# Supplementary material for: Tris(2,2′-bi­pyridine)­iron(II) tris­(di­cyano­methylidene)methane­diide
Source: IUCrdata. 2025 Jun 20;10(Pt 6):x250503. doi: 10.1107/S2414314625005036 (PMC12230602; doi:10.1107/S2414314625005036)
Supplement: Supplementary file 1 [file x-10-x250503-sup1.cif]

##############################################################################
#                                                                            #
# This CIF contains the data for a data article accepted for                 #
# publication in IUCrData. It conforms to the requirements of                #
# Notes for Authors for IUCrData, and has been                               #
# peer reviewed under the auspices of IUCrData.                              #
#                                                                            #
# Full details of the Crystallographic Information File format               #
# are given in the paper "The Crystallographic Information File (CIF):       #
# a New Standard Archive File for Crystallography" by S. R. Hall, F. H.      #
# Allen and I. D. Brown [Acta Cryst. (1991), A47, 655-685].                  #
#                                                                            #
# The current version of the core CIF dictionary is obtainable from          #
# ftp://ftp.iucr.org/pub/cif_core.dic.                                       #
#                                                                            #
# Software is freely available for graphical display of the structure(s)     #
# in this CIF. For information consult the CIF software page                 #
# http://www.iucr.org/resources/cif/software.                                #
#                                                                            #
# This file may be used for bona fide research purposes within the           #
# scientific community so long as proper attribution is given to the data    # 
# article from which it was obtained.                                        #
#                                                                            #
##############################################################################
data_I
_audit_creation_method     'SHELXL-2019/3'
_journal_date_recd_electronic     2025-05-27
_journal_date_accepted     2025-06-02
_journal_name_full     'IUCrData'
_journal_year     2025
_journal_volume     10
_journal_issue      1
_journal_page_first     0
_journal_page_last     0
_journal_paper_category     HM
_journal_paper_doi     10.1107/S2414314625005036
_journal_coeditor_code     BT4174
_publ_contact_author_name     'Mohammad Hadi Al-Douh, Uwe B\"ohme '
_publ_contact_author_address
;
Chemistry Department,
Faculty of Science,
Hadhramout University,
Mukalla, Hadhramout,
Yemen
Institut f\"ur Anorganische Chemie
Technische Universit\"at Bergakademie Freiberg
Leipziger Str. 29
09599 Freiberg
Germany
;
_publ_contact_author_email
;
m.aldouh@hu.edu.ye, uwe.boehme@chemie.tu-freiberg.de
;
_publ_contact_author_fax     '+213-3029-9316'
_publ_contact_author_phone     '+213-3029-9316'
_publ_section_title
;
Tris(2,2'-bipyridine)iron(II) tris(dicyanomethylidene)methanediide
;
_publ_section_title_footnote     .
loop_
    _publ_author_name
    _publ_author_footnote
    _publ_author_address
    'Messalti, Said Abdelghafour' .
;
Laboratoire de Chimie,
Ing\'enierie Mol\'eculaire et Nanostructures (LCIMN),
Universit\'e Ferhat Abbas S\'etif 1,
S\'etif 19000,
Algeria
;
    'Setifi, Fatima' .
;
Laboratoire de Chimie,
Ing\'enierie Mol\'eculaire et Nanostructures (LCIMN),
Universit\'e Ferhat Abbas S\'etif 1,
S\'etif 19000,
Algeria
;
    'B\"ohme, Uwe' .
;
Institut f\"ur Anorganische Chemie
Technische Universit\"at Bergakademie Freiberg
Leipziger Str. 29
09599 Freiberg
Germany
;
    'Setifi, Zouaoui' .
;
D\'epartement de Technologie
Facult\'e de Technologie
Universit\'e 20 Ao\^ut 1955-Skikda
BP 26, Route d'El-Hadaiek
Skikda 21000
Algeria
Laboratoire de Chimie,
Ing\'enierie Mol\'eculaire et Nanostructures (LCIMN),
Universit\'e Ferhat Abbas S\'etif 1,
S\'etif 19000,
Algeria
;
    'Al-Douh, Mohammad Hadi' .
;
Chemistry Department,
Faculty of Science,
Hadhramout University,
Mukalla, Hadhramout,
Yemen
;
_publ_section_synopsis
;
The asymmetric unit of the title compound,
[Fe(C~10~H~8~N~2~)~3~][C{C(CN)~2~}~3~], contains an iron-dipyridyl unit and
one third of two crystallographic independent
tris(dicyanomethylidene)methanediide units.  In the crystal, hydrogen bonds
between cations and anions form complex layers parallel to (001). These are
supplemented by hydrogen bonds perpendicular to the former, leading to a
three-dimensional network.
;
_chemical_name_systematic
;
Tris(2,2'-bipyridine)iron(II) tris(dicyanomethylidene)methanediide
;
_chemical_name_common     ?
_chemical_formula_moiety     'C30 H24 Fe N6 2+, C10 N6 2-'
_chemical_formula_sum     'C40 H24 Fe N12'
_chemical_formula_iupac     '[Fe (C10 H8 N2)3] (C10 N6)'
_chemical_formula_weight     728.56
_chemical_melting_point     ?
_space_group_crystal_system     trigonal
_space_group_name_H-M_alt     'R -3 :H'
_space_group_name_Hall     '-R 3'
loop_
    _space_group_symop_operation_xyz
    'x, y, z'
    '-y, x-y, z'
    '-x+y, -x, z'
    'x+2/3, y+1/3, z+1/3'
    '-y+2/3, x-y+1/3, z+1/3'
    '-x+y+2/3, -x+1/3, z+1/3'
    'x+1/3, y+2/3, z+2/3'
    '-y+1/3, x-y+2/3, z+2/3'
    '-x+y+1/3, -x+2/3, z+2/3'
    '-x, -y, -z'
    'y, -x+y, -z'
    'x-y, x, -z'
    '-x+2/3, -y+1/3, -z+1/3'
    'y+2/3, -x+y+1/3, -z+1/3'
    'x-y+2/3, x+1/3, -z+1/3'
    '-x+1/3, -y+2/3, -z+2/3'
    'y+1/3, -x+y+2/3, -z+2/3'
    'x-y+1/3, x+2/3, -z+2/3'
_cell_length_a     17.0276(3)
_cell_length_b     17.0276(3)
_cell_length_c     21.6388(5)
_cell_angle_alpha     90
_cell_angle_beta     90
_cell_angle_gamma     120
_cell_volume     5433.4(2)
_cell_formula_units_Z     6
_cell_measurement_reflns_used     5342
_cell_measurement_theta_min     2.815
_cell_measurement_theta_max     28.415
_cell_measurement_temperature     298(2)
_exptl_crystal_description     plate
_exptl_crystal_colour     red
_exptl_crystal_size_max     0.45
_exptl_crystal_size_mid     0.28
_exptl_crystal_size_min     0.15
_exptl_crystal_density_diffrn     1.336
_exptl_crystal_density_meas     ?
_exptl_crystal_density_method     ?
_exptl_crystal_F_000     2244
_exptl_absorpt_coefficient_mu     0.464
_exptl_absorpt_correction_type     multi-scan
_exptl_absorpt_process_details
;
(SADABS; Krause <i>et al.</i>, 2015)
;
_exptl_absorpt_correction_T_min     0.8745
_exptl_absorpt_correction_T_max     0.9221
_diffrn_ambient_temperature     298(2)
_diffrn_source     'sealed tube'
_diffrn_radiation_type     MoK\a
_diffrn_radiation_wavelength     0.71073
_diffrn_radiation_monochromator     'TRIUMPH graphite'
_diffrn_measurement_device_type     'Bruker D8 VENTURE Duo'
_diffrn_measurement_device     'Fixed Chi Three-Circle Diffractometer'
_diffrn_measurement_method     '\w and \f scans'
_diffrn_detector     'Bruker Photon II'
_diffrn_measurement_specimen_support     'MiTeGen micromount'
_diffrn_reflns_number     32654
_diffrn_reflns_av_R_equivalents     0.0454
_diffrn_reflns_av_unetI/netI     0.0194
_diffrn_reflns_theta_min     2.335
_diffrn_reflns_theta_max     27.489
_diffrn_reflns_theta_full     25.242
_diffrn_measured_fraction_theta_max     1.000
_diffrn_measured_fraction_theta_full     1.000
_diffrn_reflns_limit_h_min     -22
_diffrn_reflns_limit_h_max     22
_diffrn_reflns_limit_k_min     -22
_diffrn_reflns_limit_k_max     22
_diffrn_reflns_limit_l_min     -28
_diffrn_reflns_limit_l_max     27
_refine_special_details
;
All non-hydrogen atoms were refined anisotropically. Hydrogen atoms
were placed in idealized positions and refined with a riding model with C--H =
0.93 \%A and with <i>U</i>~iso~(H) = 1.2 <i>U</i>~eq~(C).
;
_reflns_number_total     2780
_reflns_number_gt     2269
_reflns_threshold_expression     'I > 2\s(I)'
_refine_ls_structure_factor_coef     Fsqd
_refine_ls_matrix_type     full
_refine_ls_R_factor_all     0.0447
_refine_ls_R_factor_gt     0.0329
_refine_ls_wR_factor_gt     0.0817
_refine_ls_wR_factor_ref     0.0913
_refine_ls_goodness_of_fit_ref     1.052
_refine_ls_restrained_S_all     1.052
_refine_ls_number_reflns     2780
_refine_ls_number_parameters     170
_refine_ls_number_restraints     0
_refine_ls_hydrogen_treatment     constr
_refine_ls_weighting_scheme     calc
_refine_ls_weighting_details
              'w=1/[\s^2^(Fo^2^)+(0.0367P)^2^+5.2576P] where P=(Fo^2^+2Fc^2^)/3'
_atom_sites_solution_hydrogens     geom
_atom_sites_solution_primary     direct
_atom_sites_solution_secondary     ?
_refine_ls_shift/su_max     0.000
_refine_ls_shift/su_mean     0.000
_refine_diff_density_max     0.217
_refine_diff_density_min     -0.349
_refine_ls_extinction_method     none
_refine_ls_extinction_coef     .
loop_
    _atom_type_symbol
    _atom_type_description
    _atom_type_scat_dispersion_real
    _atom_type_scat_dispersion_imag
    _atom_type_scat_source
    'C' 'C' 0.0033 0.0016
                         'International Tables Vol C Tables 4.2.6.8 and 6.1.1.4'
    'H' 'H' 0.0000 0.0000
                         'International Tables Vol C Tables 4.2.6.8 and 6.1.1.4'
    'Fe' 'Fe' 0.3463 0.8444
                         'International Tables Vol C Tables 4.2.6.8 and 6.1.1.4'
    'N' 'N' 0.0061 0.0033
                         'International Tables Vol C Tables 4.2.6.8 and 6.1.1.4'
_computing_data_collection
;
APEX4 (Bruker, 2021)
;
_computing_cell_refinement
;
SAINT V8.40B (Bruker, 2021)
;
_computing_data_reduction
;
SAINT V8.40B (Bruker, 2021)
;
_computing_structure_solution
;
<i>SHELXT</i> (Sheldrick, 2015a)
;
_computing_structure_refinement
;
<i>SHELXL2019/2</i> (Sheldrick, 2015b)
;
_computing_molecular_graphics
;
ORTEP-3 for Windows (Farrugia, 2012)
;
_computing_publication_material
;
<i>SHELXL2019/2</i> (Sheldrick, 2015b)
;
loop_
    _atom_site_type_symbol
    _atom_site_label
    _atom_site_fract_x
    _atom_site_fract_y
    _atom_site_fract_z
    _atom_site_U_iso_or_equiv
    _atom_site_adp_type
    _atom_site_calc_flag
    _atom_site_occupancy
    _atom_site_disorder_assembly
    _atom_site_disorder_group
    Fe Fe1 1.000000 1.000000 0.24788(2) 0.03504(12) Uani d 1 . .
    N N1 0.89912(9) 0.99778(9) 0.29384(6) 0.0386(3) Uani d 1 . .
    N N2 0.89822(9) 0.90276(9) 0.20124(5) 0.0391(3) Uani d 1 . .
    C C1 0.90642(12) 1.05483(12) 0.33947(7) 0.0475(4) Uani d 1 . .
    H H1 0.963517 1.093679 0.355820 0.057 Uiso calc 1 . .
    C C2 0.83306(13) 1.05808(13) 0.36290(8) 0.0562(5) Uani d 1 . .
    H H2 0.840747 1.098700 0.394234 0.067 Uiso calc 1 . .
    C C3 0.74830(13) 1.00060(14) 0.33947(9) 0.0590(5) Uani d 1 . .
    H H3 0.697874 1.002039 0.354509 0.071 Uiso calc 1 . .
    C C4 0.73902(12) 0.94059(13) 0.29322(9) 0.0536(4) Uani d 1 . .
    H H4 0.682084 0.900635 0.277093 0.064 Uiso calc 1 . .
    C C5 0.81535(11) 0.94053(11) 0.27110(7) 0.0408(3) Uani d 1 . .
    C C6 0.81457(11) 0.88191(11) 0.22107(7) 0.0423(3) Uani d 1 . .
    C C7 0.73688(13) 0.81059(13) 0.19582(9) 0.0593(5) Uani d 1 . .
    H H7 0.679985 0.798009 0.209532 0.071 Uiso calc 1 . .
    C C8 0.74465(14) 0.75829(14) 0.15005(10) 0.0685(6) Uani d 1 . .
    H H8 0.693155 0.709862 0.132822 0.082 Uiso calc 1 . .
    C C9 0.82930(14) 0.77881(13) 0.13043(9) 0.0609(5) Uani d 1 . .
    H H9 0.836022 0.744194 0.099887 0.073 Uiso calc 1 . .
    C C10 0.90415(12) 0.85113(12) 0.15642(7) 0.0491(4) Uani d 1 . .
    H H10 0.961322 0.865004 0.142456 0.059 Uiso calc 1 . .
    C C11 0.333333 0.666667 0.166667 0.0315(7) Uani d 1 . .
    C C12 0.27300(19) 0.57138(18) 0.16798(14) 0.0356(6) Uani d 0.5 . .
    C C13 0.30840(13) 0.51355(11) 0.19074(8) 0.0512(4) Uani d 1 . .
    N N3 0.29929(17) 0.45296(12) 0.21194(10) 0.0919(7) Uani d 1 . .
    C C14 0.666667 0.333333 0.333333 0.0427(8) Uani d 1 . .
    C C15 0.5716(2) 0.2721(3) 0.33372(16) 0.0504(8) Uani d 0.5 . .
    C C16 0.51371(14) 0.30692(18) 0.35854(9) 0.0707(6) Uani d 1 . .
    N N4 0.45347(15) 0.2971(2) 0.38184(11) 0.1096(9) Uani d 1 . .
loop_
    _atom_site_aniso_label
    _atom_site_aniso_U_11
    _atom_site_aniso_U_22
    _atom_site_aniso_U_33
    _atom_site_aniso_U_12
    _atom_site_aniso_U_13
    _atom_site_aniso_U_23
    Fe1 0.03581(14) 0.03581(14) 0.03350(19) 0.01790(7) 0.000 0.000
    N1 0.0407(7) 0.0398(7) 0.0371(6) 0.0215(6) -0.0010(5) -0.0020(5)
    N2 0.0416(7) 0.0391(7) 0.0361(6) 0.0199(6) 0.0000(5) -0.0012(5)
    C1 0.0495(9) 0.0523(10) 0.0438(8) 0.0277(8) -0.0018(7) -0.0088(7)
    C2 0.0636(11) 0.0616(11) 0.0539(10) 0.0391(10) 0.0022(9) -0.0113(8)
    C3 0.0543(11) 0.0693(12) 0.0665(11) 0.0408(10) 0.0069(9) -0.0051(9)
    C4 0.0417(9) 0.0602(11) 0.0618(10) 0.0277(8) -0.0010(8) -0.0054(8)
    C5 0.0399(8) 0.0422(8) 0.0423(8) 0.0220(7) -0.0005(6) -0.0001(6)
    C6 0.0404(8) 0.0414(8) 0.0440(8) 0.0196(7) -0.0028(6) -0.0026(6)
    C7 0.0424(9) 0.0580(11) 0.0672(11) 0.0174(9) -0.0047(8) -0.0150(9)
    C8 0.0539(11) 0.0600(12) 0.0746(13) 0.0158(10) -0.0121(10) -0.0258(10)
    C9 0.0646(12) 0.0551(11) 0.0564(10) 0.0251(9) -0.0038(9) -0.0197(9)
    C10 0.0497(9) 0.0508(10) 0.0441(8) 0.0231(8) 0.0011(7) -0.0086(7)
    C11 0.0298(10) 0.0298(10) 0.0348(16) 0.0149(5) 0.000 0.000
    C12 0.0305(13) 0.0306(14) 0.0452(15) 0.0148(11) -0.0008(12) -0.0012(11)
    C13 0.0638(11) 0.0358(8) 0.0563(10) 0.0267(8) -0.0048(8) 0.0013(7)
    N3 0.133(2) 0.0465(10) 0.0953(14) 0.0447(12) -0.0088(14) 0.0143(10)
    C14 0.0450(13) 0.0450(13) 0.0380(18) 0.0225(6) 0.000 0.000
    C15 0.0471(19) 0.052(2) 0.0479(17) 0.0216(16) 0.0006(14) 0.0005(15)
    C16 0.0480(11) 0.1100(18) 0.0564(11) 0.0412(12) -0.0070(9) -0.0067(11)
    N4 0.0566(12) 0.183(3) 0.0910(15) 0.0611(15) -0.0082(11) -0.0235(16)
_geom_special_details
;
 All esds (except the esd in the dihedral angle between two l.s. planes)
 are estimated using the full covariance matrix.  The cell esds are taken
 into account individually in the estimation of esds in distances, angles
 and torsion angles; correlations between esds in cell parameters are only
 used when they are defined by crystal symmetry.  An approximate (isotropic)
 treatment of cell esds is used for estimating esds involving l.s. planes.
;
loop_
    _geom_bond_atom_site_label_1
    _geom_bond_atom_site_label_2
    _geom_bond_site_symmetry_2
    _geom_bond_distance
    _geom_bond_publ_flag
    Fe1 N1 2_765 1.9688(13) ?
    Fe1 N1 3_675 1.9688(13) ?
    Fe1 N1 . 1.9688(13) y
    Fe1 N2 . 1.9734(13) y
    Fe1 N2 2_765 1.9734(13) ?
    Fe1 N2 3_675 1.9734(13) ?
    N1 C1 . 1.346(2) ?
    N1 C5 . 1.355(2) ?
    N2 C10 . 1.346(2) ?
    N2 C6 . 1.354(2) ?
    C1 C2 . 1.375(2) ?
    C1 H1 . 0.9300 ?
    C2 C3 . 1.373(3) ?
    C2 H2 . 0.9300 ?
    C3 C4 . 1.382(3) ?
    C3 H3 . 0.9300 ?
    C4 C5 . 1.386(2) ?
    C4 H4 . 0.9300 ?
    C5 C6 . 1.468(2) ?
    C6 C7 . 1.384(2) ?
    C7 C8 . 1.382(3) ?
    C7 H7 . 0.9300 ?
    C8 C9 . 1.370(3) ?
    C8 H8 . 0.9300 ?
    C9 C10 . 1.374(2) ?
    C9 H9 . 0.9300 ?
    C10 H10 . 0.9300 ?
    C11 C12 15 1.422(3) ?
    C11 C12 3_565 1.422(3) ?
    C11 C12 . 1.422(3) y
    C11 C12 2_665 1.422(3) ?
    C11 C12 13_565 1.422(3) ?
    C11 C12 14_455 1.422(3) ?
    C12 C12 15 1.423(3) ?
    C12 C12 14_455 1.423(3) ?
    C12 C13 . 1.473(3) y
    C12 C13 14_455 1.492(3) ?
    C13 N3 . 1.067(2) y
    C14 C15 17 1.421(3) ?
    C14 C15 2_655 1.421(3) ?
    C14 C15 . 1.421(3) y
    C14 C15 3_665 1.421(3) ?
    C14 C15 16_655 1.421(3) ?
    C14 C15 18_545 1.422(3) ?
    C15 C15 17 1.421(3) ?
    C15 C15 18_545 1.422(3) ?
    C15 C16 . 1.482(4) y
    C15 C16 18_545 1.482(4) ?
    C16 N4 . 1.079(3) y
loop_
    _geom_angle_atom_site_label_1
    _geom_angle_atom_site_label_2
    _geom_angle_atom_site_label_3
    _geom_angle_site_symmetry_1
    _geom_angle_site_symmetry_3
    _geom_angle
    _geom_angle_publ_flag
    N1 Fe1 N1 2_765 3_675 96.74(5) ?
    N1 Fe1 N1 2_765 . 96.73(5) y
    N1 Fe1 N1 3_675 . 96.74(5) ?
    N1 Fe1 N2 2_765 . 85.75(5) y
    N1 Fe1 N2 3_675 . 177.07(5) y
    N1 Fe1 N2 . . 81.40(5) y
    N1 Fe1 N2 2_765 2_765 81.40(5) ?
    N1 Fe1 N2 3_675 2_765 85.75(5) ?
    N1 Fe1 N2 . 2_765 177.07(5) ?
    N2 Fe1 N2 . 2_765 96.18(5) y
    N1 Fe1 N2 2_765 3_675 177.07(5) ?
    N1 Fe1 N2 3_675 3_675 81.40(5) ?
    N1 Fe1 N2 . 3_675 85.75(5) ?
    N2 Fe1 N2 . 3_675 96.18(5) ?
    N2 Fe1 N2 2_765 3_675 96.18(5) ?
    C1 N1 C5 . . 118.01(14) ?
    C1 N1 Fe1 . . 126.27(11) ?
    C5 N1 Fe1 . . 115.13(10) ?
    C10 N2 C6 . . 118.00(14) ?
    C10 N2 Fe1 . . 126.53(11) ?
    C6 N2 Fe1 . . 115.18(10) ?
    N1 C1 C2 . . 122.79(16) ?
    N1 C1 H1 . . 118.6 ?
    C2 C1 H1 . . 118.6 ?
    C3 C2 C1 . . 119.18(16) ?
    C3 C2 H2 . . 120.4 ?
    C1 C2 H2 . . 120.4 ?
    C2 C3 C4 . . 119.04(17) ?
    C2 C3 H3 . . 120.5 ?
    C4 C3 H3 . . 120.5 ?
    C3 C4 C5 . . 119.36(17) ?
    C3 C4 H4 . . 120.3 ?
    C5 C4 H4 . . 120.3 ?
    N1 C5 C4 . . 121.62(15) ?
    N1 C5 C6 . . 113.92(13) ?
    C4 C5 C6 . . 124.45(15) ?
    N2 C6 C7 . . 121.57(15) ?
    N2 C6 C5 . . 113.87(13) ?
    C7 C6 C5 . . 124.56(15) ?
    C8 C7 C6 . . 119.39(18) ?
    C8 C7 H7 . . 120.3 ?
    C6 C7 H7 . . 120.3 ?
    C9 C8 C7 . . 119.04(17) ?
    C9 C8 H8 . . 120.5 ?
    C7 C8 H8 . . 120.5 ?
    C8 C9 C10 . . 119.21(17) ?
    C8 C9 H9 . . 120.4 ?
    C10 C9 H9 . . 120.4 ?
    N2 C10 C9 . . 122.77(16) ?
    N2 C10 H10 . . 118.6 ?
    C9 C10 H10 . . 118.6 ?
    C12 C11 C12 15 3_565 180.00(17) ?
    C12 C11 C12 15 . 60.039(9) ?
    C12 C11 C12 3_565 . 119.960(9) ?
    C12 C11 C12 15 2_665 60.040(9) ?
    C12 C11 C12 3_565 2_665 119.960(9) ?
    C12 C11 C12 . 2_665 119.960(9) ?
    C12 C11 C12 15 13_565 119.964(10) ?
    C12 C11 C12 3_565 13_565 60.037(9) ?
    C12 C11 C12 . 13_565 180.0 ?
    C12 C11 C12 2_665 13_565 60.043(9) ?
    C12 C11 C12 15 14_455 119.962(9) ?
    C12 C11 C12 3_565 14_455 60.037(9) ?
    C12 C11 C12 . 14_455 60.042(9) ?
    C12 C11 C12 2_665 14_455 180.0 ?
    C12 C11 C12 13_565 14_455 119.955(9) ?
    C11 C12 C12 . 15 59.978(4) ?
    C11 C12 C12 . 14_455 59.981(5) ?
    C12 C12 C12 15 14_455 119.84(3) ?
    C11 C12 C13 . . 117.8(2) ?
    C12 C12 C13 15 . 62.0(2) ?
    C12 C12 C13 14_455 . 162.7(4) ?
    C11 C12 C13 . 14_455 116.5(2) ?
    C12 C12 C13 15 14_455 156.1(4) ?
    C12 C12 C13 14_455 14_455 60.6(2) ?
    C13 C12 C13 . 14_455 125.6(2) ?
    N3 C13 C12 . . 151.6(3) ?
    N3 C13 C12 . 15 150.9(2) ?
    C12 C13 C12 . 15 57.34(18) ?
    C15 C14 C15 17 2_655 180.0(2) ?
    C15 C14 C15 17 . 60.003(4) ?
    C15 C14 C15 2_655 . 119.996(4) ?
    C15 C14 C15 17 3_665 60.004(3) ?
    C15 C14 C15 2_655 3_665 119.997(5) ?
    C15 C14 C15 . 3_665 119.997(3) ?
    C15 C14 C15 17 16_655 120.000(4) ?
    C15 C14 C15 2_655 16_655 60.001(3) ?
    C15 C14 C15 . 16_655 180.0 ?
    C15 C14 C15 3_665 16_655 60.006(4) ?
    C15 C14 C15 17 18_545 119.998(4) ?
    C15 C14 C15 2_655 18_545 60.001(4) ?
    C15 C14 C15 . 18_545 60.005(4) ?
    C15 C14 C15 3_665 18_545 180.0 ?
    C15 C14 C15 16_655 18_545 119.991(3) ?
    C14 C15 C15 . 17 59.996(2) ?
    C14 C15 C15 . 18_545 59.999(2) ?
    C15 C15 C15 17 18_545 119.984(14) ?
    C14 C15 C16 . . 116.8(3) ?
    C15 C15 C16 17 . 61.4(3) ?
    C15 C15 C16 18_545 . 159.4(4) ?
    C14 C15 C16 . 18_545 116.7(3) ?
    C15 C15 C16 17 18_545 157.4(4) ?
    C15 C15 C16 18_545 18_545 61.3(3) ?
    C16 C15 C16 . 18_545 126.5(3) ?
    N4 C16 C15 . . 151.5(3) ?
    N4 C16 C15 . 17 150.8(3) ?
    C15 C16 C15 . 17 57.3(2) ?
loop_
    _geom_torsion_atom_site_label_1
    _geom_torsion_atom_site_label_2
    _geom_torsion_atom_site_label_3
    _geom_torsion_atom_site_label_4
    _geom_torsion_site_symmetry_1
    _geom_torsion_site_symmetry_2
    _geom_torsion_site_symmetry_3
    _geom_torsion_site_symmetry_4
    _geom_torsion
    _geom_torsion_publ_flag
    C5 N1 C1 C2 . . . . -1.0(2) ?
    Fe1 N1 C1 C2 . . . . 169.70(14) ?
    N1 C1 C2 C3 . . . . 0.5(3) ?
    C1 C2 C3 C4 . . . . 0.4(3) ?
    C2 C3 C4 C5 . . . . -0.8(3) ?
    C1 N1 C5 C4 . . . . 0.7(2) ?
    Fe1 N1 C5 C4 . . . . -171.07(13) ?
    C1 N1 C5 C6 . . . . 179.30(14) ?
    Fe1 N1 C5 C6 . . . . 7.55(17) ?
    C3 C4 C5 N1 . . . . 0.2(3) ?
    C3 C4 C5 C6 . . . . -178.27(17) ?
    C10 N2 C6 C7 . . . . -0.9(2) ?
    Fe1 N2 C6 C7 . . . . -175.08(14) ?
    C10 N2 C6 C5 . . . . 178.43(14) ?
    Fe1 N2 C6 C5 . . . . 4.22(17) ?
    N1 C5 C6 N2 . . . . -7.7(2) ?
    C4 C5 C6 N2 . . . . 170.89(15) ?
    N1 C5 C6 C7 . . . . 171.59(16) ?
    C4 C5 C6 C7 . . . . -9.8(3) ?
    N2 C6 C7 C8 . . . . 1.2(3) ?
    C5 C6 C7 C8 . . . . -178.05(18) ?
    C6 C7 C8 C9 . . . . -0.5(3) ?
    C7 C8 C9 C10 . . . . -0.4(3) ?
    C6 N2 C10 C9 . . . . -0.1(3) ?
    Fe1 N2 C10 C9 . . . . 173.37(14) ?
    C8 C9 C10 N2 . . . . 0.8(3) ?
    C12 C11 C12 C12 3_565 . . 15 180.002000 ?
    C12 C11 C12 C12 2_665 . . 15 -4.0(4) ?
    C12 C11 C12 C12 14_455 . . 15 176.0(4) ?
    C12 C11 C12 C12 15 . . 14_455 -176.0(4) ?
    C12 C11 C12 C12 3_565 . . 14_455 4.0(4) ?
    C12 C11 C12 C12 2_665 . . 14_455 180.0 ?
    C12 C11 C12 C13 15 . . . 23.55(11) ?
    C12 C11 C12 C13 3_565 . . . -156.45(11) ?
    C12 C11 C12 C13 2_665 . . . 19.6(4) ?
    C12 C11 C12 C13 14_455 . . . -160.4(4) ?
    C12 C11 C12 C13 15 . . 14_455 -153.1(4) ?
    C12 C11 C12 C13 3_565 . . 14_455 26.9(4) ?
    C12 C11 C12 C13 2_665 . . 14_455 -157.06(12) ?
    C12 C11 C12 C13 14_455 . . 14_455 22.94(12) ?
    C11 C12 C13 N3 . . . . 153.0(4) ?
    C12 C12 C13 N3 15 . . . 176.1(5) ?
    C12 C12 C13 N3 14_455 . . . 75.2(8) ?
    C13 C12 C13 N3 14_455 . . . -30.7(6) ?
    C11 C12 C13 C12 . . . 15 -23.06(8) ?
    C12 C12 C13 C12 14_455 . . 15 -100.9(7) ?
    C13 C12 C13 C12 14_455 . . 15 153.2(4) ?
    C15 C14 C15 C15 2_655 . . 17 180.0 ?
    C15 C14 C15 C15 3_665 . . 17 1.2(5) ?
    C15 C14 C15 C15 18_545 . . 17 -178.8(5) ?
    C15 C14 C15 C15 17 . . 18_545 178.8(5) ?
    C15 C14 C15 C15 2_655 . . 18_545 -1.2(5) ?
    C15 C14 C15 C15 3_665 . . 18_545 180.0 ?
    C15 C14 C15 C16 17 . . . -24.35(14) ?
    C15 C14 C15 C16 2_655 . . . 155.65(14) ?
    C15 C14 C15 C16 3_665 . . . -23.2(5) ?
    C15 C14 C15 C16 18_545 . . . 156.8(5) ?
    C15 C14 C15 C16 17 . . 18_545 154.5(5) ?
    C15 C14 C15 C16 2_655 . . 18_545 -25.5(5) ?
    C15 C14 C15 C16 3_665 . . 18_545 155.66(14) ?
    C15 C14 C15 C16 18_545 . . 18_545 -24.34(14) ?
    C14 C15 C16 N4 . . . . -149.5(4) ?
    C15 C15 C16 N4 17 . . . -173.6(5) ?
    C15 C15 C16 N4 18_545 . . . -74.0(9) ?
    C16 C15 C16 N4 18_545 . . . 31.7(7) ?
    C14 C15 C16 C15 . . . 17 24.01(10) ?
    C15 C15 C16 C15 18_545 . . 17 99.5(7) ?
    C16 C15 C16 C15 18_545 . . 17 -154.7(5) ?
loop_
    _geom_hbond_atom_site_label_D
    _geom_hbond_atom_site_label_H
    _geom_hbond_atom_site_label_A
    _geom_hbond_site_symmetry_A
    _geom_hbond_distance_DH
    _geom_hbond_distance_HA
    _geom_hbond_distance_DA
    _geom_hbond_angle_DHA
    _geom_hbond_publ_flag
    C1 H1 N1 3_675 0.93 2.61 3.121(2) 114.9 yes
    C10 H10 N2 2_765 0.93 2.60 3.116(2) 115.4 yes
    C4 H4 N3 2_665 0.93 2.45 3.333(3) 158.5 yes
    C8 H8 N3 15 0.93 2.68 3.476(3) 144.4 yes
    C3 H3 N4 2_665 0.93 2.65 3.244(3) 122.1 yes
    C10 H10 N4 8_654 0.93 2.68 3.437(3) 139.1 yes
_shelx_space_group_comment
;
The symmetry employed for this shelxl refinement is uniquely defined
by the following loop, which should always be used as a source of
symmetry information in preference to the above space-group names.
They are only intended as comments.
;
_shelx_estimated_absorpt_T_min     ?
_shelx_estimated_absorpt_T_max     ?
_shelx_hkl_file
;
   1  -2   0 4865.51  177.58
   1   1   0 4841.52  180.18
  -2   1   0 4803.32  174.08
  -1   2   0 4592.24  174.88
   2  -1   0 5061.59  187.78
   3   0   0    1.00    0.60
  -3   3   0    1.40    0.50
   0  -3   0    1.10    0.70
   0  -3   0    0.20    0.50
   0  -3   0    0.70    0.80
  -3   3   0    0.80    0.60
   3   0   0    0.80    0.60
   3  -3   0    0.80    0.40
  -3   0   0    0.40    0.50
   0   3   0    0.90    0.80
   3  -3   0    1.20    0.70
   0   3   0    1.20    0.80
   0   3   0    0.70    0.50
  -3   0   0    1.70    0.70
  -4   2   0  512.15   12.20
   2   2   0  490.45   11.90
   2  -4   0  511.25   12.90
   2  -4   0  517.75   12.50
  -2  -2   0  546.15   12.30
  -2   4   0  515.85   12.50
   4  -2   0  506.85   12.10
  -2  -2   0  487.75   12.40
  -2   4   0  496.45   12.80
   1   4   0  740.33   18.10
  -5   1   0  749.82   17.70
   1   4   0  723.33   18.60
  -5   1   0  772.12   17.80
   4  -5   0  768.52   17.50
   1   4   0  765.12   17.70
   4  -5   0  757.32   17.90
  -4   5   0  735.93   18.00
  -1  -4   0  758.32   18.20
   5  -1   0  783.22   17.60
   5  -1   0  737.83   17.60
  -1  -4   0  759.92   17.70
  -1  -4   0  760.82   17.50
  -1  -4   0  744.53   18.70
  -4   5   0  724.83   16.70
  -4   5   0  779.42   18.80
   4   1   0  520.85   12.60
   1  -5   0  498.05   12.60
   1  -5   0  521.05   13.80
   1  -5   0  510.75   13.20
   4   1   0  519.55   12.80
  -5   4   0  502.55   13.00
  -5   4   0  513.65   12.10
  -1   5   0  528.65   13.90
   5  -4   0  513.95   12.80
  -4  -1   0  534.65   13.00
  -4  -1   0  527.65   12.80
  -1   5   0  516.15   13.30
   3   3   0   10.50    1.50
   3  -6   0   12.20    1.90
  -3  -3   0    8.90    1.50
  -3  -3   0    9.20    1.50
  -3   6   0   11.80    1.80
  -3   6   0   13.60    1.80
   0  -6   0   87.49    4.20
   0  -6   0   80.29    3.70
   6   0   0   79.29    3.60
  -6   6   0   69.69    2.90
   6   0   0   79.29    3.50
  -6   6   0   80.79    4.00
   0  -6   0   72.49    4.20
   0   6   0   76.29    3.60
  -6   0   0   75.89    3.70
   0   6   0   74.79    4.30
   6  -6   0   82.09    3.80
   0   6   0   79.59    4.10
  -6   0   0   78.49    3.80
   5  -7   0   98.79    4.50
  -7   2   0   98.29    4.30
   2   5   0   89.79    4.50
   5  -7   0   91.99    3.20
   2   5   0   89.39    4.00
  -2  -5   0   90.69    4.50
  -2  -5   0   98.39    5.10
  -5   7   0   90.69    4.40
  -5   7   0   92.59    4.90
   7  -2   0   89.29    4.00
  -2  -5   0   90.09    4.00
  -2  -5   0   93.59    4.20
   7  -2   0   89.89    4.00
   5   2   0  150.48    5.40
   5   2   0  153.08    5.50
   2  -7   0  153.88    6.60
  -7   5   0  141.99    4.90
   2  -7   0  164.18    6.10
  -7   5   0  157.38    5.90
   2  -7   0  160.38    5.50
  -5  -2   0  155.38    5.60
  -5  -2   0  156.38    5.80
  -2   7   0  151.48    6.00
   7  -5   0  151.98    5.50
  -2   7   0  148.09    6.40
  -8   1   0  352.96   10.60
   1   7   0  352.66   11.80
   1   7   0  350.46   11.10
  -8   1   0  346.37   10.60
   7  -8   0  344.87    8.60
   7  -8   0  339.67   10.50
   1   7   0  352.16   10.50
   8  -1   0  358.06   10.30
   8  -1   0  356.96   10.20
  -1  -7   0  358.06   11.90
  -1  -7   0  345.67   10.20
  -7   8   0  343.47   11.80
  -7   8   0  341.27    9.00
  -1  -7   0  337.47   10.40
  -1  -7   0  353.16   11.10
  -7   8   0  348.07   11.00
   4  -8   0  429.76   12.80
   4  -8   0  473.55   12.30
  -8   4   0  472.55   12.90
   4  -8   0  469.35   13.90
   4  -8   0  456.75   11.40
   4   4   0  442.96   12.50
   8  -4   0  448.76   12.40
  -4   8   0  468.45   14.00
  -4  -4   0  470.25   12.80
  -4  -4   0  435.76   12.40
   8  -4   0  452.75   12.40
  -4  -4   0  479.05   14.20
  -4   8   0  474.75   13.30
  -4  -4   0  467.65   13.30
  -8   7   0  400.56   10.40
   1  -8   0  381.26   12.60
   7   1   0  378.96   11.10
   1  -8   0  385.56   11.80
   1  -8   0  401.86   11.30
   7   1   0  372.56   10.90
  -8   7   0  390.56   11.80
   8  -7   0  382.76   11.30
  -7  -1   0  395.16   11.60
  -7  -1   0  376.26   11.30
  -1   8   0  389.56   12.10
  -1   8   0  384.06   12.60
   6  -9   0  630.84   15.10
   6  -9   0  647.94   17.30
  -9   3   0  619.94   17.10
   3   6   0  658.33   17.10
  -3  -6   0  632.54   17.90
  -3  -6   0  640.54   17.10
  -3  -6   0  681.43   19.00
  -6   9   0  652.13   18.60
  -6   9   0  629.14   17.60
   9  -3   0  657.73   16.70
   9  -3   0  638.24   16.70
  -3  -6   0  632.54   17.70
  -9   6   0  591.54   16.50
   6   3   0  594.34   15.90
   3  -9   0  590.64   15.70
   6   3   0  600.04   15.70
  -9   6   0  598.74   15.20
   3  -9   0  603.64   17.60
   3  -9   0  624.74   16.80
  -3   9   0  599.44   17.50
   9  -6   0  587.44   15.80
  -6  -3   0  612.04   16.40
   0  -9   0  278.27   10.20
  -9   9   0  283.07    8.30
  -9   9   0  286.37   11.10
   0  -9   0  278.37   11.00
  -9   9   0  291.07   10.30
   9   0   0  303.07    9.50
   0  -9   0  284.27    9.60
   9   0   0  286.97    9.30
  -9   0   0  304.67   10.00
   0   9   0  261.47    9.30
   0   9   0  285.37   10.90
   9  -9   0  287.67    9.70
   0   9   0  290.47   10.50
  -9   0   0  287.87    9.90
 -10   2   0  591.24   16.70
   8 -10   0  574.94   13.70
   2   8   0  597.04   17.30
   2   8   0  577.14   16.20
   8 -10   0  586.94   16.50
  -2  -8   0  589.44   16.40
  10  -2   0  596.64   16.00
  -2  -8   0  585.94   17.10
  10  -2   0  589.44   15.90
  -2  -8   0  601.94   18.30
  -8  10   0  607.84   18.30
  -8  10   0  553.34   16.90
  -2  -8   0  604.84   16.20
   5 -10   0    2.00    1.30
   5 -10   0    2.30    0.80
   5 -10   0    1.10    1.20
   5 -10   0    3.50    1.10
 -10   5   0    2.90    1.40
   5   5   0    1.00    0.90
  -5  -5   0    0.50    1.20
  -5  10   0    2.00    1.20
  -5  -5   0    1.20    1.00
  -5  -5   0    3.10    1.50
  -5  -5   0    2.00    1.10
  10  -5   0    2.40    1.20
  10  -5   0    2.00    1.20
 -10   8   0  583.24   14.90
   8   2   0  542.25   16.80
   2 -10   0  573.04   15.80
   8   2   0  561.64   15.50
   2 -10   0  574.74   16.60
   2 -10   0  568.54   17.60
 -10   8   0  572.24   16.60
  -2  10   0  563.04   17.50
  -2  10   0  568.04   16.80
  10  -8   0  574.84   15.90
  -8  -2   0  598.54   16.40
  -8  -2   0  567.74   16.00
   1  10   0  253.77   10.20
   1  10   0  257.37    9.50
 -11   1   0  223.78    9.10
  10 -11   0  238.68    9.20
 -11   1   0  256.67    9.70
  11  -1   0  253.97    9.10
  -1 -10   0  245.58    9.90
  -1 -10   0  252.77    9.10
 -10  11   0  257.57   10.10
  -1 -10   0  247.28   10.90
 -10  11   0  247.38    7.50
 -10  11   0  243.78   10.90
  -1 -10   0  240.88    9.20
  11  -1   0  257.37    9.10
 -10  11   0  247.28    6.40
   7 -11   0  272.27    9.80
   7 -11   0  270.77    7.70
   4   7   0  287.87    9.70
 -11   4   0  265.77    9.90
  -7  11   0  281.87   11.20
  -4  -7   0  279.17    9.50
  11  -4   0  268.17    9.20
  11  -4   0  268.27    9.30
  -4  -7   0  290.87   10.70
  -4  -7   0  284.57   11.60
  -7  11   0  271.27   10.30
  -4  -7   0  278.97   10.00
 -11   7   0  147.19    5.90
   7   4   0  151.88    6.30
   4 -11   0  150.18    7.00
   4 -11   0  147.29    6.20
 -11   7   0  142.29    6.80
   7   4   0  152.38    6.50
   4 -11   0  136.09    7.40
  -4  11   0  154.88    7.80
  -7  -4   0  138.29    6.50
  -7  -4   0  142.99    6.90
  -4  11   0  153.58    7.20
  -7  -4   0  139.69    6.40
  11  -7   0  140.69    6.20
   1 -11   0  190.18    8.60
  10   1   0  192.38    7.50
  10   1   0  182.98    7.60
   1 -11   0  191.28    9.20
   1 -11   0  193.18    7.90
 -11  10   0  200.88    6.90
 -11  10   0  195.88    8.50
  -1  11   0  190.98    9.20
 -10  -1   0  194.38    8.20
 -10  -1   0  195.98    8.20
  -1  11   0  196.28    8.80
  11 -10   0  187.28    7.70
 -12   3   0  268.27   10.10
   9 -12   0  258.07    6.90
   3   9   0  263.57    9.60
  12  -3   0  252.17    9.20
  -9  12   0  281.57   10.80
  12  -3   0  244.68    9.10
  -3  -9   0  250.47    9.70
  -9  12   0  255.47   11.30
  -3  -9   0  254.87   11.20
  -3  -9   0  237.58    9.10
  -3  -9   0  254.17   10.30
   6   6   0    4.30    1.60
   6 -12   0    3.00    1.40
   6 -12   0    3.30    1.00
 -12   6   0    3.10    1.40
 -12   6   0    4.00    1.60
  -6  12   0    2.90    2.00
  -6  -6   0    2.50    1.70
  -6  12   0    4.00    1.80
  -6  -6   0    3.60    1.50
  -6  -6   0    4.90    1.90
  -6  -6   0    4.40    1.50
  12  -6   0    3.20    1.40
  12  -6   0    4.00    1.60
   9   3   0  345.57   11.30
   9   3   0  342.17   11.10
   3 -12   0  333.57   12.10
   3 -12   0  323.67   11.10
   3 -12   0  338.87   13.20
 -12   9   0  349.27   10.70
 -12   9   0  346.17   12.30
  12  -9   0  342.57   11.30
  -9  -3   0  340.57   11.70
  -3  12   0  324.17   12.30
  -9  -3   0  329.47   11.80
  -3  12   0  354.56   13.40
  12   0   0  217.58    8.80
 -12  12   0  221.88   10.00
   0 -12   0  237.98   11.20
   0 -12   0  230.68    9.40
 -12  12   0  233.28   11.30
   0 -12   0  226.48   10.00
   0 -12   0  242.98    9.20
 -12  12   0  223.38    7.50
  12   0   0  237.38    8.90
   0  12   0  231.98   10.90
  12 -12   0  225.28    9.10
 -12   0   0  235.18    9.70
 -12   0   0  214.38    9.30
   0  12   0  226.38   10.20
 -13   2   0  144.29    7.40
   2  11   0  139.99    7.10
   2  11   0  146.39    8.00
  11 -13   0  145.79    7.20
  13  -2   0  134.49    6.50
  -2 -11   0  146.79    7.00
  -2 -11   0  135.19    7.60
 -11  13   0  134.19    8.50
 -11  13   0  155.18    8.10
 -11  13   0  151.08    5.00
  -2 -11   0  152.88    8.80
  -2 -11   0  133.39    7.00
  13  -2   0  135.89    6.60
   5   8   0   74.69    4.80
   8 -13   0   73.89    5.10
   8 -13   0   71.19    4.30
   8 -13   0   71.89    3.20
 -13   5   0   82.19    5.40
  13  -5   0   86.49    4.90
  -5  -8   0   69.49    4.60
  -5  -8   0   72.39    5.30
  -5  -8   0   70.39    4.90
  -8  13   0   64.99    5.10
  -5  -8   0   68.39    5.70
  -8  13   0   72.99    5.90
  13  -5   0   71.89    4.40
   5 -13   0   67.29    5.50
   5 -13   0   70.09    3.90
   8   5   0   68.19    4.50
 -13   8   0   79.09    5.30
   5 -13   0   83.79    4.80
   5 -13   0   71.99    5.20
  -8  -5   0   74.59    4.80
  13  -8   0   65.39    4.40
  -8  -5   0   75.09    5.10
  -5  13   0   68.69    5.70
  -8  -5   0   72.79    5.20
  -5  13   0   78.79    5.50
   2 -13   0  133.79    7.40
  11   2   0  136.69    6.70
 -13  11   0  142.19    6.10
   2 -13   0  153.18    7.20
 -13  11   0  145.99    7.80
  11   2   0  146.19    6.70
   2 -13   0  146.79    8.60
  13 -11   0  126.09    6.60
 -11  -2   0  151.58    7.50
  -2  13   0  135.09    7.80
 -11  -2   0  141.79    7.30
  -2  13   0  142.29    8.40
 -14   1   0   33.90    4.50
  13 -14   0   34.30    4.20
   1  13   0   52.49    5.00
  -1 -13   0   45.30    6.00
  14  -1   0   37.30    3.50
  -1 -13   0   33.40    4.10
 -13  14   0   41.20    5.80
 -13  14   0   39.50    5.10
  -1 -13   0   39.20    4.00
  -1 -13   0   40.60    5.00
  14  -1   0   38.70    3.70
 -14   4   0   90.09    6.00
  10 -14   0  102.39    6.10
   4  10   0   98.49    5.90
 -10  14   0  105.69    6.70
  14  -4   0   88.29    5.20
  14  -4   0   85.39    5.20
  -4 -10   0  102.69    6.60
  -4 -10   0   98.49    5.80
  -4 -10   0   94.69    7.00
  -4 -10   0  103.29    6.20
 -10  14   0   98.39    7.20
 -14   7   0   71.39    4.60
   7   7   0   73.39    4.90
   7 -14   0   72.49    4.60
   7 -14   0   75.79    5.30
 -14   7   0   67.19    5.30
   7 -14   0   65.49    3.50
   7 -14   0   70.79    5.80
  14  -7   0   75.39    4.70
  -7  -7   0   75.09    5.60
  -7  -7   0   68.19    4.80
  -7  -7   0   70.59    5.00
  14  -7   0   69.79    2.00
  -7  -7   0   74.19    6.10
  -7  14   0   60.49    5.10
  14  -7   0   74.39    4.70
  -7  14   0   73.69    6.00
   4 -14   0  106.39    6.60
 -14  10   0  108.19    5.70
   4 -14   0  117.39    6.10
   4 -14   0  109.29    7.40
  10   4   0  107.09    6.00
 -14  10   0   95.99    6.40
  14 -10   0  103.79    5.80
  -4  14   0  111.59    7.00
  -4  14   0   98.19    7.20
 -10  -4   0  108.69    6.40
 -10  -4   0  104.79    6.40
   1 -14   0   24.40    4.60
  13   1   0   24.40    3.60
 -14  13   0   22.40    4.00
  13   1   0   26.50    3.50
 -14  13   0   23.80    4.60
 -14  13   0   19.90    2.50
   1 -14   0   19.30    3.50
   1 -14   0   17.10    3.00
   1 -14   0   21.00    3.50
  -1  14   0   25.60    4.70
 -13  -1   0   18.40    3.20
  14 -13   0   27.10    3.50
  -1  14   0   22.80    4.00
 -13  -1   0   25.60    3.80
   3  12   0   79.89    5.60
 -15   3   0   78.99    5.80
  12 -15   0   73.39    5.40
 -12  15   0   77.29    6.90
  -3 -12   0   77.59    5.30
 -12  15   0   77.39    6.10
  -3 -12   0   74.39    6.00
  -3 -12   0   80.19    5.60
  15  -3   0   72.19    5.00
 -12  15   0   72.09    3.40
  15  -3   0   83.49    5.20
  -3 -12   0   78.99    6.90
   9 -15   0   54.19    4.70
   6   9   0   64.59    4.80
 -15   6   0   62.49    4.60
   9 -15   0   59.49    2.80
   9 -15   0   50.79    3.90
 -15   6   0   57.59    5.10
  15  -6   0   56.29    4.20
  -6  -9   0   52.59    4.40
  -9  15   0   53.59    5.00
  -6  -9   0   46.60    5.20
  -6  -9   0   54.89    4.70
  -9  15   0   65.49    6.00
  15  -6   0   59.89    4.30
  -6  -9   0   55.39    5.10
   6 -15   0   77.99    4.20
   9   6   0   81.29    5.30
 -15   9   0   83.69    6.00
   6 -15   0   82.19    6.60
   6 -15   0   85.79    6.10
 -15   9   0   72.69    4.80
   6 -15   0   69.79    4.80
  -9  -6   0   78.19    5.50
  -9  -6   0   88.79    5.70
  15  -9   0   81.49    5.10
  -6  15   0   69.89    5.70
  -6  15   0   76.89    6.40
  -9  -6   0   82.29    6.00
  15  -9   0   73.69    5.00
  -9  -6   0   68.69    6.20
  12   3   0  111.59    6.10
  12   3   0  108.29    6.30
   3 -15   0  119.39    7.30
   3 -15   0  113.09    6.50
 -15  12   0  111.59    5.70
 -15  12   0  101.99    6.90
   3 -15   0  118.39    8.20
  -3  15   0  115.39    7.60
  -3  15   0  117.99    8.10
  15 -12   0  115.89    6.50
 -12  -3   0  104.89    6.60
 -12  -3   0  107.39    6.70
  15   0   0   65.59    5.00
 -15  15   0   56.89    5.60
   0 -15   0   55.69    7.90
   0 -15   0   62.69    5.00
  15   0   0   62.89    4.70
 -15  15   0   63.09    6.50
   0 -15   0   65.29    5.30
 -15  15   0   63.49    3.50
 -15   0   0   58.79    5.30
  15 -15   0   59.69    4.90
   0  15   0   60.69    7.00
  14 -16   0   22.60    3.50
 -16   2   0   20.00    3.90
  -2 -14   0   17.70    3.40
  -2 -14   0   11.60    3.10
  16  -2   0   20.50    3.50
  -2 -14   0   13.00    3.00
  16  -2   0   17.50    3.10
 -14  16   0   21.40    4.20
 -14  16   0   13.10    3.50
 -16   5   0  104.39    7.00
   5  11   0  113.19    6.70
  11 -16   0  102.79    5.80
 -16   5   0  118.09    6.70
  11 -16   0  113.49    6.90
  16  -5   0  117.49    6.30
  16  -5   0  115.29    6.20
  -5 -11   0  130.59    7.50
 -11  16   0  102.69    7.90
  -5 -11   0  102.39    7.20
 -11  16   0   96.09    7.10
  -5 -11   0  104.59    6.50
  -5 -11   0  111.89    8.30
   8 -16   0  131.69    5.20
   8   8   0  134.59    7.30
 -16   8   0  108.99    7.30
   8 -16   0  126.09    7.30
 -16   8   0  132.89    6.90
   8 -16   0  145.09    7.00
  -8  -8   0  120.79    7.30
  -8  16   0  139.69    9.00
  -8  16   0  124.29    7.80
  -8  -8   0  138.99    9.00
  -8  -8   0  132.49    7.30
  16  -8   0  128.49    6.70
  16  -8   0  127.89    6.70
  -8  -8   0  119.89    7.70
   5 -16   0   59.79    6.00
   5 -16   0   68.89    4.50
  11   5   0   87.49    5.70
 -16  11   0   69.09    4.80
   5 -16   0   76.79    5.80
 -16  11   0   65.89    5.70
   5 -16   0   68.79    5.00
  16 -11   0   63.59    4.90
  16 -11   0   63.89    4.90
 -11  -5   0   73.29    5.70
  -5  16   0   69.89    6.00
 -11  -5   0   65.79    5.40
  -5  16   0   66.09    6.40
   2 -16   0   -0.20    1.30
  14   2   0    1.40    1.40
   2 -16   0    0.30    1.50
 -16  14   0    1.00    2.10
   2 -16   0    1.60    2.70
 -16  14   0    1.80    1.20
  14   2   0    1.50    1.50
 -16  14   0   -0.80    1.70
 -14  -2   0    0.40    1.80
  -2  16   0   -0.80    1.60
 -14  -2   0    2.10    1.60
  -2  16   0    1.90    1.90
  16 -14   0   -1.30    1.10
  16 -17   0   39.60    4.90
 -17   1   0   32.00    4.80
 -16  17   0   23.90    6.20
  -1 -16   0   42.40    6.60
 -16  17   0   29.90    5.10
  17  -1   0   35.20    4.50
  -1 -16   0   33.60    4.50
  17  -1   0   42.60    5.00
 -17   4   0    5.60    2.60
  13 -17   0    6.10    2.10
  13 -17   0    4.80    1.60
   4  13   0    2.90    1.80
 -13  17   0    3.80    1.10
  17  -4   0    5.30    2.20
 -13  17   0    6.70    2.90
  -4 -13   0    2.00    2.50
 -13  17   0    4.90    2.60
  -4 -13   0    3.70    2.00
  -4 -13   0    7.90    2.60
  17  -4   0    8.10    2.20
  -4 -13   0    4.40    2.30
  10 -17   0   11.40    2.50
  10 -17   0    9.80    1.20
 -17   7   0   10.40    2.70
 -17   7   0   12.30    3.30
   7  10   0   10.10    2.70
  10 -17   0   11.90    2.90
 -10  17   0   10.80    3.00
  -7 -10   0   11.10    2.90
  17  -7   0   11.50    2.50
  17  -7   0   12.60    1.30
  -7 -10   0   14.50    3.00
  -7 -10   0   13.10    3.30
 -10  17   0   11.10    3.00
  17  -7   0   11.00    2.50
 -17  10   0   45.30    5.80
   7 -17   0   29.30    4.00
  10   7   0   29.80    4.20
   7 -17   0   37.80    5.70
   7 -17   0   31.70    2.90
 -17  10   0   32.00    4.10
   7 -17   0   37.90    5.00
  -7  17   0   31.00    5.00
 -10  -7   0   31.90    4.80
 -10  -7   0   25.80    4.10
  -7  17   0   25.60    4.70
 -10  -7   0   42.40    5.20
  17 -10   0   34.20    4.30
 -10  -7   0   34.90    5.50
  17 -10   0   33.10    4.00
 -17  13   0   18.80    3.00
  13   4   0   22.90    3.70
   4 -17   0   17.40    3.10
 -17  13   0   24.50    4.50
 -13  -4   0   21.60    3.70
 -13  -4   0   15.40    3.80
  -4  17   0   15.20    3.70
 -13  -4   0   20.60    3.90
  17 -13   0   16.90    3.00
  -4  17   0   22.10    5.00
   1 -17   0    1.90    2.20
  16   1   0    8.50    2.60
 -17  16   0    3.70    1.20
 -17  16   0    5.50    2.50
   1 -17   0    1.80    1.80
  16   1   0    7.40    2.30
 -17  16   0    1.00    2.20
   1 -17   0    6.90    2.80
  -1  17   0    5.30    3.00
 -16  -1   0    3.90    2.50
  17 -16   0    4.90    2.30
 -18   3   0    0.50    1.80
 -15  18   0    2.60    2.30
 -15  18   0   -0.20    2.10
  18  -3   0    1.80    1.60
  18  -3   0   -0.10    1.70
  -3 -15   0    1.10    1.50
   6  12   0   17.10    3.40
  12 -18   0   22.60    3.80
 -18   6   0   12.80    3.00
 -18   6   0   12.00    3.80
  12 -18   0   20.50    3.50
  18  -6   0   16.00    3.00
 -12  18   0   22.00    4.90
  -6 -12   0   10.70    3.30
  -6 -12   0   14.50    3.30
  18  -6   0   18.10    3.20
  -6 -12   0   22.80    4.80
 -12  18   0   11.50    3.80
  -6 -12   0   14.30    3.30
   9   9   0   17.20    3.50
 -18   9   0   17.40    3.70
   9 -18   0   14.40    3.10
   9 -18   0   16.80    2.00
 -18   9   0   16.00    3.20
  -9  -9   0   18.60    4.40
  -9  18   0   19.50    4.50
  18  -9   0   16.80    3.10
  -9  -9   0   15.30    3.30
  -9  -9   0   19.50    4.20
  -9  -9   0   20.00    4.00
  18  -9   0   25.50    3.70
  12   6   0   16.40    3.40
   6 -18   0   13.20    2.50
 -18  12   0   15.50    3.00
   6 -18   0   18.90    4.30
   6 -18   0   12.00    3.30
   6 -18   0   15.60    3.20
  18 -12   0   12.70    2.90
  18 -12   0   13.20    3.00
 -12  -6   0   13.80    3.40
  -6  18   0   12.00    3.40
 -12  -6   0   11.10    3.60
 -12  -6   0   11.00    3.60
  -6  18   0   10.20    3.20
 -12  -6   0   13.10    3.10
  15   3   0    0.20    1.40
 -18  15   0   -1.50    1.60
 -18  15   0   -0.60    1.20
   3 -18   0    0.40    1.50
   3 -18   0    3.40    2.50
   3 -18   0   -0.20    2.00
 -18  15   0    2.10    2.70
  -3  18   0    0.60    2.30
  -3  18   0   -2.40    1.00
 -15  -3   0    1.30    2.00
 -15  -3   0   -1.40    1.40
  18 -15   0    1.30    1.80
 -18  18   0   41.70    7.00
 -18  18   0   30.50    5.40
   0 -18   0   35.80    4.70
 -18   0   0   36.90    5.40
  18 -18   0   29.00    4.30
  17 -19   0   10.40    3.10
 -19   2   0   10.70    3.20
  -2 -17   0   14.40    3.20
  19  -2   0   12.70    3.00
 -17  19   0   11.10    3.60
 -17  19   0   14.30    4.50
 -19   5   0    4.80    2.60
  14 -19   0    7.80    2.20
 -19   5   0    0.00    1.90
  14 -19   0    3.00    2.20
  19  -5   0    6.30    2.10
  19  -5   0   11.80    2.70
 -14  19   0    6.60    3.40
  -5 -14   0    4.00    2.00
 -14  19   0    4.50    2.80
 -14  19   0    4.80    1.20
  11 -19   0   48.20    5.80
 -19   8   0   49.50    5.00
 -19   8   0   57.89    5.90
  11 -19   0   43.10    5.00
   8  11   0   52.49    5.10
 -11  19   0   45.70    7.00
 -11  19   0   62.09    6.40
  -8 -11   0   37.00    5.00
  19  -8   0   52.39    4.70
 -19  11   0   29.10    4.90
   8 -19   0   40.10    4.90
   8 -19   0   43.60    6.40
   8 -19   0   51.49    5.20
 -19  11   0   35.80    4.50
  11   8   0   42.10    5.20
   8 -19   0   35.10    2.90
  -8  19   0   36.00    5.40
 -11  -8   0   39.80    5.10
  19 -11   0   47.30    4.60
 -11  -8   0   37.20    5.80
  -8  19   0   38.50    6.20
  19 -11   0   43.40    5.00
 -19  14   0   22.30    4.30
   5 -19   0   23.10    3.80
  14   5   0   22.10    3.80
   5 -19   0   18.80    3.20
 -19  14   0   16.70    3.00
  19 -14   0   17.10    3.40
  -5  19   0   19.80    4.50
 -14  -5   0   25.40    4.40
  -5  19   0   18.80    4.30
 -14  -5   0   20.60    4.00
 -19  17   0   11.80    3.40
  17   2   0   23.10    4.00
 -19  17   0   17.20    2.20
 -19  17   0    9.00    3.70
   2 -19   0   15.60    3.40
  -2  19   0   13.60    3.90
  19 -17   0   16.80    3.40
 -17  -2   0   11.50    3.30
 -20   1   0   50.59    6.80
 -19  20   0   54.79    8.20
  20  -1   0   55.09    5.20
 -19  20   0   50.49    6.90
 -20   4   0   19.20    4.30
  16 -20   0   14.10    2.80
 -20   4   0   14.00    3.40
  16 -20   0    6.30    2.90
  -4 -16   0   10.30    3.10
  20  -4   0   21.40    3.70
 -16  20   0   11.10    3.20
 -16  20   0   15.20    4.00
  13 -20   0   52.29    5.40
 -20   7   0   39.60    6.90
   7  13   0   55.29    5.60
  13 -20   0   45.90    4.40
 -20   7   0   47.90    6.50
 -13  20   0   50.19    6.70
 -13  20   0   54.79    7.70
  20  -7   0   58.59    3.10
  20  -7   0   52.39    4.80
  -7 -13   0   63.99    5.80
  20  -7   0   50.09    4.90
 -13  20   0   46.70    3.70
 -20  10   0   42.00    5.30
 -20  10   0   41.00    5.70
  10  10   0   53.79    5.30
  10 -20   0   54.69    2.50
  10 -20   0   66.69    6.00
  20 -10   0   59.99    5.10
  20 -10   0   67.09    5.30
 -10  20   0   62.99   11.40
 -10  20   0   59.99    7.30
 -10 -10   0   58.19    5.70
   7 -20   0   69.39    4.60
 -20  13   0   71.29    6.80
 -20  13   0   63.79    5.30
  13   7   0   57.59    5.50
  20 -13   0   62.49    5.40
  20 -13   0   60.59    5.30
  -7  20   0   75.09    7.10
  -7  20   0   69.69    7.40
 -13  -7   0   60.09    5.90
   4 -20   0   10.10    2.90
   4 -20   0    9.30    2.70
  16   4   0   15.00    3.10
 -20  16   0   12.10    4.40
 -20  16   0   10.60    3.80
 -20  16   0   13.70    2.40
  -4  20   0   16.40    4.30
  -4  20   0   11.90    3.70
 -16  -4   0   17.80    4.10
  20 -16   0   11.10    2.70
  20 -16   0   15.90    3.40
 -20  19   0   31.70    6.20
  19   1   0   41.50    5.30
   1 -20   0   30.80    4.60
 -20  19   0   28.60    5.40
 -19  -1   0   27.60    5.00
 -21   3   0    9.00    3.20
 -21   3   0   15.30    3.80
  -3 -18   0   10.70    3.30
 -18  21   0   13.60    4.20
 -18  21   0   22.70    5.20
  21  -3   0   13.20    3.20
 -21   6   0    5.20    2.70
 -21   6   0    5.50    2.70
  -6 -15   0    8.30    3.00
 -15  21   0    5.00    2.90
  21  -6   0    5.40    1.70
 -15  21   0    7.80    3.80
 -15  21   0    5.40    1.30
  21  -6   0    8.70    2.70
 -21   9   0   54.89    6.90
   9  12   0   76.59    6.50
 -12  21   0   67.29    7.40
  21  -9   0   68.89    5.60
  -9 -12   0   72.49    6.30
  21  -9   0   74.19    5.70
 -12  21   0   67.49    7.00
  12   9   0   40.20    5.50
 -21  12   0   35.80    4.80
 -21  12   0   38.10    5.80
   9 -21   0   37.30    2.70
 -12  -9   0   35.70    5.10
  -9  21   0   38.30    6.00
  -9  21   0   31.90    5.80
  21 -12   0   35.90    4.50
  21 -12   0   36.30    4.60
   6 -21   0    5.20    2.10
 -21  15   0    5.70    3.10
   6 -21   0    8.70    2.50
 -21  15   0    5.00    2.80
  15   6   0    4.20    2.20
 -21  15   0    6.50    2.10
  21 -15   0    2.50    2.40
 -15  -6   0    4.10    2.20
  -6  21   0    7.40    3.40
  -6  21   0    3.20    2.80
  21 -15   0    7.40    2.60
 -21  18   0    7.20    1.50
   3 -21   0    2.00    2.80
  18   3   0   13.60    3.10
   3 -21   0    7.20    2.70
 -21  18   0    9.70    3.60
 -21  18   0    6.80    3.30
 -18  -3   0    8.00    3.20
  -3  21   0   12.60    4.00
  21   0   0   16.60    3.50
   0 -21   0    8.80    3.10
 -21  21   0   10.50    3.30
 -21   0   0   12.50    3.30
 -21   0   0   10.90    3.80
 -22   5   0    6.50    2.90
 -22   5   0    8.30    3.10
 -17  22   0    3.10    2.90
  -5 -17   0    2.00    2.30
 -17  22   0    2.80    2.40
  22  -5   0    5.90    2.50
 -22   8   0    1.90    2.00
 -22   8   0    3.50    2.20
  22  -8   0    5.20    2.40
 -14  22   0    5.40    2.60
  -8 -14   0    3.80    2.20
 -14  22   0    1.30    2.20
 -14  22   0   -2.60    2.30
  11  11   0   11.20    3.30
 -22  11   0   11.20    3.40
 -11 -11   0   10.50    3.20
 -11  22   0    9.00    3.70
  22 -11   0   18.70    3.50
 -11  22   0    7.50    3.10
   8 -22   0    7.50    1.90
   8 -22   0    9.90    2.60
 -22  14   0    7.00    2.80
 -22  14   0    8.70    2.60
  14   8   0    5.90    2.70
  22 -14   0   11.50    2.90
  -8  22   0   11.10    3.50
 -14  -8   0    8.30    2.70
  -8  22   0   10.50    3.90
  17   5   0    2.90    2.20
 -22  17   0    4.10    2.80
   5 -22   0    1.40    2.10
 -22  17   0    2.10    1.60
   5 -22   0    4.30    2.40
 -22  17   0    4.30    2.20
 -17  -5   0    5.50    2.50
  22 -17   0    5.40    2.80
  -5  22   0   -2.60    2.00
  -5  22   0    0.30    2.50
 -23   7   0   -0.10    2.20
  23  -7   0    4.70    2.70
 -16  23   0    1.40    2.90
 -16  23   0    2.80    1.40
  10  13   0    3.60    2.60
 -23  10   0    0.90    1.80
 -23  10   0   -1.40    2.20
 -13  23   0    1.80    2.40
 -13  23   0   -0.70    2.20
 -13  23   0    1.70    1.80
  23 -10   0    1.70    2.10
 -10 -13   0    8.00    2.60
 -23  13   0    3.30    2.30
  13  10   0    2.30    2.30
 -23  13   0    1.60    2.10
 -13 -10   0    2.90    2.00
 -10  23   0   -0.50    2.60
 -10  23   0    3.30    2.60
  23 -13   0    4.10    2.00
  16   7   0    5.40    2.50
   7 -23   0    3.00    2.30
 -23  16   0    1.30    1.60
   7 -23   0    5.60    2.50
 -23  16   0    2.10    2.80
 -16  -7   0    2.20    2.00
  -7  23   0   -2.00    2.50
  -7  23   0    1.70    2.50
  23 -16   0    3.30    2.30
 -24   9   0    2.80    2.50
  -9 -15   0   -4.80    1.90
 -15  24   0    2.00    2.80
  24  -9   0    0.50    2.30
 -15  24   0   -0.80    2.70
 -24  12   0    0.50    2.20
  12  12   0    4.30    2.70
 -24  12   0    5.70    2.60
  24 -12   0    7.20    3.00
 -12  24   0    3.80    3.60
 -12  24   0    3.30    2.70
 -12 -12   0    4.10    2.30
   9 -24   0    3.50    1.90
 -24  15   0    8.00    2.40
 -24  15   0    8.20    2.90
  24 -15   0    7.20    3.20
  -9  24   0    2.10    2.80
  -9  24   0   -1.60    2.80
 -15  -9   0    2.70    2.20
  -1   3  -1   34.70    1.80
   3  -2  -1   36.40    1.60
  -2  -1  -1   34.60    1.60
  -2  -1  -1   35.10    1.60
  -1   3  -1   32.60    1.90
   3  -2  -1   32.80    1.80
   1  -3   1   33.20    1.50
   2   1   1   33.70    1.50
   2   1   1   32.00    1.50
   1  -3   1   32.20    1.70
  -3   2   1   35.50    1.70
   1  -3   1   35.20    2.00
  -3   2   1   32.90    1.80
   0  -2  -1  292.97    7.40
   0  -2  -1  294.27    7.80
   2   0  -1  293.27    7.40
  -2   2  -1  306.77    7.10
   2   0  -1  299.87    7.20
   0  -2  -1  323.47    7.20
  -2   0   1  299.47    7.30
   0   2   1  295.17    7.40
  -2   0   1  316.47    7.50
   0   2   1  299.57    7.80
   2  -2   1  300.37    7.00
   5  -3  -1  284.67    7.80
  -3  -2  -1  288.57    7.60
  -2   5  -1  265.67    8.20
  -2   5  -1  274.77    7.90
  -3  -2  -1  260.77    7.40
   2  -5   1  272.47    7.90
   3   2   1  277.27    7.50
   2  -5   1  285.27    7.40
   2  -5   1  275.37    8.30
  -5   3   1  267.97    7.40
   2  -3  -1  180.48    5.30
   1   2  -1  187.68    5.00
   2  -3  -1  182.68    5.70
   1   2  -1  190.38    5.10
  -3   1  -1  189.98    4.90
   1   2  -1  175.68    5.20
  -3   1  -1  194.18    5.20
  -2   3   1  177.58    5.30
  -1  -2   1  192.58    5.20
  -1  -2   1  181.08    4.90
  -2   3   1  187.58    4.90
   3  -1   1  186.88    4.70
  -2   3   1  174.58    5.60
   3  -1   1  192.68    4.80
  -1  -2   1  187.58    5.30
  -1  -3  -1   61.99    2.90
  -1  -3  -1   64.69    3.30
  -1  -3  -1   67.49    2.70
  -3   4  -1   58.59    2.90
   4  -1  -1   60.79    2.70
  -3   4  -1   61.39    2.70
   3  -4   1   59.89    2.60
   1   3   1   64.29    3.20
  -4   1   1   63.89    2.80
   3  -4   1   63.59    1.70
   1   3   1   61.59    2.90
   7  -4  -1  291.67    8.60
  -4  -3  -1  288.67    8.40
  -3   7  -1  284.27    9.40
  -4  -3  -1  293.67    8.60
  -3   7  -1  278.77    8.90
   3  -7   1  293.27    8.90
   3  -7   1  279.27    8.10
  -7   4   1  277.47    8.20
   4   3   1  270.37    8.20
  -7   4   1  289.57    8.90
   3  -7   1  295.07    9.50
   0   4  -1    6.80    1.10
   4  -4  -1    7.10    0.90
  -4   0  -1    6.70    1.10
  -4   0  -1    8.00    1.20
   0   4  -1    8.10    1.30
   0   4  -1    7.30    1.40
   4  -4  -1    6.50    1.20
  -4   4   1    7.50    0.70
  -4   4   1    6.30    1.20
   4   0   1    4.50    0.90
  -4   4   1    5.20    0.90
   0  -4   1    6.80    1.10
   0  -4   1    6.50    1.20
   4   0   1    6.10    0.90
   0  -4   1    5.90    1.30
   3   1  -1   49.70    2.50
   1  -4  -1   53.49    3.00
   1  -4  -1   54.09    2.40
   1  -4  -1   48.00    2.60
   3   1  -1   50.59    2.30
  -4   3  -1   52.49    2.40
  -3  -1   1   52.79    2.40
   4  -3   1   53.99    2.30
  -1   4   1   49.90    3.00
  -3  -1   1   53.89    2.60
  -2  -4  -1 1041.50   25.90
  -4   6  -1 1089.39   24.90
  -4   6  -1 1091.79   25.60
   6  -2  -1 1102.69   24.80
  -2  -4  -1 1089.79   24.40
   6  -2  -1 1062.99   24.50
  -2  -4  -1 1022.90   25.00
  -2  -4  -1 1057.29   24.40
  -6   2   1 1045.90   24.70
   2   4   1 1009.40   24.30
   4  -6   1 1078.59   24.60
   4  -6   1 1101.29   22.80
  -4   9  -1    3.90    1.40
   9  -5  -1    2.30    1.20
  -5  -4  -1    3.00    1.30
  -4   9  -1    4.50    1.60
  -5  -4  -1    2.60    1.30
  -5  -4  -1    1.90    1.20
   4  -9   1    3.30    1.10
   4  -9   1    5.00    1.60
   5   4   1    2.80    1.20
   4  -9   1    1.10    1.10
  -9   5   1    1.90    1.00
  -9   5   1    1.20    1.20
  -5  -1  -1  688.73   16.70
  -1   6  -1  672.73   16.60
  -1   6  -1  696.03   17.80
  -5  -1  -1  693.83   16.80
   6  -5  -1  698.93   17.10
  -1   6  -1  693.03   17.40
   5   1   1  714.13   16.50
  -6   5   1  706.93   17.40
   1  -6   1  702.93   17.90
   5   1   1  678.13   16.50
  -6   5   1  669.93   16.30
   1  -6   1  676.03   16.60
   1  -6   1  671.33   17.10
  -5   2  -1    6.40    1.10
   2   3  -1    8.70    1.40
   3  -5  -1    6.50    1.30
   2   3  -1    6.30    1.10
   3  -5  -1    7.20    1.60
   3  -5  -1    7.40    1.00
  -3   5   1    7.50    1.50
  -2  -3   1    5.70    1.20
  -2  -3   1    8.50    1.50
  -2  -3   1    7.40    1.20
   5  -2   1    7.60    1.10
  -2  -3   1    6.40    1.30
   5  -2   1    8.40    1.10
  -3   5   1    6.90    1.30
  -5   5  -1    7.60    1.40
   5   0  -1   10.60    1.40
   0  -5  -1    8.00    1.70
   5   0  -1    9.80    1.60
  -5   5  -1    8.20    0.90
   0  -5  -1    9.30    1.40
   0  -5  -1   10.60    1.70
   0   5   1    6.40    1.20
  -5   0   1    7.50    1.30
  -5   0   1    8.90    1.40
   0   5   1    7.50    1.50
   5  -5   1    8.20    1.30
   0   5   1    8.30    1.70
  -3  -5  -1  130.09    5.10
  -5   8  -1  118.99    5.80
  -5   8  -1  124.49    5.50
  -3  -5  -1  124.29    5.60
   8  -3  -1  120.19    5.10
   8  -3  -1  125.89    5.30
  -3  -5  -1  116.69    5.00
  -3  -5  -1  120.49    6.10
   5  -8   1  123.29    5.80
   5  -8   1  122.19    3.70
  -8   3   1  120.19    5.30
   5  -8   1  121.69    5.20
   3   5   1  122.99    5.00
  -5  11  -1   11.10    2.30
  -5  11  -1    7.70    2.20
  -6  -5  -1   12.50    2.90
  -6  -5  -1   14.30    2.50
  -6  -5  -1    8.00    1.80
  11  -6  -1   12.60    2.20
  11  -6  -1    8.00    1.90
   6   5   1    9.80    1.90
   5 -11   1    6.50    2.00
   5 -11   1    9.50    1.70
   5 -11   1    9.40    1.40
 -11   6   1    8.60    2.00
   5 -11   1   11.50    2.30
 -11   6   1   12.70    2.00
  -6  -2  -1   80.09    4.00
   8  -6  -1   84.69    4.20
  -2   8  -1   77.99    4.70
  -6  -2  -1   83.99    4.20
  -2   8  -1   89.49    4.60
  -8   6   1   82.59    3.80
   6   2   1   87.49    4.00
   2  -8   1   87.19    4.10
   6   2   1   88.99    4.10
   2  -8   1   87.99    4.50
   2  -8   1   73.59    4.60
  -8   6   1   86.89    4.60
   5  -6  -1  327.07    8.40
   1   5  -1  334.27   10.10
   1   5  -1  307.87    9.10
  -6   1  -1  329.07    9.10
   1   5  -1  332.07    9.70
   5  -6  -1  330.27    9.50
  -6   1  -1  331.57    9.20
   6  -1   1  326.87    8.90
  -1  -5   1  335.27    9.30
   6  -1   1  314.07    8.80
  -1  -5   1  347.37   10.30
  -5   6   1  314.67    8.50
  -5   6   1  328.17   10.40
  -1  -5   1  325.17    9.60
  -1  -5   1  318.37    9.00
  -5   6   1  334.77    9.70
  -6   4  -1  149.49    5.30
   4   2  -1  144.89    5.00
   2  -6  -1  139.19    5.50
   2  -6  -1  143.99    6.00
   4   2  -1  149.09    5.30
   2  -6  -1  140.89    5.00
  -4  -2   1  145.39    5.40
   6  -4   1  154.68    5.10
  -4  -2   1  148.79    5.20
  -2   6   1  148.99    5.50
  -2   6   1  140.39    6.00
   7  -1  -1  130.79    5.10
  -6   7  -1  142.59    5.70
  -1  -6  -1  136.09    5.70
  -6   7  -1  130.99    3.90
  -1  -6  -1  126.79    6.20
  -1  -6  -1  143.49    5.40
  -6   7  -1  135.69    6.10
   1   6   1  134.09    6.20
   1   6   1  142.99    5.80
  -7   1   1  127.89    5.40
  -7   1   1  143.29    5.60
   6  -7   1  128.89    5.20
  -4  -6  -1  103.99    5.20
  -4  -6  -1   97.89    5.50
  -6  10  -1  106.69    5.60
  -4  -6  -1  110.19    5.10
  10  -4  -1   99.09    5.00
  -6  10  -1  103.69    6.00
  10  -4  -1  106.29    5.00
  -4  -6  -1  112.99    6.40
   6 -10   1   99.69    4.60
 -10   4   1  113.09    5.60
   6 -10   1  116.59    5.50
   4   6   1  111.59    5.20
   6 -10   1  109.69    3.60
  -7  -6  -1    3.60    1.60
  13  -7  -1    1.20    1.20
  -6  13  -1    7.00    2.10
  -7  -6  -1    2.10    1.70
  -7  -6  -1    3.60    1.80
  13  -7  -1    3.10    1.50
  -6  13  -1    3.70    1.90
  -7  -6  -1    6.20    1.90
   6 -13   1    4.10    1.10
 -13   7   1    3.20    1.50
   7   6   1    0.60    1.10
   6 -13   1    3.30    1.70
 -13   7   1    3.70    1.80
   6 -13   1    2.90    1.40
   6 -13   1    4.70    2.00
  -3  10  -1  105.29    5.70
  -7  -3  -1  108.29    5.20
  10  -7  -1  108.89    5.30
  -7  -3  -1  111.49    5.40
 -10   7   1  108.69    5.60
 -10   7   1  108.69    4.90
   3 -10   1   93.69    5.30
   7   3   1  106.89    5.80
   3 -10   1  109.59    6.10
   3 -10   1   94.29    4.70
   7   3   1  107.69    4.90
   0   7  -1    0.00    0.90
   0   7  -1    1.00    0.80
   7  -7  -1    0.10    0.50
   7  -7  -1    0.00    1.00
   0   7  -1   -1.10    0.90
  -7   0  -1    0.30    0.80
  -7   0  -1    0.30    0.80
  -7   7   1   -0.30    0.60
  -7   7   1   -0.70    0.70
   0  -7   1    0.20    0.80
   0  -7   1    0.70    1.10
   7   0   1    0.40    0.80
  -7   7   1    0.70    1.10
   0  -7   1    0.80    0.80
  -7   7   1    0.40    0.30
   7   0   1   -0.10    0.70
   0  -7   1   -0.30    0.70
  -7   3  -1   13.00    1.70
   4  -7  -1   12.00    1.90
   3   4  -1   11.00    1.60
   3   4  -1   10.40    1.60
   4  -7  -1   11.50    2.10
   4  -7  -1   10.70    1.40
   7  -3   1   13.00    1.60
  -3  -4   1    7.80    1.60
  -3  -4   1   15.40    2.40
  -3  -4   1   11.90    1.90
  -3  -4   1   13.90    1.90
  -4   7   1   10.50    1.90
   7  -3   1   11.40    1.60
  -4   7   1   12.10    2.10
   6   1  -1   66.59    3.60
   6   1  -1   55.79    3.20
   1  -7  -1   59.49    4.10
   1  -7  -1   64.79    3.40
  -7   6  -1   66.89    3.60
  -7   6  -1   65.49    2.70
   1  -7  -1   61.29    3.70
  -1   7   1   64.69    3.80
   7  -6   1   68.99    3.40
  -6  -1   1   65.09    3.50
  -6  -1   1   65.89    3.70
  -1   7   1   62.49    4.20
  -2  -7  -1    8.50    1.70
  -2  -7  -1    7.70    1.90
  -7   9  -1    9.60    2.00
  -7   9  -1    9.50    2.10
  -2  -7  -1    9.80    2.30
   9  -2  -1    9.50    1.90
  -2  -7  -1    7.80    1.70
   9  -2  -1    9.40    1.70
   7  -9   1    8.60    1.70
   2   7   1    6.50    1.60
  -9   2   1   10.60    2.00
   2   7   1    9.30    2.00
  -7  12  -1   -1.20    1.00
  -7  12  -1    0.20    1.40
  -5  -7  -1    3.30    1.30
  -5  -7  -1   -0.10    1.00
  -5  -7  -1    0.30    1.10
  -5  -7  -1   -0.80    1.40
 -12   5   1    0.80    1.20
   7 -12   1    1.00    0.50
   5   7   1    1.10    1.10
 -12   5   1    0.60    0.90
   7 -12   1    0.50    0.90
   7 -12   1    0.90    1.00
  -7  15  -1    4.70    2.40
  -8  -7  -1    0.50    1.90
  -8  -7  -1    2.50    1.70
  15  -8  -1    4.90    1.80
  15  -8  -1    1.20    1.30
  -7  15  -1    1.40    1.40
  -8  -7  -1    3.10    1.60
  -8  -7  -1    2.10    1.50
 -15   8   1    4.70    1.90
   7 -15   1    1.80    1.90
   7 -15   1    3.50    1.60
   8   7   1    3.40    1.60
   7 -15   1    3.10    1.80
 -15   8   1    2.90    1.50
   7 -15   1    4.20    1.10
  -8  -4  -1    0.80    0.40
  -8  -4  -1    1.40    1.30
  -4  12  -1    2.30    1.70
  -8  -4  -1    6.60    1.80
  -4  12  -1    2.60    1.90
 -12   8   1    2.90    1.30
   4 -12   1    4.70    1.50
   8   4   1    5.90    1.80
 -12   8   1    5.80    2.00
   4 -12   1    1.80    1.40
  -8  -1  -1    4.50    1.40
   9  -8  -1    4.10    1.40
  -1   9  -1    4.40    1.70
  -1   9  -1    4.20    1.60
  -8  -1  -1    4.00    1.30
  -9   8   1    3.20    1.10
   8   1   1    2.80    1.10
   8   1   1    1.60    1.00
   1  -9   1    2.10    1.40
   1  -9   1    4.50    1.70
   1  -9   1    5.80    1.50
  -9   8   1    2.90    1.40
   6  -8  -1   -0.30    0.90
  -8   2  -1    0.50    0.90
   6  -8  -1    0.10    0.60
   2   6  -1    0.80    0.90
   2   6  -1    1.70    1.00
  -6   8   1    1.50    1.20
  -2  -6   1    0.80    0.90
  -6   8   1    1.20    1.10
  -2  -6   1    0.20    1.10
  -2  -6   1    0.00    0.70
   8  -2   1   -0.20    0.70
  -6   8   1    0.10    0.60
   8  -2   1    0.90    0.90
  -2  -6   1   -0.30    0.90
  -8   5  -1    4.90    1.40
   5   3  -1    5.60    1.30
   5   3  -1    3.90    1.30
   3  -8  -1    5.60    1.60
   3  -8  -1    6.20    1.50
   3  -8  -1    5.90    1.30
   8  -5   1    6.70    1.40
  -5  -3   1    6.60    1.60
  -3   8   1    6.10    1.60
  -5  -3   1    3.70    1.20
  -3   8   1    6.20    1.80
   0  -8  -1   26.00    3.20
   0  -8  -1   22.40    2.50
   8   0  -1   22.80    2.80
  -8   8  -1   22.50    2.80
   0  -8  -1   13.30    2.60
  -8   8  -1   22.00    1.60
   8   0  -1   21.30    2.20
  -8   0   1   20.00    2.90
   0   8   1   22.20    3.20
  -8   0   1   20.00    2.80
   0   8   1   21.40    2.80
   8  -8   1   22.60    2.30
  -8  11  -1    8.70    2.50
  -3  -8  -1    9.40    2.10
  11  -3  -1   11.10    2.30
  -8  11  -1   11.90    2.50
  -3  -8  -1    9.50    2.30
  11  -3  -1    9.10    1.90
  -3  -8  -1   11.10    2.20
  -3  -8  -1   14.00    3.00
   3   8   1    9.50    1.90
   8 -11   1   11.40    0.90
   8 -11   1    7.80    1.90
 -11   3   1   11.00    2.40
  -6  -8  -1    0.20    1.70
  -8  14  -1    0.50    1.30
  14  -6  -1    0.60    1.30
  -8  14  -1    1.10    1.60
  -6  -8  -1   -0.70    1.10
  -6  -8  -1    0.70    1.30
  14  -6  -1    2.00    1.40
  -6  -8  -1    0.20    1.60
   8 -14   1   -0.40    0.80
   8 -14   1   -0.60    1.00
   6   8   1    0.20    1.10
 -14   6   1    2.60    1.50
 -14   6   1    1.30    1.30
   8 -14   1    0.20    0.50
  -9  -8  -1    1.30    1.80
  -9  -8  -1    1.60    2.20
  -8  17  -1    2.20    1.90
  17  -9  -1    3.60    1.60
  -9  -8  -1   -0.30    1.60
  -8  17  -1    0.20    1.60
  -9  -8  -1    1.00    1.50
  17  -9  -1    0.90    1.40
   8 -17   1    1.70    0.80
   8 -17   1    0.50    1.20
   9   8   1    1.30    1.60
   8 -17   1   -0.90    1.40
 -17   9   1    1.30    1.80
 -17   9   1    1.40    1.60
  -9  -5  -1   11.70    2.90
  -9  -5  -1   12.90    2.60
  -5  14  -1   11.30    2.90
  -9  -5  -1    8.00    2.30
  14  -9  -1    7.60    2.10
  -5  14  -1    8.10    2.50
  -9  -5  -1    4.50    2.10
   5 -14   1    6.00    2.60
   5 -14   1   11.70    2.50
   5 -14   1   10.20    1.80
   5 -14   1    9.60    2.10
   9   5   1   10.90    2.30
 -14   9   1    7.20    2.30
 -14   9   1    6.60    2.00
  11  -9  -1    0.80    1.20
  -2  11  -1    0.70    1.30
  -9  -2  -1    1.90    1.30
  -2  11  -1   -2.40    1.10
  -9  -2  -1    0.70    1.20
   2 -11   1    1.90    1.60
 -11   9   1    0.90    1.00
   9   2   1    1.50    1.20
   2 -11   1    0.40    1.10
   9   2   1    0.60    1.00
 -11   9   1   -1.80    1.00
  -9   1  -1    0.60    1.00
   8  -9  -1    0.50    0.60
   8  -9  -1    1.20    1.00
   1   8  -1    0.30    1.00
   1   8  -1   -0.40    0.80
  -9   1  -1    0.80    0.90
   1   8  -1    0.00    0.90
  -1  -8   1   -1.30    0.90
   9  -1   1    0.20    0.80
  -8   9   1    0.50    1.20
  -1  -8   1   -0.20    1.00
   9  -1   1    0.10    0.70
  -8   9   1    0.70    0.40
  -1  -8   1    0.10    0.80
  -1  -8   1    0.10    0.90
  -8   9   1   -0.60    0.70
  -8   9   1    1.40    1.20
   5  -9  -1    3.20    0.90
   4   5  -1    5.10    1.50
   5  -9  -1    1.90    1.30
   5  -9  -1    2.90    1.30
  -9   4  -1    4.80    1.30
  -4  -5   1    2.20    1.20
  -4  -5   1    6.10    1.70
  -5   9   1    2.70    1.60
   9  -4   1    3.00    1.00
  -5   9   1    1.60    1.40
   9  -4   1    2.20    1.00
  -4  -5   1    3.20    1.60
  -9   7  -1    4.20    1.10
   2  -9  -1    6.20    1.70
   7   2  -1    4.50    1.40
  -9   7  -1    4.40    1.50
   2  -9  -1    4.90    1.90
   7   2  -1    4.90    1.30
   2  -9  -1    5.50    1.40
  -2   9   1    4.90    1.90
  -2   9   1    4.20    1.70
   9  -7   1    7.10    1.50
  -7  -2   1    4.80    1.40
  -7  -2   1    3.80    1.50
  -9  10  -1   15.30    2.70
  -1  -9  -1   20.70    2.80
  -9  10  -1   16.30    1.40
  -1  -9  -1   20.50    2.60
  -9  10  -1   17.30    3.20
  10  -1  -1   15.80    2.50
  -1  -9  -1   13.20    2.90
 -10   1   1   14.70    2.50
   1   9   1   18.80    2.80
   1   9   1   19.70    3.00
 -10   1   1   14.80    2.60
   1   9   1   20.40    3.40
   9 -10   1   15.70    2.40
  -4  -9  -1    0.70    0.80
  13  -4  -1    1.40    1.30
  -4  -9  -1   -0.20    1.50
  13  -4  -1    2.90    1.20
  -9  13  -1    0.10    1.50
  -4  -9  -1   -0.70    1.00
  -9  13  -1    0.00    1.40
  -4  -9  -1    0.70    1.20
   9 -13   1    1.00    1.40
   4   9   1    0.50    1.00
   9 -13   1    0.30    0.90
 -13   4   1    0.00    1.30
  -9  16  -1   -2.10    1.20
  -7  -9  -1   -2.60    1.50
  16  -7  -1    1.40    1.50
  -7  -9  -1   -0.90    1.20
  -9  16  -1   -1.00    1.60
  -7  -9  -1    0.30    1.60
  -7  -9  -1    0.90    1.30
  16  -7  -1    1.30    1.30
 -16   7   1   -0.70    1.60
   7   9   1   -1.70    1.20
   9 -16   1   -2.10    0.60
   9 -16   1   -0.90    1.40
 -16   7   1    0.90    1.50
   9 -16   1   -0.10    0.40
  -9  19  -1   -2.10    1.60
 -10  -9  -1   -1.20    1.40
  19 -10  -1    1.90    1.40
 -10  -9  -1    4.10    2.10
  -9  19  -1    1.30    1.90
 -19  10   1    3.20    2.30
   9 -19   1    0.30    2.00
 -19  10   1   -0.40    1.40
   9 -19   1    1.00    1.50
  10   9   1   -0.60    1.50
   9 -19   1    1.50    0.70
  16 -10  -1   -0.20    1.30
 -10  -6  -1   -1.90    1.40
 -10  -6  -1    1.20    1.60
  16 -10  -1   -0.60    1.30
  -6  16  -1    2.10    2.10
 -10  -6  -1    0.30    1.10
  -6  16  -1   -1.50    1.50
 -10  -6  -1    1.40    1.60
 -16  10   1    0.30    1.80
   6 -16   1   -1.40    1.10
   6 -16   1   -1.60    1.40
   6 -16   1    0.80    1.00
  10   6   1    1.30    1.20
 -16  10   1    1.30    1.40
   6 -16   1    1.20    1.70
 -10  -3  -1   -0.20    1.10
 -10  -3  -1    0.10    0.50
 -10  -3  -1    1.40    1.40
  -3  13  -1   -0.50    1.30
  -3  13  -1   -0.40    1.30
  13 -10  -1    0.30    1.20
 -13  10   1   -0.20    0.90
   3 -13   1    2.30    1.80
 -13  10   1   -0.60    1.40
   3 -13   1    0.10    1.10
   3 -13   1    0.30    1.30
  10   3   1    0.80    1.00
  10   3   1    0.80    1.20
 -10   0  -1   77.09    4.70
 -10   0  -1   83.79    4.90
   0  10  -1   73.49    5.10
  10 -10  -1   75.69    4.70
   0  10  -1   81.29    4.80
   0  10  -1   81.99    5.60
   0 -10   1   75.09    4.60
 -10  10   1   83.29    5.30
  10   0   1   79.09    4.30
 -10  10   1   76.39    3.90
   0 -10   1   80.59    6.00
   0 -10   1   75.79    4.40
   0 -10   1   74.09    5.40
 -10  10   1   74.99    5.70
   3   7  -1   10.30    1.90
   7 -10  -1    9.80    2.10
   7 -10  -1    8.80    1.40
 -10   3  -1    9.10    2.00
  -7  10   1   12.10    2.40
  -7  10   1    9.80    2.50
  -3  -7   1   10.00    2.50
  10  -3   1    8.70    1.70
  -3  -7   1   11.20    2.30
  -3  -7   1    8.50    2.00
  10  -3   1    9.70    1.80
  -3  -7   1   10.20    1.90
   4 -10  -1    4.90    2.00
   4 -10  -1    3.50    1.10
   4 -10  -1    3.70    1.30
   4 -10  -1    4.20    1.60
 -10   6  -1    6.30    1.80
 -10   6  -1    5.40    1.30
   6   4  -1    5.90    1.60
   6   4  -1    5.20    1.40
  -6  -4   1    5.30    1.60
  -4  10   1    3.00    1.70
  -6  -4   1    5.60    1.60
  -4  10   1    6.70    1.90
  10  -6   1    5.60    1.50
  -6  -4   1    4.50    1.60
 -10   9  -1  189.48    7.90
   1 -10  -1  190.08    8.90
   1 -10  -1  186.18    7.50
   9   1  -1  181.38    7.10
   1 -10  -1  185.38    9.10
 -10   9  -1  179.28    6.10
   9   1  -1  188.08    7.40
  -1  10   1  199.88    8.40
  -9  -1   1  178.88    7.70
  -1  10   1  175.58    8.60
  -9  -1   1  185.78    7.60
  10  -9   1  180.98    7.10
 -10  12  -1    1.10    1.50
  12  -2  -1    1.00    1.30
  -2 -10  -1    2.20    1.50
  -2 -10  -1    0.60    1.20
  -2 -10  -1    1.50    1.80
  -2 -10  -1    2.40    1.50
  12  -2  -1    0.60    1.00
 -10  12  -1    1.00    1.70
  10 -12   1    2.00    1.10
   2  10   1   -0.70    1.30
   2  10   1    0.30    1.20
 -12   2   1    2.10    1.60
  -5 -10  -1   13.80    2.80
  15  -5  -1   13.00    2.50
  -5 -10  -1   12.70    3.50
  -5 -10  -1   14.50    2.90
  15  -5  -1    8.30    2.30
 -10  15  -1   11.30    2.90
 -10  15  -1    8.20    2.80
  -5 -10  -1    9.30    2.70
 -15   5   1   14.20    3.20
  10 -15   1   11.00    2.60
 -15   5   1   13.50    2.70
  10 -15   1   15.00    2.50
   5  10   1   15.10    3.00
 -10  18  -1    4.60    2.60
  18  -8  -1   12.30    2.60
 -10  18  -1   12.20    3.80
  -8 -10  -1    7.10    3.00
  18  -8  -1   10.20    2.60
  -8 -10  -1    7.30    2.60
  -8 -10  -1    8.20    3.20
  -8 -10  -1    6.90    2.50
  10 -18   1    9.40    2.60
 -18   8   1    6.40    2.30
  10 -18   1    7.90    2.20
   8  10   1    8.80    2.60
 -10  21  -1   -0.70    2.20
  21 -11  -1    0.90    1.80
 -10  21  -1    1.10    2.20
 -11 -10  -1    0.90    1.60
 -21  11   1   -2.20    1.90
 -21  11   1    1.40    2.10
  11  10   1    1.80    2.20
  -7  18  -1   15.50    4.20
 -11  -7  -1   12.70    2.80
 -11  -7  -1    9.20    3.50
  -7  18  -1   12.10    4.00
 -11  -7  -1   14.10    3.30
  18 -11  -1   18.00    3.40
  18 -11  -1   10.20    2.50
 -11  -7  -1    6.80    2.70
   7 -18   1   12.20    2.00
  11   7   1    9.00    2.60
   7 -18   1   11.00    2.60
 -18  11   1   12.70    3.00
   7 -18   1    7.80    2.80
  -4  15  -1   18.80    3.60
 -11  -4  -1   18.20    3.20
  15 -11  -1   14.60    2.80
  -4  15  -1   17.60    3.60
 -11  -4  -1   15.00    3.00
   4 -15   1   10.90    3.30
 -15  11   1   17.00    2.80
   4 -15   1   15.60    2.90
   4 -15   1   17.60    3.40
 -15  11   1   14.90    3.40
  11   4   1   13.10    2.70
 -11  -1  -1    2.20    1.50
  12 -11  -1    6.70    2.10
  -1  12  -1    2.10    1.70
 -11  -1  -1    2.20    1.60
  -1  12  -1    7.20    2.30
 -12  11   1    2.60    1.20
 -12  11   1    3.40    1.80
   1 -12   1    6.30    2.30
   1 -12   1    5.70    1.80
 -12  11   1    4.90    2.20
  11   1   1    5.50    1.80
   1 -12   1    3.10    1.60
  11   1   1    1.70    1.40
   1 -12   1    3.10    1.80
 -11   2  -1  145.39    6.80
   2   9  -1  144.29    6.60
   9 -11  -1  152.48    5.00
   2   9  -1  156.28    7.50
   9 -11  -1  147.49    6.80
  -9  11   1  139.49    4.80
  -2  -9   1  157.88    7.00
  11  -2   1  148.59    6.20
  -2  -9   1  161.38    7.50
  -9  11   1  134.19    7.90
  -2  -9   1  148.59    6.50
  11  -2   1  145.09    6.20
  -9  11   1  142.99    7.20
   5   6  -1    2.60    1.40
 -11   5  -1    2.90    1.50
   6 -11  -1    3.10    1.00
   6 -11  -1    0.50    1.50
   6 -11  -1    4.10    1.70
  11  -5   1    3.70    1.30
  -6  11   1    2.50    1.70
  11  -5   1    4.60    1.40
  -5  -6   1    3.50    1.70
  -5  -6   1    7.40    2.20
  -6  11   1    1.70    1.50
  -5  -6   1    5.40    1.60
 -11   8  -1   22.50    2.10
   3 -11  -1   25.50    3.90
   8   3  -1   26.40    2.70
 -11   8  -1   22.90    3.10
   8   3  -1   20.00    2.70
   3 -11  -1   27.10    2.70
  -3  11   1   24.40    3.90
  -3  11   1   21.70    3.10
  -8  -3   1   21.50    3.20
  11  -8   1   23.20    2.80
  -8  -3   1   24.80    3.10
 -11  11  -1   15.90    3.00
   0 -11  -1   19.70    3.00
  11   0  -1   24.80    3.20
   0 -11  -1   22.20    3.90
   0 -11  -1   22.70    3.50
  11   0  -1   22.20    3.20
 -11  11  -1   21.90    3.80
 -11  11  -1   19.50    1.80
  11 -11   1   21.40    3.00
 -11   0   1   23.50    3.50
   0  11   1   20.30    3.80
 -11   0   1   18.10    3.00
   0  11   1   16.50    3.20
  -3 -11  -1   15.20    2.90
  -3 -11  -1   13.50    3.00
 -11  14  -1   15.20    3.60
  -3 -11  -1   15.40    3.40
  14  -3  -1   13.40    2.50
  14  -3  -1   16.70    3.00
  -3 -11  -1   13.50    2.80
 -11  14  -1   17.80    3.50
   3  11   1   14.90    3.00
 -14   3   1   17.80    3.40
  11 -14   1   16.50    3.10
  17  -6  -1   11.40    2.50
  -6 -11  -1    9.40    3.40
  -6 -11  -1    9.30    2.70
  -6 -11  -1    9.60    2.60
  17  -6  -1   10.30    2.50
 -11  17  -1   14.30    3.20
  -6 -11  -1   11.70    3.10
 -11  17  -1   12.40    3.60
 -17   6   1   11.60    2.70
 -17   6   1   11.70    3.10
   6  11   1   10.40    2.80
  11 -17   1    8.60    2.20
  11 -17   1    7.80    2.50
 -11  20  -1    0.90    2.40
  -9 -11  -1    0.30    1.70
 -11  20  -1   -0.90    2.20
  20  -9  -1    0.20    1.50
  20  -9  -1    0.20    1.60
  11 -20   1    0.80    2.00
  11 -20   1   -2.60    1.30
   9  11   1    0.30    1.70
 -20   9   1    0.90    1.60
 -20   9   1    1.20    2.20
 -11  23  -1   -3.70    2.10
 -11  23  -1   -0.40    1.90
 -12 -11  -1   -1.40    2.00
 -23  12   1   -1.20    1.60
  12  11   1   -1.80    1.60
 -23  12   1   -1.60    2.00
  -8  20  -1   -1.40    1.70
 -12  -8  -1   -2.10    1.60
  20 -12  -1    2.60    1.70
  20 -12  -1    1.00    1.80
  -8  20  -1   -1.90    1.90
 -20  12   1   -1.10    1.30
   8 -20   1    0.60    1.00
  12   8   1    0.40    1.70
   8 -20   1   -2.20    1.90
 -20  12   1    1.20    2.00
 -12  -5  -1    8.40    2.50
 -12  -5  -1   18.60    4.60
  17 -12  -1   14.30    2.80
  17 -12  -1   17.60    3.20
 -12  -5  -1   25.20    4.20
  -5  17  -1   15.10    3.70
  -5  17  -1   18.10    3.80
 -12  -5  -1   16.70    3.40
 -17  12   1   15.10    2.90
  12   5   1   18.50    3.30
   5 -17   1   13.10    3.70
   5 -17   1   19.10    3.50
 -17  12   1   12.80    3.30
   5 -17   1   12.40    3.50
   5 -17   1   19.10    2.80
  -2  14  -1   16.30    3.30
  14 -12  -1   17.50    3.00
  -2  14  -1   19.30    4.00
 -12  -2  -1   17.10    3.10
 -12  -2  -1   21.30    3.40
   2 -14   1   16.10    3.60
 -14  12   1   12.30    3.00
 -14  12   1   13.10    2.40
   2 -14   1   13.90    2.50
   2 -14   1   14.40    2.90
  12   2   1   16.70    2.80
   2 -14   1   16.80    3.20
 -14  12   1   12.90    3.60
  12   2   1   17.60    2.90
 -12   1  -1   21.60    3.30
 -12   1  -1   27.10    3.50
   1  11  -1   24.20    3.40
   1  11  -1   22.20    3.90
  11 -12  -1   24.10    3.40
  -1 -11   1   26.00    4.30
  12  -1   1   28.50    3.30
  -1 -11   1   24.90    3.20
 -11  12   1   26.30    2.30
  -1 -11   1   22.60    3.70
  -1 -11   1   25.70    3.60
  12  -1   1   23.10    2.90
 -11  12   1   21.90    1.40
 -11  12   1   27.60    4.70
 -11  12   1   23.30    3.60
   8 -12  -1   15.10    2.70
   8 -12  -1   12.90    1.70
 -12   4  -1   12.90    2.50
   4   8  -1   13.10    2.30
  -4  -8   1   12.50    2.30
  12  -4   1   15.20    2.50
  -8  12   1   16.40    3.60
  -4  -8   1   14.00    2.50
  12  -4   1   14.20    2.40
  -4  -8   1   18.50    3.30
  -4  -8   1   17.90    3.10
  -8  12   1   17.40    3.20
   5 -12  -1   35.60    3.00
   5 -12  -1   28.70    4.10
   7   5  -1   36.90    3.30
 -12   7  -1   33.40    3.40
   5 -12  -1   32.70    2.60
 -12   7  -1   36.90    2.90
   5 -12  -1   42.90    3.80
  -7  -5   1   30.80    3.10
  -7  -5   1   35.00    3.40
  12  -7   1   33.60    2.90
  12  -7   1   32.70    2.90
  -5  12   1   40.00    5.10
  -5  12   1   36.30    3.70
  -7  -5   1   33.30    4.10
   2 -12  -1    0.40    1.00
  10   2  -1    0.50    1.10
 -12  10  -1    0.50    1.40
  10   2  -1    1.60    1.40
   2 -12  -1   -0.80    1.20
 -12  10  -1   -1.10    0.70
   2 -12  -1   -0.80    1.30
 -10  -2   1    1.40    1.40
  12 -10   1    1.10    1.20
  -2  12   1    0.60    1.40
  -2  12   1   -1.00    1.40
 -10  -2   1    1.80    1.40
  -1 -12  -1    6.40    2.10
  -1 -12  -1    5.80    2.00
  13  -1  -1   10.50    2.20
  -1 -12  -1    6.30    2.40
 -12  13  -1    5.20    2.20
 -12  13  -1    8.40    2.90
  13  -1  -1    8.00    2.20
  -1 -12  -1    6.80    2.30
   1  12   1   10.30    2.70
  12 -13   1    6.00    2.00
 -13   1   1    8.00    2.20
  -4 -12  -1    5.00    2.50
  16  -4  -1    1.20    1.30
  -4 -12  -1    0.80    1.40
  16  -4  -1    3.00    1.60
 -12  16  -1    0.20    1.80
 -12  16  -1    0.50    1.80
   4  12   1    1.50    1.50
 -16   4   1    3.40    1.80
  12 -16   1    1.60    1.50
 -16   4   1    2.20    2.20
  12 -16   1    4.30    1.50
  19  -7  -1    3.00    2.00
  -7 -12  -1    1.00    1.70
 -12  19  -1   -1.50    1.70
 -12  19  -1    0.80    2.10
  19  -7  -1    3.40    1.80
   7  12   1    1.20    1.70
  12 -19   1   -1.30    1.30
 -19   7   1    1.10    1.70
 -19   7   1    1.40    1.90
 -12  22  -1   -0.40    2.20
 -10 -12  -1    1.10    1.80
 -12  22  -1   -2.10    1.80
  22 -10  -1   -1.10    1.60
  10  12   1    1.90    2.40
 -22  10   1   -3.90    2.40
 -22  10   1    3.60    2.70
  -9  22  -1    2.00    2.40
  -9  22  -1   -1.40    1.60
  22 -13  -1    2.10    1.80
 -22  13   1   -1.40    2.20
   9 -22   1    0.00    0.70
  13   9   1    0.60    2.10
 -22  13   1   -0.50    1.70
  -6  19  -1    3.90    2.70
 -13  -6  -1    0.10    1.80
  19 -13  -1   -0.20    1.80
  -6  19  -1    2.70    2.60
 -13  -6  -1    0.60    1.80
  19 -13  -1    1.70    1.70
   6 -19   1    3.30    1.40
 -19  13   1    0.20    1.90
   6 -19   1    1.00    1.30
   6 -19   1    0.20    2.10
 -19  13   1    1.60    1.50
   6 -19   1    4.90    2.40
  13   6   1    1.40    2.00
  -3  16  -1   -0.70    1.70
  16 -13  -1    1.00    1.50
 -13  -3  -1    2.00    1.90
  -3  16  -1    0.70    1.80
 -13  -3  -1    4.00    1.30
  13   3   1    0.20    1.40
   3 -16   1    2.20    2.10
 -16  13   1    1.10    2.20
 -16  13   1    0.00    1.00
   3 -16   1    0.90    1.70
   3 -16   1   -0.50    1.10
 -16  13   1    1.60    2.00
   0  13  -1   34.50    4.90
 -13   0  -1   35.90    4.30
 -13   0  -1   30.20    4.00
  13 -13  -1   29.10    3.80
  13   0   1   39.00    3.40
 -13  13   1   23.00    3.70
   0 -13   1   31.90    4.10
   0 -13   1   27.00    3.60
 -13  13   1   27.40    2.60
   0 -13   1   35.20    4.90
 -13  13   1   28.30    5.00
   0 -13   1   31.70    5.00
  13   0   1   30.30    3.70
  10 -13  -1  116.79    4.30
   3  10  -1  116.39    6.30
 -13   3  -1  108.09    6.30
  10 -13  -1  119.19    6.60
  -3 -10   1  116.99    6.60
 -10  13   1  111.49    7.70
  -3 -10   1  124.79    7.10
  13  -3   1  119.39    5.80
  -3 -10   1  125.69    7.80
  -3 -10   1  112.09    6.00
 -10  13   1  134.39    7.40
  13  -3   1  122.49    5.90
   7 -13  -1   21.30    3.80
   6   7  -1   27.40    3.40
   7 -13  -1   27.50    2.70
 -13   6  -1   29.10    3.70
   7 -13  -1   29.10    4.00
   7 -13  -1   26.90    2.30
  -6  -7   1   24.90    3.60
  -6  -7   1   26.40    3.60
  -6  -7   1   20.40    3.00
  -7  13   1   29.10    3.90
  13  -6   1   23.60    3.40
  13  -6   1   25.00    3.10
  13  -6   1   27.10    2.00
  -6  -7   1   23.80    4.00
  -7  13   1   33.70    4.70
   9   4  -1  149.19    6.90
 -13   9  -1  131.59    5.80
   4 -13  -1  141.39    7.40
   9   4  -1  134.19    6.40
   4 -13  -1  122.39    6.20
 -13   9  -1  123.69    6.90
   4 -13  -1  136.19    8.10
  -4  13   1  144.79    8.30
  -4  13   1  134.49    7.40
  -9  -4   1  135.19    6.90
  -9  -4   1  138.29    7.20
  12   1  -1   87.79    5.30
 -13  12  -1  101.29    7.30
  12   1  -1  104.69    6.00
 -13  12  -1  102.19    6.60
   1 -13  -1  104.89    6.70
   1 -13  -1   95.59    7.20
 -13  12  -1   95.49    4.50
   1 -13  -1   91.49    5.70
  -1  13   1  106.99    7.00
  -1  13   1  100.99    7.20
 -12  -1   1  102.49    6.30
 -12  -1   1   96.19    6.20
  13 -12   1   99.99    5.70
  -2 -13  -1    9.80    2.90
 -13  15  -1    6.50    2.50
  -2 -13  -1    7.40    2.40
  15  -2  -1    8.50    2.20
 -13  15  -1   11.70    3.60
  -2 -13  -1    6.40    2.70
  15  -2  -1    8.10    2.20
  -2 -13  -1    7.10    2.20
 -15   2   1    9.20    2.80
  13 -15   1   11.40    2.60
 -13  18  -1    3.10    1.00
  -5 -13  -1    5.30    2.90
  18  -5  -1    3.50    2.20
 -13  18  -1    2.90    2.50
 -13  18  -1    3.30    2.70
  -5 -13  -1    2.50    1.50
  18  -5  -1    5.80    2.30
 -18   5   1    0.90    1.60
  13 -18   1    2.80    1.90
 -18   5   1    6.00    2.60
  13 -18   1    0.80    1.30
  21  -8  -1    3.70    2.20
  -8 -13  -1    3.60    2.30
 -13  21  -1    0.60    2.10
 -13  21  -1   -1.10    2.10
  13 -21   1   -1.00    2.10
 -21   8   1   -0.80    1.80
 -21   8   1    2.00    2.40
 -13  24  -1    0.60    1.90
 -11 -13  -1   -1.80    1.90
 -13  24  -1   -5.30    1.80
  24 -11  -1    2.30    2.20
 -24  11   1    3.20    2.20
 -24  11   1   -2.80    2.40
  24 -14  -1   -0.30    2.30
 -10  24  -1    3.20    3.30
 -10  24  -1    0.90    2.30
 -14 -10  -1   -0.30    1.70
 -24  14   1   -1.50    2.30
 -24  14   1   -1.70    1.60
  10 -24   1   -2.90    1.60
 -14  -7  -1   -0.70    1.70
  -7  21  -1   -0.90    2.20
  21 -14  -1    0.00    1.90
  -7  21  -1   -1.10    1.80
   7 -21   1   -0.90    1.30
 -21  14   1    0.50    1.30
  14   7   1    1.50    1.80
 -21  14   1   -2.10    1.80
   7 -21   1    0.70    1.60
  -4  18  -1   -1.70    1.70
 -14  -4  -1    0.40    1.50
 -14  -4  -1   -1.10    1.50
  -4  18  -1    0.50    2.10
 -18  14   1    0.00    1.70
   4 -18   1   -0.30    2.00
 -18  14   1   -2.40    1.80
 -18  14   1   -0.30    1.30
   4 -18   1    0.50    2.30
  14   4   1    1.80    1.70
  -1  15  -1    8.50    2.90
  -1  15  -1   10.30    3.10
 -14  -1  -1   17.20    3.50
 -14  -1  -1   12.00    3.10
  15 -14  -1    6.90    2.40
 -15  14   1   16.30    3.50
   1 -15   1   15.30    3.30
 -15  14   1   11.80    3.60
  14   1   1   14.90    2.90
   1 -15   1   15.10    2.90
  14   1   1   11.30    2.40
 -15  14   1    8.70    2.00
   1 -15   1   16.20    4.00
   2  12  -1   63.99    4.90
 -14   2  -1   65.59    5.20
  12 -14  -1   59.89    4.90
  14  -2   1   66.29    4.40
  -2 -12   1   59.79    4.80
  -2 -12   1   63.49    4.80
  -2 -12   1   72.69    5.50
 -12  14   1   67.49    5.70
  14  -2   1   62.49    4.40
 -12  14   1   63.99    6.20
  -2 -12   1   56.49    5.60
   5   9  -1   90.29    5.60
   9 -14  -1   90.79    4.00
   9 -14  -1   94.89    6.00
 -14   5  -1   82.59    5.70
  -5  -9   1   83.79    6.00
  -5  -9   1   90.89    5.80
  -9  14   1   87.19    6.80
  -5  -9   1   92.39    6.90
  14  -5   1   88.79    5.00
  14  -5   1   97.59    5.20
  -5  -9   1   90.19    5.60
  -9  14   1   88.19    6.20
   6 -14  -1   30.00    4.00
   6 -14  -1   30.40    3.10
 -14   8  -1   31.00    3.00
 -14   8  -1   24.00    3.70
   6 -14  -1   28.90    2.70
   6 -14  -1   33.60    5.10
   8   6  -1   26.90    3.60
  -6  14   1   30.80    4.90
  -8  -6   1   37.20    4.50
  -6  14   1   29.10    4.30
  -8  -6   1   33.10    4.40
  -8  -6   1   34.00    4.10
  -8  -6   1   29.30    4.40
  14  -8   1   28.50    2.90
   3 -14  -1  104.59    6.60
  11   3  -1  104.19    5.90
 -14  11  -1  106.89    6.70
   3 -14  -1   93.99    7.20
 -14  11  -1   97.29    5.00
  11   3  -1  104.89    5.90
   3 -14  -1   91.59    5.70
  14 -11   1  101.89    5.60
  -3  14   1   99.79    7.20
 -11  -3   1  100.49    6.40
  -3  14   1   89.79    6.50
 -11  -3   1   98.69    6.20
 -14  14  -1    1.10    2.00
   0 -14  -1   -1.30    1.50
   0 -14  -1   -1.00    1.20
   0 -14  -1    0.90    1.20
  14   0  -1    3.30    1.70
   0 -14  -1   -0.90    1.70
  14   0  -1    0.90    1.30
 -14  14  -1   -0.10    1.40
 -14  14  -1    0.20    0.70
   0  14   1   -0.20    1.50
  14 -14   1    1.30    1.60
 -14   0   1   -1.20    1.20
   0  14   1    0.90    1.60
 -14   0   1    0.60    1.60
  -3 -14  -1    2.10    1.70
  17  -3  -1    0.80    1.80
  -3 -14  -1   -0.60    2.00
  -3 -14  -1    0.10    1.40
  -3 -14  -1    2.30    2.70
 -14  17  -1    1.60    2.60
 -14  17  -1   -0.80    1.50
 -17   3   1    2.20    2.30
  14 -17   1    4.20    1.60
  14 -17   1    2.70    1.90
 -14  20  -1    1.70    2.50
  20  -6  -1   -0.10    1.60
 -14  20  -1    2.60    2.60
 -14  20  -1    1.60    1.00
  -6 -14  -1   -0.20    1.50
  14 -20   1   -1.20    1.70
 -20   6   1    1.80    2.10
  14 -20   1   -0.80    1.30
 -20   6   1    2.20    2.40
  23  -9  -1    5.70    2.30
 -14  23  -1   -1.30    1.70
 -14  23  -1    1.50    2.70
  -9 -14  -1    3.90    2.60
 -14  23  -1   -0.30    1.70
 -23   9   1   10.60    3.20
 -23   9   1    1.70    2.30
  23 -15  -1    2.40    3.20
  -8  23  -1    1.80    2.40
  15   8   1    3.10    2.40
   8 -23   1    4.10    1.60
 -23  15   1   -0.10    2.90
 -23  15   1    0.70    1.70
   8 -23   1    9.60    2.50
 -15  -5  -1    0.50    1.60
  -5  20  -1   -3.20    1.70
  20 -15  -1   -1.40    1.70
  -5  20  -1   -1.70    1.60
  20 -15  -1   -1.20    1.80
   5 -20   1   -0.80    1.80
 -20  15   1   -0.10    1.70
   5 -20   1   -0.90    1.70
  15   5   1    0.10    1.50
 -20  15   1    2.70    1.70
 -20  15   1   -2.00    2.00
  -2  17  -1    3.80    2.70
 -15  -2  -1    2.60    1.90
  -2  17  -1    3.80    2.40
  17 -15  -1    5.60    2.30
 -15  -2  -1    5.70    1.80
   2 -17   1   -0.10    1.80
 -17  15   1    2.30    2.30
   2 -17   1    0.70    2.10
  15   2   1    0.10    1.40
 -17  15   1   -1.90    2.60
   2 -17   1    0.40    2.20
 -15   1  -1   12.30    3.20
  14 -15  -1    8.70    2.40
   1  14  -1   15.50    3.50
  -1 -14   1    4.30    2.10
  -1 -14   1    4.40    2.40
 -14  15   1   10.20    3.50
  -1 -14   1   11.70    3.40
 -14  15   1   10.20    2.80
  15  -1   1   11.80    2.50
  15  -1   1   12.10    2.60
  -1 -14   1   11.10    3.00
 -15   4  -1    2.00    1.80
   4  11  -1    2.60    1.70
  11 -15  -1    3.30    1.70
 -11  15   1    4.40    2.30
 -11  15   1    2.30    2.00
  -4 -11   1   -0.60    1.40
  -4 -11   1    2.30    1.70
  15  -4   1    1.30    1.40
  -4 -11   1    5.90    2.50
 -11  15   1    3.10    1.10
  15  -4   1    3.20    1.40
  -4 -11   1    2.00    1.50
 -15   7  -1    1.70    1.50
 -15   7  -1   -0.20    1.20
   8 -15  -1   -1.40    0.90
   7   8  -1   -0.80    0.90
   8 -15  -1   -0.40    1.30
   8 -15  -1    0.70    0.80
  -8  15   1    1.20    1.70
  -7  -8   1    1.20    1.30
  -7  -8   1    1.40    1.60
  15  -7   1    0.70    0.50
  15  -7   1    0.70    1.00
  -8  15   1    0.00    1.60
  -7  -8   1    0.10    1.40
  15  -7   1    0.40    1.20
  -7  -8   1    1.10    1.60
 -15  10  -1   21.40    3.70
  10   5  -1   26.00    3.80
   5 -15  -1   29.00    3.40
 -15  10  -1   22.20    3.10
   5 -15  -1   27.30    4.20
   5 -15  -1   31.40    5.00
   5 -15  -1   29.20    3.70
  15 -10   1   27.40    3.40
  15 -10   1   25.60    3.30
 -10  -5   1   32.20    4.50
 -10  -5   1   23.00    3.60
  -5  15   1   23.50    3.90
  -5  15   1   26.80    4.70
 -10  -5   1   28.20    4.20
  13   2  -1   14.00    3.00
 -15  13  -1   12.00    3.00
 -15  13  -1   10.90    1.90
   2 -15  -1   12.60    3.10
 -15  13  -1   11.60    3.40
   2 -15  -1   16.70    3.10
   2 -15  -1   14.30    3.60
  13   2  -1   17.80    3.10
 -13  -2   1   12.30    2.90
  -2  15   1   10.80    3.30
  -2  15   1   13.20    3.30
  15 -13   1   17.80    3.10
 -13  -2   1   16.00    3.30
  -1 -15  -1    4.30    2.50
  -1 -15  -1    3.30    2.40
  16  -1  -1    3.30    1.80
 -15  16  -1    4.40    2.50
  -1 -15  -1    3.70    2.20
 -15  16  -1    2.40    2.20
  -1 -15  -1    3.60    1.60
  15 -16   1    4.50    1.90
   1  15   1    0.90    0.70
  19  -4  -1    1.40    1.60
  -4 -15  -1   -0.40    1.80
 -15  19  -1   -0.90    2.20
  19  -4  -1    2.30    2.00
 -19   4   1    3.00    2.30
  15 -19   1    3.50    1.90
 -19   4   1    0.10    1.70
 -15  22  -1   -2.80    1.70
 -15  22  -1   -1.00    1.00
  22  -7  -1    0.60    1.00
  -7 -15  -1    2.30    2.00
  22  -7  -1    0.40    1.90
 -15  22  -1    2.10    2.70
 -22   7   1    1.80    2.40
 -22   7   1    2.10    2.20
  22 -16  -1    6.20    2.50
  -6  22  -1    1.30    2.40
 -16  -6  -1    1.60    2.10
  -6  22  -1    0.30    1.80
   6 -22   1    2.60    1.80
 -22  16   1    2.70    1.80
  16   6   1    7.00    2.70
   6 -22   1    1.30    2.00
 -22  16   1    4.30    3.00
 -22  16   1    5.80    3.00
 -16  -3  -1   -0.10    1.60
  19 -16  -1    0.80    1.90
  -3  19  -1   -1.40    1.60
  -3  19  -1    2.50    2.60
 -16  -3  -1    2.20    1.60
 -19  16   1    3.40    2.20
 -19  16   1    0.90    1.30
 -19  16   1    2.50    2.20
   3 -19   1    0.70    1.60
  16   3   1    0.70    1.50
   0  16  -1    6.70    2.60
  16 -16  -1    2.60    2.20
   0  16  -1    0.90    0.80
 -16   0  -1    3.60    2.20
  16   0   1    2.90    1.70
 -16  16   1   10.80    3.10
 -16  16   1    6.50    3.60
   0 -16   1    3.60    2.40
   0 -16   1    6.90    2.80
   3  13  -1   50.49    4.80
  13 -16  -1   47.10    4.50
 -16   3  -1   55.39    5.20
  -3 -13   1   54.39    6.00
  -3 -13   1   52.29    4.60
 -13  16   1   60.19    6.50
  -3 -13   1   54.89    4.90
 -13  16   1   47.50    2.60
 -13  16   1   51.79    5.30
  16  -3   1   48.90    4.00
  16  -3   1   50.39    4.20
 -16   6  -1    1.60    1.30
  10 -16  -1    5.60    2.10
   6  10  -1    2.80    1.80
 -16   6  -1    2.80    2.00
  10 -16  -1    3.20    0.90
  10 -16  -1    1.60    1.40
  -6 -10   1    2.30    2.00
  -6 -10   1    2.00    1.80
  16  -6   1    2.40    1.60
 -10  16   1    1.50    2.10
  -6 -10   1    8.30    2.60
  16  -6   1    4.40    1.80
  -6 -10   1    4.80    1.80
 -10  16   1    1.10    1.60
 -16   9  -1   -0.60    1.10
   7 -16  -1    0.30    1.00
 -16   9  -1    1.30    1.60
   7 -16  -1    2.70    2.00
   7 -16  -1    2.30    1.80
   7 -16  -1    1.50    1.10
   9   7  -1    2.30    1.70
  -9  -7   1    2.90    2.10
  16  -9   1    2.00    1.60
  16  -9   1   -0.80    1.10
  -7  16   1    1.50    1.80
  -9  -7   1    0.60    1.50
  -9  -7   1    3.70    1.80
  -9  -7   1    2.90    1.80
  -7  16   1    2.40    2.00
   4 -16  -1   21.70    4.60
 -16  12  -1   27.60    4.30
   4 -16  -1   24.40    3.50
   4 -16  -1   27.50    4.30
  12   4  -1   22.10    3.60
   4 -16  -1   19.60    3.30
 -12  -4   1   28.50    4.30
  -4  16   1   21.30    4.40
  16 -12   1   19.40    3.10
 -12  -4   1   20.80    3.80
  -4  16   1   22.40    4.10
   1 -16  -1   -1.60    1.90
  15   1  -1    3.40    2.00
   1 -16  -1    0.60    1.50
   1 -16  -1    5.70    2.50
 -16  15  -1    3.30    2.00
 -16  15  -1    4.30    2.40
   1 -16  -1    2.00    1.70
 -16  15  -1    5.50    1.30
  15   1  -1   10.00    3.20
  -1  16   1    3.70    2.50
 -15  -1   1    4.30    2.00
  16 -15   1    3.80    1.80
  18  -2  -1   -0.30    1.30
  -2 -16  -1    3.40    2.20
 -16  18  -1    1.50    2.50
  18  -2  -1    2.20    1.90
 -16  18  -1    1.30    1.90
  16 -18   1    0.70    1.30
 -18   2   1   -1.20    1.60
  16 -18   1   -3.50    1.60
 -16  21  -1    6.10    3.00
  21  -5  -1    6.30    2.30
  -5 -16  -1    9.30    2.80
 -16  21  -1    2.10    3.00
 -21   5   1    5.10    2.70
 -21   5   1    5.60    2.80
 -17  -4  -1    3.00    2.50
  21 -17  -1    5.50    2.50
  -4  21  -1    4.00    2.00
  -4  21  -1    2.60    2.70
   4 -21   1    4.00    2.50
 -21  17   1    5.50    2.70
 -21  17   1    1.60    1.50
  17   4   1    2.70    2.40
   4 -21   1    5.20    2.60
 -21  17   1   -2.00    1.80
 -17  -1  -1   -1.20    1.80
  -1  18  -1    2.10    1.30
  18 -17  -1    0.30    1.90
  -1  18  -1    3.50    2.70
 -18  17   1    0.60    2.50
  17   1   1    1.90    1.90
   1 -18   1   -0.20    1.50
 -18  17   1    0.70    1.00
 -18  17   1    4.80    2.60
 -17   2  -1    0.20    1.60
  15 -17  -1    1.50    2.10
  -2 -15   1    0.40    1.60
  17  -2   1   -0.10    1.10
  -2 -15   1    0.70    1.60
  -2 -15   1   -2.00    1.50
 -15  17   1   -0.60    1.80
 -15  17   1   -2.20    1.90
  17  -2   1    1.60    1.80
   5  12  -1   37.30    4.90
  12 -17  -1   39.70    3.80
 -17   5  -1   37.20    5.10
  12 -17  -1   43.60    5.20
 -12  17   1   31.80    5.10
 -12  17   1   38.70    5.90
  -5 -12   1   35.30    5.00
  17  -5   1   37.90    3.60
  -5 -12   1   35.00    4.50
  -5 -12   1   37.80    5.40
 -12  17   1   36.20    2.90
  17  -5   1   37.00    3.60
 -17   8  -1    1.70    1.50
   9 -17  -1    4.40    1.80
 -17   8  -1    3.20    2.20
   8   9  -1    2.70    1.90
   9 -17  -1    2.40    1.10
   9 -17  -1    5.40    2.40
  -8  -9   1    3.80    1.90
  -8  -9   1    2.20    2.40
  -9  17   1    2.70    2.40
  -9  17   1    0.10    2.00
  17  -8   1    5.00    1.90
  -8  -9   1   -1.00    1.90
  17  -8   1    2.50    1.30
   6 -17  -1   -0.20    1.70
   6 -17  -1    1.20    1.30
   6 -17  -1    0.90    2.00
  11   6  -1   -0.80    1.10
 -17  11  -1   -1.20    1.80
 -17  11  -1    0.90    1.40
  -6  17   1   -2.40    1.40
 -11  -6   1    0.40    1.60
 -11  -6   1    0.20    1.20
  -6  17   1    0.40    1.70
 -11  -6   1   -0.40    1.50
  17 -11   1   -0.10    1.20
 -11  -6   1   -0.10    1.60
  17 -11   1   -0.80    1.30
 -17  14  -1   22.20    2.90
   3 -17  -1   19.70    4.30
 -17  14  -1   21.60    4.20
   3 -17  -1   20.30    3.50
   3 -17  -1   22.30    4.10
  14   3  -1   14.50    3.20
   3 -17  -1   29.30    4.70
 -17  14  -1   20.50    4.70
  14   3  -1   20.00    3.20
  17 -14   1   17.50    3.10
  -3  17   1   19.10    4.10
 -14  -3   1   19.00    3.90
  -3  17   1   18.10    4.30
 -14  -3   1   22.00    2.00
   0 -17  -1    9.60    2.70
  17   0  -1    2.90    1.70
 -17  17  -1    4.80    3.00
  17   0  -1    4.90    1.80
 -17  17  -1    0.90    2.30
  17 -17   1    2.20    1.90
 -17   0   1    3.40    2.00
   0  17   1    4.50    2.80
   0  17   1    2.10    0.90
  -3 -17  -1    1.80    1.90
 -17  20  -1    2.80    2.80
 -17  20  -1   -0.10    2.20
  20  -3  -1    4.00    2.10
 -20   3   1    3.50    2.60
  17 -20   1    2.60    1.50
  17 -20   1    2.80    2.70
 -20   3   1    5.70    2.30
  23  -6  -1    1.20    2.30
 -17  23  -1   -4.90    2.00
  23  -6  -1    0.20    1.80
 -17  23  -1   -5.00    2.20
  -6 -17  -1    0.20    1.90
 -23   6   1   -4.10    2.20
 -23   6   1   -1.40    2.30
 -18  -5  -1   -0.40    1.80
  -5  23  -1    1.60    2.70
  23 -18  -1   -2.70    2.50
 -23  18   1    1.00    2.60
 -23  18   1   -4.00    2.00
 -23  18   1    1.00    1.40
   5 -23   1   -1.50    1.50
  18   5   1    3.10    2.20
 -18  -2  -1    4.10    2.20
  -2  20  -1   -1.40    1.90
   2 -20   1    0.50    1.90
 -20  18   1   -3.10    2.00
  18   2   1    0.80    1.80
 -20  18   1   -3.40    2.30
 -18   1  -1    2.90    2.30
  17 -18  -1    1.90    2.50
  -1 -17   1    2.80    1.80
 -17  18   1    5.80    3.20
  18  -1   1    4.60    2.20
 -17  18   1    8.40    3.00
  18  -1   1    6.00    2.00
  14 -18  -1    0.50    2.00
 -18   4  -1    0.00    1.90
  -4 -14   1   -1.50    2.10
 -14  18   1   -3.70    1.90
  18  -4   1   -1.00    1.00
 -14  18   1    0.70    0.70
  18  -4   1   -2.40    1.30
  -4 -14   1    0.00    1.50
  11 -18  -1   -0.90    1.10
  11 -18  -1    1.30    0.70
 -18   7  -1    2.10    1.60
 -18   7  -1    1.50    1.80
  -7 -11   1    1.40    2.00
  18  -7   1    1.50    1.50
 -11  18   1    1.90    1.90
 -11  18   1   -1.00    2.10
  -7 -11   1    0.40    1.80
  -7 -11   1    0.40    1.40
  18  -7   1    0.70    0.70
  -7 -11   1    1.20    2.40
  18  -7   1    2.50    1.40
   8 -18  -1   -4.40    1.60
 -18  10  -1   -0.50    1.40
   8 -18  -1    0.40    1.00
   8 -18  -1    2.90    1.40
 -18  10  -1    2.40    2.20
  10   8  -1    2.10    1.80
   8 -18  -1    2.00    2.10
 -10  -8   1   -0.60    2.10
  -8  18   1   -0.90    1.70
 -10  -8   1    1.00    1.30
  18 -10   1    1.10    1.10
  -8  18   1    0.30    2.30
 -10  -8   1   -2.00    1.80
 -10  -8   1   -0.40    1.40
  18 -10   1    0.20    1.30
   5 -18  -1    4.60    2.30
   5 -18  -1    5.60    2.20
   5 -18  -1    6.80    2.80
   5 -18  -1    7.90    2.20
 -18  13  -1    6.30    2.00
  13   5  -1    2.70    2.00
  18 -13   1    5.60    2.10
 -13  -5   1    5.60    2.40
  18 -13   1    4.40    2.00
 -13  -5   1    8.00    2.70
  -5  18   1    3.80    2.70
  -5  18   1    2.80    2.20
 -18  16  -1   14.40    3.60
  16   2  -1   11.40    3.80
 -18  16  -1   13.40    2.00
   2 -18  -1    9.30    2.70
 -18  16  -1   10.80    4.00
  -2  18   1    8.50    2.90
  -2  18   1   13.30    4.20
  18 -16   1   16.40    3.40
 -16  -2   1   13.50    3.20
 -16  -2   1   15.70    3.80
 -18  19  -1    5.70    3.20
 -18  19  -1    7.10    3.00
  -1 -18  -1    8.00    2.60
  19  -1  -1    9.40    2.60
  18 -19   1    5.40    2.50
 -19   1   1    8.40    3.00
 -18  22  -1    3.80    2.30
  22  -4  -1    2.10    2.00
  -4 -18  -1    5.50    2.80
 -18  22  -1    4.70    2.90
 -22   4   1    3.00    2.40
 -19  -3  -1    6.60    2.60
  -3  22  -1    0.00    3.00
   3 -22   1    0.30    3.70
 -22  19   1    0.60    2.40
 -22  19   1   -3.40    3.90
  19   3   1   -2.80    1.50
   3 -22   1    0.30    2.00
 -19   0  -1    3.90    2.30
 -19  19   1    6.80    3.30
   0 -19   1    6.20    2.60
  19   0   1    8.10    2.50
 -19  19   1    3.40    2.90
 -19   3  -1   17.80    4.00
  16 -19  -1    9.40    2.70
  19  -3   1   14.20    3.10
 -16  19   1   12.20    3.70
  19  -3   1   10.00    2.70
 -16  19   1   14.00    4.30
  -3 -16   1   14.20    2.90
  13 -19  -1    3.70    1.70
  13 -19  -1    0.50    2.00
 -19   6  -1    5.20    2.10
   6  13  -1    0.30    1.60
 -19   6  -1    1.80    2.20
 -13  19   1    1.30    2.20
 -13  19   1    2.00    1.30
  19  -6   1    1.30    0.90
  19  -6   1    0.00    1.60
 -13  19   1    2.30    2.40
  -6 -13   1   -0.50    1.60
  10 -19  -1    1.70    1.90
  10 -19  -1    0.10    0.70
 -19   9  -1   -1.30    1.30
  10 -19  -1   -0.60    1.30
   9  10  -1    0.80    1.80
 -19   9  -1   -1.90    1.50
 -10  19   1    0.10    2.30
  19  -9   1    1.80    1.60
  19  -9   1   -0.40    1.10
  -9 -10   1    1.50    2.00
   7 -19  -1    2.10    2.40
   7 -19  -1    2.30    2.00
   7 -19  -1    3.00    1.40
 -19  12  -1    2.50    2.40
 -19  12  -1    0.20    1.60
  12   7  -1   -0.30    1.70
 -12  -7   1    4.00    2.30
  -7  19   1    1.30    2.10
  19 -12   1    3.80    1.70
  -7  19   1    2.20    2.20
  19 -12   1    2.10    1.30
   4 -19  -1   14.60    3.00
 -19  15  -1   13.50    2.40
 -19  15  -1   16.10    4.20
   4 -19  -1   14.10    3.00
  15   4  -1   17.60    3.60
 -19  15  -1   22.40    4.40
 -15  -4   1   14.60    3.50
  -4  19   1   15.40    3.70
  -4  19   1   14.10    4.10
  19 -15   1   12.20    2.90
  18   1  -1    0.10    1.70
 -19  18  -1   -1.00    2.50
 -19  18  -1   -1.90    2.10
   1 -19  -1    0.80    1.80
 -18  -1   1   -1.40    1.50
  -1  19   1    4.70    1.30
  -1  19   1    0.80    2.20
  19 -18   1   -0.40    2.00
  -2 -19  -1   -1.90    1.90
  21  -2  -1   -0.10    1.80
 -19  21  -1    1.50    2.30
 -19  21  -1    4.80    2.80
 -21   2   1    5.20    2.60
 -21   2   1   -0.30    2.30
 -20  -1  -1    6.60    2.90
   1 -21   1   -3.00    1.70
 -21  20   1    0.20    3.00
  20   1   1    2.60    2.00
 -21  20   1   -1.20    2.80
 -20   2  -1   -1.30    2.10
 -18  20   1    2.30    2.40
  20  -2   1    0.20    1.70
  -2 -18   1    2.00    2.00
 -18  20   1   -0.50    2.20
  15 -20  -1   20.10    3.30
 -20   5  -1    8.80    3.40
 -20   5  -1   13.30    3.30
 -15  20   1   11.50    1.50
  20  -5   1   13.80    3.00
 -15  20   1   14.80    4.20
  20  -5   1   14.30    3.00
  -5 -15   1   16.10    3.60
 -15  20   1   20.70    4.60
 -20   8  -1   14.40    3.70
   8  12  -1    8.00    2.80
 -20   8  -1    6.70    2.40
  12 -20  -1   10.10    3.10
  20  -8   1    5.60    1.90
  20  -8   1    4.00    2.30
 -12  20   1    7.80    3.70
 -12  20   1    4.00    2.30
  -8 -12   1   11.00    3.10
  11   9  -1   -0.20    1.50
 -20  11  -1   -0.80    1.40
 -20  11  -1    0.20    2.20
   9 -20  -1    2.30    1.10
  20 -11   1    1.00    1.50
 -11  -9   1   -0.30    1.80
  -9  20   1    2.60    2.30
  -9  20   1   -1.90    1.80
 -20  14  -1   -1.00    1.70
 -20  14  -1    0.90    1.30
   6 -20  -1    0.40    1.60
  14   6  -1    1.70    1.90
  -6  20   1   -3.80    1.60
  20 -14   1   -2.20    1.60
 -14  -6   1   -1.40    1.20
  -6  20   1   -2.20    1.60
 -20  17  -1    3.20    1.10
 -20  17  -1    1.80    2.30
 -20  17  -1   -0.70    2.30
  17   3  -1    5.40    2.10
   3 -20  -1    0.80    1.70
   3 -20  -1    0.70    2.20
  -3  20   1    5.00    3.10
  20 -17   1    4.70    2.20
 -17  -3   1    2.40    2.30
  -3  20   1    4.20    2.80
 -20  20  -1   -0.90    2.70
 -20  20  -1   -0.20    2.40
   0 -20  -1    4.50    2.10
  20   0  -1    3.60    2.50
 -20   0   1    2.40    2.40
  20 -20   1    0.20    1.80
 -20   0   1   -2.40    1.80
 -21   1  -1    0.10    2.40
  21  -1   1    2.30    2.00
 -20  21   1   -2.00    2.40
  -1 -20   1    5.30    2.20
 -20  21   1    6.90    3.70
 -21   4  -1   -0.50    1.80
 -21   4  -1    5.10    2.60
 -17  21   1   -1.30    2.20
 -17  21   1    1.20    3.00
  -4 -17   1    3.40    2.00
 -21   7  -1    4.10    2.30
 -21   7  -1    3.70    2.40
   7  14  -1    1.60    2.20
 -14  21   1    2.00    1.40
 -14  21   1    0.90    2.20
 -14  21   1    0.30    2.40
  21  -7   1    3.90    2.00
  21  -7   1    1.30    0.90
  -7 -14   1    4.10    2.10
  21  -7   1   -1.50    1.70
  10  11  -1   -1.90    1.50
  11 -21  -1    0.00    0.60
 -21  10  -1    1.50    1.80
 -21  10  -1   -0.40    2.20
 -10 -11   1   -0.60    1.80
 -11  21   1    2.50    3.10
  21 -10   1   -0.10    1.40
 -11  21   1    3.90    2.60
  21 -10   1    1.60    1.70
   8 -21  -1    4.50    1.80
  13   8  -1    5.90    2.70
 -21  13  -1    5.00    2.20
 -21  13  -1    3.80    2.50
  21 -13   1    7.40    2.40
  -8  21   1    6.20    2.80
  -8  21   1    6.40    2.80
 -13  -8   1    4.50    2.20
  21 -13   1    6.60    2.30
 -21  16  -1    5.10    2.70
 -21  16  -1    5.80    2.00
  16   5  -1    7.50    2.80
   5 -21  -1    5.60    2.30
 -21  16  -1    9.30    3.80
   5 -21  -1   13.10    3.20
  21 -16   1    6.70    2.70
  -5  21   1    5.40    2.90
 -16  -5   1    2.80    2.50
  21 -16   1    6.10    2.20
  -5  21   1    5.80    2.60
 -21  19  -1    1.30    2.40
   2 -21  -1   -1.50    2.50
   2 -21  -1    0.50    2.10
 -21  19  -1    1.40    2.90
  19   2  -1   -1.40    1.60
 -19  -2   1    5.00    2.80
  -2  21   1   -1.70    2.60
 -22   3  -1    7.00    3.40
 -22   3  -1   -1.10    2.50
 -19  22   1   -3.80    2.70
  22  -3   1    2.50    1.90
 -19  22   1    0.10    2.40
 -22   6  -1    0.80    1.70
 -22   6  -1   -1.80    1.90
  22  -6   1    0.50    1.90
 -16  22   1    4.10    2.90
  22  -6   1   -0.90    1.30
 -16  22   1   -1.10    2.10
  -6 -16   1   -0.10    1.60
 -22   9  -1    2.20    2.30
   9  13  -1    0.70    2.00
 -22   9  -1   -0.10    1.60
 -13  22   1   -2.80    1.20
  -9 -13   1    1.60    2.10
  22  -9   1    2.30    1.90
 -13  22   1    1.70    2.00
 -13  22   1   -2.10    1.70
 -22  12  -1   -1.90    1.70
 -22  12  -1    3.10    1.80
  12  10  -1    0.70    2.00
  10 -22  -1    1.00    0.90
 -10  22   1   -3.20    1.70
  22 -12   1    1.40    2.10
  22 -12   1    3.10    1.60
 -10  22   1    3.10    2.20
 -12 -10   1    3.80    2.20
 -22  15  -1   -0.10    2.00
   7 -22  -1   -0.30    1.50
   7 -22  -1    1.60    2.20
 -22  15  -1    0.50    1.50
  15   7  -1   -1.50    1.80
  22 -15   1    2.40    1.80
  -7  22   1    1.30    2.30
  22 -15   1   -5.30    2.30
 -15  -7   1   -2.50    2.00
  -7  22   1   -0.30    2.30
   4 -22  -1   -2.50    1.50
  18   4  -1    2.40    2.00
 -22  18  -1   -0.50    2.50
 -22  18  -1    4.60    2.90
 -22  18  -1    0.00    1.10
  22 -18   1    3.00    2.40
 -18  -4   1    2.20    2.60
 -23   5  -1    1.60    2.60
 -23   5  -1    0.90    2.70
 -18  23   1    2.90    2.70
  23  -5   1    1.60    2.10
 -18  23   1   -2.60    3.00
  -5 -18   1    3.70    2.60
 -23   8  -1   -2.10    1.70
 -23   8  -1   -0.60    2.00
  23  -8   1   -4.90    1.40
 -15  23   1   -3.50    1.20
 -15  23   1   -5.10    1.90
  -8 -15   1   -0.70    1.50
 -23  11  -1    0.00    1.70
 -23  11  -1   -0.60    1.60
  11  12  -1   -1.30    1.40
 -12  23   1   -1.70    2.30
 -12  23   1   -0.80    2.30
 -11 -12   1    2.60    2.40
  23 -11   1    1.60    1.70
  14   9  -1    0.00    1.90
 -23  14  -1   -0.60    2.10
   9 -23  -1    0.50    1.60
 -23  14  -1   -1.30    1.60
  -9  23   1    0.30    1.90
  23 -14   1    0.40    1.90
  -9  23   1    2.90    2.70
 -14  -9   1    1.70    2.30
 -23  17  -1    1.10    3.00
 -23  17  -1   -4.40    2.60
   6 -23  -1    1.10    1.80
 -23  17  -1    0.70    1.50
   6 -23  -1    6.80    3.00
  17   6  -1   -4.10    1.80
  -6  23   1    1.70    2.60
  23 -17   1    0.90    2.30
 -17  -6   1    5.90    2.70
  10  14  -1    0.40    1.90
 -24  10  -1   -1.20    1.80
 -24  10  -1    0.70    2.40
 -10 -14   1   -2.60    1.40
 -14  24   1   -4.60    2.70
 -14  24   1   -1.20    2.00
 -14  24   1   -1.00    1.50
 -24  13  -1   -2.20    1.50
 -24  13  -1   -1.70    2.70
 -11  24   1   -3.20    2.30
  24 -13   1    3.00    2.30
 -13 -11   1   -3.60    2.20
 -11  24   1    2.20    2.80
   0  -1  -2 1470.55   76.59
   1   0  -2 1423.36   78.99
  -1   1  -2 1522.35   53.49
   1  -1   2 1718.83   68.99
   2  -2  -2  425.16    9.80
   0   2  -2  430.46    9.60
  -2   0  -2  413.66    9.40
   2  -2  -2  428.96   10.10
   0   2  -2  432.76    9.90
   0   2  -2  426.26    9.80
   2  -2  -2  436.56   10.20
   0   2  -2  431.46    9.90
  -2   0  -2  438.76    9.50
   0  -2   2  443.46   10.00
  -2   2   2  425.36   10.20
   0  -2   2  418.46    9.80
   0  -2   2  418.36    9.60
   2   0   2  422.06    9.30
  -2   2   2  423.26   10.50
  -2   2   2  408.06    9.80
  -1  -2  -2 2649.43  141.99
  -2   3  -2 2326.27  123.09
   3  -1  -2 2646.34  152.18
   1   2   2 2509.45  138.39
   2  -3   2 2532.25  128.09
   4  -3  -2  929.11   21.00
   4  -3  -2  896.81   19.90
  -3  -1  -2  897.61   20.30
  -1   4  -2  876.91   20.80
  -3  -1  -2  912.31   20.30
  -1   4  -2  930.71   21.00
   4  -3  -2  930.51   20.70
   1  -4   2  943.31   20.80
  -4   3   2  899.21   21.00
   1  -4   2  920.81   21.00
  -4   3   2  931.21   20.90
   3   1   2  923.81   20.20
   1  -3  -2  655.93   15.10
  -3   2  -2  654.83   14.30
   1  -3  -2  644.74   15.70
   2   1  -2  651.63   14.80
   2   1  -2  653.83   15.10
  -3   2  -2  642.84   14.40
   3  -2   2  640.64   14.30
   3  -2   2  664.03   14.20
  -1   3   2  645.34   15.70
  -1   3   2  654.83   15.10
  -2  -1   2  638.94   14.80
  -2  -1   2  662.53   15.20
   5  -2  -2  101.49    4.20
  -2  -3  -2  100.79    4.10
  -2  -3  -2  109.19    4.80
  -2  -3  -2  103.39    3.80
  -3   5  -2  106.29    4.30
   5  -2  -2   99.39    4.00
  -3   5  -2  101.39    3.90
   2   3   2   99.19    3.70
   3  -5   2  112.79    3.50
  -5   2   2  106.19    4.00
  -5   2   2  107.79    4.20
   3  -5   2  100.69    2.50
   3  -5   2  103.29    3.80
   3  -5   2  103.49    4.20
  -2   6  -2  268.07    7.80
   6  -4  -2  267.07    6.80
  -4  -2  -2  293.97    8.00
  -2   6  -2  285.27    8.70
   6  -4  -2  266.07    8.30
  -4  -2  -2  283.77    7.90
  -2   6  -2  274.27    8.40
  -6   4   2  285.27    8.20
   2  -6   2  283.77    8.70
   4   2   2  271.17    7.70
   2  -6   2  285.67    7.90
  -6   4   2  283.17    8.60
   2  -6   2  283.47    8.30
   1   3  -2  137.39    4.50
   1   3  -2  137.29    4.30
   3  -4  -2  140.89    5.20
  -4   1  -2  131.49    3.90
  -4   1  -2  135.39    4.10
   3  -4  -2  139.29    4.80
   3  -4  -2  138.29    4.50
   1   3  -2  138.79    4.70
  -1  -3   2  139.79    4.70
  -1  -3   2  123.39    4.10
  -3   4   2  139.69    5.30
  -3   4   2  133.59    4.40
  -3   4   2  138.39    4.80
  -1  -3   2  140.59    4.60
  -1  -3   2  144.09    4.80
   4  -1   2  142.79    4.00
   4  -1   2  140.29    3.90
   0  -4  -2  163.08    6.20
   0  -4  -2  173.88    5.80
   0  -4  -2  178.28    5.40
   4   0  -2  180.58    5.50
   0   4   2  173.68    5.70
   4  -4   2  180.78    5.10
   0   4   2  182.08    6.40
  -4   0   2  182.38    5.90
  -4   0   2  177.58    5.60
  -3  -4  -2 2014.20   43.60
  -4   7  -2 1975.70   44.60
   7  -3  -2 1943.41   44.10
   7  -3  -2 1966.90   43.90
  -4   7  -2 1994.80   44.10
  -3  -4  -2 2001.70   45.50
   4  -7   2 1942.01   43.60
   3   4   2 1944.41   43.40
   4  -7   2 1962.10   44.50
  -7   3   2 2006.60   43.70
  -5  -3  -2 1379.76   31.70
  -3   8  -2 1354.46   32.40
   8  -5  -2 1357.16   32.10
   8  -5  -2 1354.96   29.60
  -5  -3  -2 1419.86   31.80
  -3   8  -2 1382.26   33.00
   5   3   2 1384.76   31.40
   3  -8   2 1401.26   32.20
   3  -8   2 1395.76   31.40
  -8   5   2 1378.56   31.70
   3  -8   2 1395.66   33.00
  -8   5   2 1368.06   32.50
   0   5  -2   42.40    2.90
   5  -5  -2   50.19    2.50
  -5   0  -2   49.70    2.50
   0   5  -2   47.30    2.90
   0   5  -2   48.50    2.60
   5  -5  -2   46.30    2.80
  -5   0  -2   52.69    2.50
   0  -5   2   47.70    2.60
   5   0   2   47.20    2.30
  -5   5   2   45.80    2.00
  -5   5   2   45.40    2.50
   0  -5   2   45.80    2.90
   0  -5   2   43.10    2.40
   0  -5   2   49.80    2.80
  -5   5   2   47.20    2.90
   5   0   2   51.49    2.40
   2  -5  -2  496.65   12.50
   3   2  -2  492.05   12.40
   2  -5  -2  495.15   13.00
   3   2  -2  483.05   12.70
   2  -5  -2  505.35   13.80
  -5   3  -2  522.95   12.40
   5  -3   2  513.65   11.40
  -3  -2   2  509.95   12.90
  -2   5   2  514.35   13.90
  -2   5   2  490.05   13.00
   5  -3   2  531.35   12.00
  -3  -2   2  516.95   12.50
   6  -1  -2   12.40    1.90
  -5   6  -2   10.80    1.60
   6  -1  -2   11.70    1.70
  -5   6  -2    9.90    0.60
  -1  -5  -2   11.60    1.80
  -1  -5  -2   12.00    2.20
  -1  -5  -2   11.00    1.50
  -5   6  -2   10.70    1.80
   1   5   2   11.80    1.60
   5  -6   2   12.90    1.60
  -6   1   2   12.00    1.80
   1   5   2   14.00    2.20
  -6   1   2   12.40    1.90
   1   5   2    8.90    1.60
  -5   9  -2  431.06   12.90
  -4  -5  -2  434.86   12.40
  -4  -5  -2  439.66   13.10
  -5   9  -2  417.16   13.30
  -4  -5  -2  429.66   14.10
   9  -4  -2  438.36   12.50
   9  -4  -2  429.26   12.70
   5  -9   2  454.05   11.80
   5  -9   2  419.86   12.30
  -9   4   2  417.06   12.20
   5  -9   2  432.56   13.30
   4   5   2  421.66   12.10
  -6  -4  -2    2.70    1.40
  -4  10  -2    0.40    1.20
  10  -6  -2    3.00    0.60
  -4  10  -2    1.40    1.20
  -6  -4  -2    0.90    1.00
  -6  -4  -2    4.10    1.40
  10  -6  -2    5.20    1.60
  -6  -4  -2    4.60    1.40
   4 -10   2    3.60    1.20
 -10   6   2    5.80    1.50
   4 -10   2    3.80    1.40
   6   4   2    3.70    1.60
 -10   6   2    8.90    2.00
   4 -10   2    3.30    1.40
  -6  -1  -2  120.69    4.80
  -1   7  -2  112.09    4.70
  -1   7  -2  119.69    5.30
  -1   7  -2  127.29    5.60
   7  -6  -2  119.09    4.40
   7  -6  -2  123.89    5.20
  -6  -1  -2  119.39    4.80
   6   1   2  114.69    4.50
   1  -7   2  125.99    5.20
   6   1   2  122.29    4.60
   1  -7   2  125.19    4.90
   1  -7   2  119.89    5.60
  -7   6   2  125.29    5.40
  -7   6   2  119.69    4.80
   4  -6  -2    3.60    1.00
   2   4  -2    3.20    1.00
   4  -6  -2    2.90    1.20
  -6   2  -2    2.10    0.90
   2   4  -2    2.10    0.90
   4  -6  -2    1.50    1.00
  -2  -4   2    1.00    0.90
  -4   6   2    0.70    1.10
   6  -2   2    0.90    0.70
   6  -2   2    0.90    0.60
  -2  -4   2    0.00    0.70
  -2  -4   2    1.30    1.00
  -4   6   2   -0.40    0.50
  -4   6   2    0.70    0.90
  -2  -4   2    0.40    0.80
  -6   5  -2  137.49    5.00
   1  -6  -2  140.39    6.10
  -6   5  -2  128.89    3.30
   5   1  -2  126.49    5.10
   5   1  -2  128.99    4.80
   1  -6  -2  135.69    4.90
   1  -6  -2  127.19    5.30
  -1   6   2  134.59    5.40
  -1   6   2  134.69    6.00
   6  -5   2  133.79    4.60
  -5  -1   2  130.49    5.30
  -2  -6  -2  233.28    7.70
  -6   8  -2  230.88    8.60
  -2  -6  -2  213.48    8.90
  -6   8  -2  228.28    8.00
   8  -2  -2  235.28    8.10
  -2  -6  -2  221.38    8.30
   8  -2  -2  242.18    7.90
   2   6   2  226.18    7.60
  -8   2   2  238.18    8.10
   6  -8   2  252.97    7.90
   2   6   2  236.28    8.30
  -5  -6  -2    5.10    1.60
  -5  -6  -2    4.30    1.90
  -5  -6  -2    4.90    1.50
  -6  11  -2    4.00    1.70
  11  -5  -2    4.40    1.50
  -5  -6  -2    4.10    1.60
  -6  11  -2    5.20    1.80
  11  -5  -2    4.90    1.50
   6 -11   2    4.60    0.80
 -11   5   2    3.90    1.60
   5   6   2    4.70    1.50
   6 -11   2    5.30    1.30
 -11   5   2    3.20    1.30
   6 -11   2    5.40    1.60
   6 -11   2    3.60    1.50
  -7  -5  -2    5.70    1.80
  -7  -5  -2    6.70    2.30
  -7  -5  -2    6.70    2.00
  12  -7  -2    6.70    0.60
  12  -7  -2    3.90    1.50
  -5  12  -2    8.50    2.40
  -5  12  -2    8.50    2.30
  -7  -5  -2    6.90    2.10
   5 -12   2    5.30    1.90
   5 -12   2    4.40    1.60
   7   5   2    9.30    2.00
 -12   7   2    6.80    2.20
 -12   7   2    7.80    1.90
   5 -12   2    6.30    1.20
  -7  -2  -2   53.89    3.50
   9  -7  -2   59.09    3.80
  -2   9  -2   57.09    4.10
  -2   9  -2   74.19    5.20
   7   2   2   51.39    3.20
   2  -9   2   58.49    3.80
  -9   7   2   54.19    3.90
   2  -9   2   53.19    3.40
  -9   7   2   63.49    3.60
   7   2   2   56.59    3.20
   2  -9   2   58.69    4.20
   1   6  -2    2.70    1.10
   6  -7  -2    3.30    1.30
   6  -7  -2    5.20    1.10
   1   6  -2    5.60    1.50
  -7   1  -2    4.70    1.10
  -7   1  -2    4.20    1.20
  -6   7   2    3.40    1.30
  -6   7   2    2.40    1.30
  -1  -6   2    2.90    1.00
  -1  -6   2    3.20    1.10
  -6   7   2    2.00    0.70
  -6   7   2    1.20    0.80
   7  -1   2    3.10    1.00
   7  -1   2    2.20    0.90
  -1  -6   2    2.70    1.20
  -1  -6   2    2.40    1.30
   4   3  -2    4.70    1.30
   4   3  -2    6.80    1.30
   3  -7  -2    5.40    1.40
   3  -7  -2    6.50    1.90
   3  -7  -2    9.00    1.50
  -7   4  -2    4.70    1.10
  -4  -3   2    6.20    1.40
  -3   7   2    6.20    1.70
   7  -4   2    7.10    0.80
  -3   7   2    7.00    1.60
   7  -4   2    6.60    1.20
   7  -4   2    9.00    1.20
  -4  -3   2    6.70    1.50
  -4  -3   2    8.00    1.70
   0  -7  -2   44.70    3.30
  -7   7  -2   43.30    3.10
   0  -7  -2   53.89    3.10
   0  -7  -2   52.69    4.00
   7   0  -2   47.20    3.20
   7   0  -2   49.10    3.00
  -7   7  -2   44.50    2.00
  -7   0   2   50.39    3.20
   7  -7   2   43.00    2.70
   0   7   2   48.50    3.40
  -7   0   2   45.80    3.30
   0   7   2   43.00    3.70
  10  -3  -2   27.60    3.20
  -3  -7  -2   27.10    3.90
  -3  -7  -2   23.60    2.80
  10  -3  -2   20.60    2.60
  -3  -7  -2   23.80    3.20
  -7  10  -2   18.10    3.00
  -3  -7  -2   24.00    2.40
  -7  10  -2   18.60    2.80
   7 -10   2   22.40    2.70
   7 -10   2   19.40    1.90
   3   7   2   20.60    2.70
 -10   3   2   18.70    2.60
  13  -6  -2    0.00    1.30
  -7  13  -2    0.10    1.20
  -7  13  -2   -0.60    1.20
  -6  -7  -2    1.90    1.80
  -6  -7  -2   -0.40    1.10
  -6  -7  -2   -0.40    1.20
  -6  -7  -2   -1.00    0.90
  13  -6  -2    1.30    1.20
 -13   6   2    1.10    1.30
   6   7   2   -1.00    1.00
   7 -13   2    0.20    0.40
   7 -13   2    0.40    0.90
 -13   6   2    1.20    1.30
  -8  -6  -2   16.70    3.50
  -8  -6  -2   20.60    3.20
  -8  -6  -2   21.00    3.20
  -6  14  -2   17.30    3.30
  -8  -6  -2   17.70    3.30
  -6  14  -2   14.30    3.30
  14  -8  -2   21.90    3.30
  14  -8  -2   23.30    3.50
   6 -14   2   19.10    3.30
   6 -14   2   20.30    3.00
   6 -14   2   23.00    3.90
 -14   8   2   21.30    3.30
 -14   8   2   14.20    3.00
   6 -14   2   17.80    1.70
   8   6   2   14.90    2.50
  -8  -3  -2  137.59    6.30
  11  -8  -2  142.29    6.50
  -3  11  -2  143.79    7.40
  -8  -3  -2  140.79    6.40
  -3  11  -2  138.99    7.00
   3 -11   2  146.09    7.40
   3 -11   2  131.19    7.10
 -11   8   2  144.79    7.00
   8   3   2  147.59    6.10
 -11   8   2  150.68    6.40
   0   8  -2  210.68    8.40
  -8   0  -2  228.08    7.60
  -8   0  -2  228.18    7.80
   0   8  -2  198.18    8.40
   8  -8  -2  224.38    6.80
   8  -8  -2  217.28    8.10
  -8   8   2  211.88    5.80
   8   0   2  222.88    7.20
   8   0   2  216.98    7.10
  -8   8   2  231.08    7.40
   0  -8   2  217.48    7.70
   0  -8   2  215.58    8.10
  -8   8   2  205.48   10.30
   0  -8   2  224.78    7.60
  -8   8   2  208.48    8.40
   0  -8   2  221.88    8.70
   5  -8  -2  186.28    7.10
   5  -8  -2  188.98    6.20
  -8   3  -2  181.58    6.60
   3   5  -2  173.08    6.60
   5  -8  -2  181.18    7.80
  -3  -5   2  189.88    7.20
   8  -3   2  195.78    6.10
  -5   8   2  193.18    7.30
  -3  -5   2  189.78    6.60
  -5   8   2  208.78    8.30
  -3  -5   2  191.18    7.60
   8  -3   2  186.48    6.20
  -3  -5   2  195.78    7.10
   2  -8  -2  568.44   14.90
   2  -8  -2  551.64   15.60
   6   2  -2  565.84   14.90
  -8   6  -2  554.64   13.50
   6   2  -2  583.14   15.40
  -8   6  -2  585.84   15.30
   2  -8  -2  584.24   16.90
   8  -6   2  560.04   14.40
  -6  -2   2  573.14   15.70
  -2   8   2  557.54   15.80
  -6  -2   2  545.65   15.00
  -2   8   2  577.74   16.90
   9  -1  -2  118.49    5.60
  -8   9  -2  120.99    3.50
  -1  -8  -2  120.69    6.70
   9  -1  -2  115.19    5.30
  -1  -8  -2  110.79    5.80
  -8   9  -2  115.29    5.80
  -8   9  -2  129.29    6.50
  -1  -8  -2  118.59    5.40
   1   8   2  132.19    6.20
  -9   1   2  120.19    5.80
   1   8   2  116.99    6.50
  -9   1   2  128.79    5.90
   8  -9   2  125.69    5.40
  12  -4  -2  189.28    7.70
  -4  -8  -2  185.28    7.60
  -4  -8  -2  182.28    9.40
  -8  12  -2  182.38    8.20
  -8  12  -2  166.58    8.50
  12  -4  -2  179.18    7.80
  -4  -8  -2  181.68    7.80
  -4  -8  -2  173.58    8.30
   8 -12   2  184.48    6.80
   4   8   2  173.98    7.40
 -12   4   2  175.78    8.00
   8 -12   2  185.98    7.60
 -12   4   2  164.98    7.40
  15  -7  -2    3.20    1.80
  15  -7  -2    2.70    1.60
  -7  -8  -2    0.50    1.30
  -7  -8  -2    2.30    2.00
  -8  15  -2    1.00    1.70
  -7  -8  -2    1.10    1.60
  -7  -8  -2    0.70    1.50
  -8  15  -2    4.30    2.10
   8 -15   2    3.60    1.70
   8 -15   2    2.10    0.60
   7   8   2    3.40    1.70
 -15   7   2    2.50    1.80
   8 -15   2    3.40    1.60
 -15   7   2    4.10    2.20
  -9  -7  -2    8.40    2.50
  16  -9  -2    7.30    2.20
  -9  -7  -2    8.90    2.40
  -9  -7  -2   10.10    2.80
  -9  -7  -2    3.20    2.00
  -7  16  -2    8.70    2.90
  16  -9  -2    3.90    1.70
  -7  16  -2    5.90    2.70
   9   7   2    3.30    1.70
   7 -16   2    6.70    2.00
   7 -16   2    6.60    1.30
 -16   9   2    6.50    1.90
 -16   9   2    5.20    2.10
   7 -16   2    6.70    2.30
   7 -16   2    9.50    2.80
  -9  -4  -2   46.40    3.90
  -4  13  -2   49.99    4.40
  13  -9  -2   49.30    4.00
  -4  13  -2   48.50    4.70
  -9  -4  -2   52.09    4.10
   4 -13   2   50.49    4.70
   9   4   2   45.90    3.70
   4 -13   2   52.39    3.90
   4 -13   2   45.10    4.10
 -13   9   2   47.60    4.40
 -13   9   2   41.40    3.70
  -1  10  -2  237.28    9.40
  -9  -1  -2  239.68    8.60
  -9  -1  -2  229.38    8.60
  -1  10  -2  230.28    9.60
  10  -9  -2  223.08    8.70
  -1  10  -2  225.68    8.40
   1 -10   2  223.08    9.50
   9   1   2  239.58    8.10
   1 -10   2  230.88    8.20
   9   1   2  240.98    8.10
   1 -10   2  231.68    9.00
 -10   9   2  234.88    8.10
 -10   9   2  250.37    9.50
   7  -9  -2  802.32   21.00
  -9   2  -2  811.12   20.00
   2   7  -2  809.82   21.40
   2   7  -2  796.62   20.50
   7  -9  -2  794.22   19.20
  -9   2  -2  824.42   20.50
  -7   9   2  809.22   19.50
  -2  -7   2  800.32   20.70
  -7   9   2  816.22   21.40
  -2  -7   2  815.12   20.20
  -7   9   2  787.32   22.50
  -2  -7   2  779.72   21.70
   9  -2   2  813.42   19.60
  -2  -7   2  785.92   21.00
   9  -2   2  804.52   19.70
   4  -9  -2    2.50    1.40
  -9   5  -2    0.70    1.00
   4  -9  -2    1.30    0.90
   4  -9  -2    1.40    1.20
   5   4  -2    1.20    1.00
   5   4  -2    0.50    0.70
  -5  -4   2    2.50    1.30
   9  -5   2    2.20    1.00
   9  -5   2    1.00    0.40
  -4   9   2    1.20    1.20
  -4   9   2    0.40    1.30
  -5  -4   2    1.40    1.10
   9  -5   2    2.20    1.00
   1  -9  -2  652.43   17.40
   8   1  -2  690.73   19.50
   1  -9  -2  657.93   18.30
  -9   8  -2  632.94   15.50
   1  -9  -2  629.24   19.30
  -9   8  -2  673.33   18.00
   8   1  -2  669.63   17.40
  -8  -1   2  667.43   17.80
  -1   9   2  663.83   19.50
  -1   9   2  675.93   18.60
   9  -8   2  644.24   16.90
  -8  -1   2  634.44   18.10
  -2  -9  -2  210.38    8.30
  -9  11  -2  210.98    9.50
  -2  -9  -2  216.28   10.10
  11  -2  -2  202.38    8.30
  -2  -9  -2  207.18    8.10
  -2  -9  -2  209.78    9.00
  -9  11  -2  200.28    8.60
  11  -2  -2  218.28    8.30
 -11   2   2  230.28    8.90
   2   9   2  204.48    8.90
   9 -11   2  214.98    8.10
  -5  -9  -2   17.50    3.70
  14  -5  -2   14.50    2.60
  -9  14  -2   12.40    2.80
  -5  -9  -2   12.30    2.70
  -5  -9  -2   15.60    3.30
  14  -5  -2   13.10    2.70
  -9  14  -2   11.70    3.00
  -5  -9  -2   11.00    2.40
   5   9   2   18.00    3.00
 -14   5   2   18.10    3.00
   9 -14   2   17.20    2.90
   9 -14   2   11.70    2.10
 -14   5   2   12.60    2.90
  -8  -9  -2   50.59    7.00
  -8  -9  -2   40.80    5.40
  -9  17  -2   48.30    5.80
  17  -8  -2   45.40    4.10
  -8  -9  -2   45.50    4.40
  17  -8  -2   44.80    4.30
  -9  17  -2   48.70    6.20
  -8  -9  -2   40.00    5.00
 -17   8   2   37.20    5.10
 -17   8   2   42.40    4.30
   9 -17   2   47.70    4.00
   9 -17   2   41.40    4.20
   8   9   2   40.90    4.20
  18 -10  -2   83.29    6.00
 -10  -8  -2   68.19    6.60
 -10  -8  -2   83.69    6.30
 -10  -8  -2   79.99    6.30
  -8  18  -2   76.99    9.00
 -10  -8  -2   81.09    7.50
  -8  18  -2   94.59    7.60
  18 -10  -2   79.09    5.80
   8 -18   2   73.69    3.30
  10   8   2   80.69    5.90
 -18  10   2   80.19    6.00
   8 -18   2   85.39    6.60
   8 -18   2   85.19    6.30
  -5  15  -2   11.20    3.00
  -5  15  -2   10.30    2.90
 -10  -5  -2    8.60    2.50
 -10  -5  -2    7.90    2.70
  15 -10  -2    8.10    2.40
 -10  -5  -2   14.70    3.00
 -10  -5  -2   11.50    2.70
   5 -15   2    8.40    1.80
   5 -15   2   11.50    3.20
 -15  10   2   12.30    2.90
   5 -15   2   11.00    2.50
 -15  10   2    7.80    2.20
   5 -15   2    5.10    2.20
  10   5   2    7.40    2.20
  12 -10  -2  120.99    6.40
  -2  12  -2  129.59    7.40
  -2  12  -2  119.29    6.90
 -10  -2  -2  127.39    6.40
   2 -12   2  120.79    5.90
   2 -12   2  131.19    6.90
 -12  10   2  126.39    7.00
 -12  10   2  126.39    6.00
  10   2   2  125.39    5.90
   2 -12   2  133.89    6.40
  10   2   2  116.39    5.70
   2 -12   2  131.49    7.50
   1   9  -2  240.58    8.90
 -10   1  -2  261.77    8.90
   9 -10  -2  244.98    7.60
   1   9  -2  261.07    9.90
 -10   1  -2  254.97    9.10
   9 -10  -2  252.17    9.50
  10  -1   2  258.57    8.40
  -1  -9   2  245.58    9.10
  10  -1   2  250.47    8.30
  -1  -9   2  247.08    9.50
  -9  10   2  246.68    9.70
  -1  -9   2  272.07   10.50
  -1  -9   2  236.98    8.50
  -9  10   2  258.17    8.30
  -9  10   2  244.08   10.70
 -10   4  -2   66.39    4.70
   6 -10  -2   60.59    4.60
   6 -10  -2   62.79    3.40
   6 -10  -2   61.69    4.20
   4   6  -2   54.39    3.70
  10  -4   2   57.39    3.30
  -4  -6   2   58.49    4.10
  -4  -6   2   70.09    4.30
  10  -4   2   64.59    3.50
  -6  10   2   66.49    5.00
  -6  10   2   63.09    4.40
  -4  -6   2   66.39    4.70
  -4  -6   2   59.19    3.70
   7   3  -2  273.37    9.30
   3 -10  -2  251.97    8.80
   7   3  -2  253.67    8.80
   3 -10  -2  269.27   10.80
 -10   7  -2  259.07    7.80
 -10   7  -2  266.07   10.50
   3 -10  -2  249.08    9.60
  -7  -3   2  265.97    9.60
  10  -7   2  275.67    8.60
  -3  10   2  275.97   10.00
  -3  10   2  267.57   10.80
  -7  -3   2  277.47    9.40
   0 -10  -2  361.46   12.50
 -10  10  -2  358.46   12.20
 -10  10  -2  353.76   13.10
 -10  10  -2  344.67    9.20
  10   0  -2  352.66   11.70
   0 -10  -2  367.26   11.70
   0 -10  -2  353.16   13.50
  10   0  -2  358.76   11.50
 -10   0   2  365.06   12.10
   0  10   2  376.76   12.70
   0  10   2  354.16   13.50
 -10   0   2  366.46   12.40
  10 -10   2  353.76   11.20
  -3 -10  -2   12.00    3.40
 -10  13  -2    9.50    2.90
  -3 -10  -2   16.00    2.90
  13  -3  -2   10.70    2.40
 -10  13  -2   15.40    3.10
  13  -3  -2   13.50    2.40
  -3 -10  -2   12.80    2.60
  -3 -10  -2   18.10    3.40
 -13   3   2   11.10    2.60
  10 -13   2   14.90    2.30
   3  10   2   20.60    3.30
 -10  16  -2   27.80    4.40
  16  -6  -2   28.60    3.70
  -6 -10  -2   23.40    4.20
  16  -6  -2   27.80    3.90
 -10  16  -2   19.00    4.00
  -6 -10  -2   27.30    4.80
  -6 -10  -2   17.50    3.40
  -6 -10  -2   24.00    3.70
  10 -16   2   27.90    3.80
 -16   6   2   22.70    3.70
   6  10   2   20.60    3.50
  10 -16   2   24.20    3.30
 -16   6   2   26.50    4.20
  19  -9  -2   52.39    5.00
 -10  19  -2   55.49    6.70
  19  -9  -2   57.59    5.20
 -10  19  -2   54.79    7.20
  -9 -10  -2   55.49    6.40
   9  10   2   54.19    5.10
 -19   9   2   48.70    6.30
  10 -19   2   47.60    4.40
 -19   9   2   60.59    5.50
  10 -19   2   44.70    5.40
  -9  20  -2   15.40    5.00
  -9  20  -2   19.60    4.10
 -11  -9  -2   14.30    3.40
  20 -11  -2   21.00    3.40
  20 -11  -2   21.70    3.80
 -20  11   2   19.40    4.40
 -20  11   2   11.60    3.00
   9 -20   2   12.70    3.30
  11   9   2   18.30    3.70
 -11  -6  -2   16.00    3.30
 -11  -6  -2   21.50    3.60
  17 -11  -2   25.20    4.00
  -6  17  -2   17.20    3.80
 -11  -6  -2   11.80    2.80
  17 -11  -2   17.00    3.20
 -11  -6  -2    6.60    3.00
  -6  17  -2   14.20    3.40
   6 -17   2   20.60    3.60
 -17  11   2   14.00    3.50
  11   6   2   10.30    2.70
 -17  11   2   18.90    3.30
   6 -17   2   11.90    3.40
   6 -17   2   13.30    2.60
   6 -17   2   15.30    2.20
  -3  14  -2    9.00    2.80
 -11  -3  -2    9.50    2.40
  -3  14  -2   10.20    2.50
 -11  -3  -2    9.40    2.40
  14 -11  -2   12.10    2.70
   3 -14   2    5.90    1.80
 -14  11   2   10.60    2.40
   3 -14   2   10.70    2.90
   3 -14   2   15.30    2.90
 -14  11   2   13.10    2.90
   3 -14   2    9.90    2.80
  11   3   2   10.40    2.40
 -11   0  -2  446.86   14.10
   0  11  -2  457.15   15.30
   0  11  -2  474.85   14.40
  11 -11  -2  473.15   14.70
 -11   0  -2  460.85   14.40
   0  11  -2  449.06   15.60
 -11  11   2  432.56   16.40
   0 -11   2  444.16   14.20
   0 -11   2  428.56   15.50
 -11  11   2  457.95   13.20
   0 -11   2  481.85   14.00
 -11  11   2  451.35   15.20
  11   0   2  453.55   13.40
   0 -11   2  460.95   14.90
   3   8  -2  210.48    8.20
   8 -11  -2  203.18    6.80
 -11   3  -2  211.78    8.30
  -8  11   2  204.58    8.80
  -3  -8   2  209.18    9.30
  -3  -8   2  218.38    8.10
  11  -3   2  213.58    7.40
  -3  -8   2  211.88    8.50
  -3  -8   2  224.38   10.40
  -8  11   2  200.38    9.70
  11  -3   2  187.58    7.20
   5 -11  -2   14.90    2.40
   6   5  -2   10.60    2.00
 -11   6  -2   11.70    2.20
   5 -11  -2   13.50    2.90
   6   5  -2   16.40    2.40
   5 -11  -2   18.00    3.40
   5 -11  -2   18.40    2.40
  11  -6   2   17.60    2.40
  -6  -5   2   14.50    3.00
  11  -6   2   13.70    0.90
  11  -6   2   15.60    2.10
  -5  11   2   13.40    2.60
  -5  11   2   14.90    3.00
  -6  -5   2   13.30    2.20
   9   2  -2  264.27    9.60
 -11   9  -2  261.77    8.00
   2 -11  -2  266.87   10.30
   2 -11  -2  247.78   11.00
   9   2  -2  261.57    9.20
   2 -11  -2  270.07    9.40
 -11   9  -2  273.57   10.00
  -2  11   2  248.38   11.00
  -9  -2   2  258.47    9.70
  11  -9   2  261.27    8.90
  -2  11   2  268.07   10.40
  -9  -2   2  251.87   10.10
  12  -1  -2  237.68    9.10
  12  -1  -2  223.08    9.20
 -11  12  -2  243.58   11.00
  -1 -11  -2  234.98    9.40
  -1 -11  -2  240.78   11.40
 -11  12  -2  230.08    9.80
  -1 -11  -2  223.68    9.90
  -1 -11  -2  238.08    9.10
  11 -12   2  233.58    8.90
   1  11   2  221.88   10.00
   1  11   2  244.08   11.20
 -12   1   2  238.08    9.80
 -11  15  -2   17.50    3.60
  -4 -11  -2   21.30    3.30
  -4 -11  -2   17.50    3.60
  -4 -11  -2   20.20    3.60
  15  -4  -2   16.90    2.90
  15  -4  -2   19.40    3.30
 -11  15  -2   14.70    3.60
  -4 -11  -2   22.70    4.70
  11 -15   2   22.00    3.40
 -15   4   2   13.00    3.10
 -15   4   2   23.30    3.70
  11 -15   2   15.10    2.40
  -7 -11  -2   45.70    6.20
  -7 -11  -2   38.00    4.90
  -7 -11  -2   46.20    4.60
  18  -7  -2   40.10    4.80
  -7 -11  -2   42.50    6.60
 -11  18  -2   44.40    5.80
 -11  18  -2   46.70    6.40
  11 -18   2   46.60    4.00
 -18   7   2   45.70    4.80
 -18   7   2   36.40    5.20
   7  11   2   47.70    6.50
  11 -18   2   43.50    4.50
 -11  21  -2    5.10    2.70
 -10 -11  -2    8.20    2.40
  21 -10  -2    8.80    2.80
 -11  21  -2    8.90    3.30
 -21  10   2    8.40    3.20
 -21  10   2    9.40    2.90
  11 -21   2    7.90    2.70
  10  11   2    9.10    2.90
  22 -12  -2    2.30    2.40
 -10  22  -2    7.80    3.30
 -12 -10  -2    4.60    2.50
 -10  22  -2    2.90    2.10
 -22  12   2    5.20    3.20
  12  10   2    8.10    2.90
 -22  12   2    5.40    2.80
  -7  19  -2   35.90    5.70
  19 -12  -2   32.70    4.80
  -7  19  -2   28.10    5.30
 -12  -7  -2   32.40    4.80
 -12  -7  -2   34.90    4.80
  19 -12  -2   29.60    4.20
   7 -19   2   31.30    5.40
   7 -19   2   28.10    4.40
   7 -19   2   33.80    2.80
 -19  12   2   32.10    4.40
   7 -19   2   33.30    4.30
 -19  12   2   41.70    5.90
  -4  16  -2   41.10    5.60
 -12  -4  -2   39.50    4.80
  16 -12  -2   34.60    4.40
  -4  16  -2   33.30    4.90
 -12  -4  -2   29.70    4.30
   4 -16   2   41.40    4.00
 -16  12   2   37.50    5.10
   4 -16   2   37.80    5.40
   4 -16   2   43.90    3.90
 -16  12   2   39.60    3.90
  12   4   2   44.70    4.00
   4 -16   2   32.30    4.40
  13 -12  -2   61.79    4.70
  -1  13  -2   48.20    4.80
  -1  13  -2   56.39    5.10
 -12  -1  -2   47.20    4.30
 -12  -1  -2   55.69    4.50
  12   1   2   55.79    4.00
 -13  12   2   57.99    5.20
   1 -13   2   54.79    4.10
  12   1   2   53.09    3.90
   1 -13   2   53.59    4.70
   1 -13   2   57.09    4.50
 -13  12   2   59.19    4.00
 -13  12   2   65.59    6.20
   1 -13   2   55.69    5.30
   2  10  -2  480.85   16.00
 -12   2  -2  511.95   15.50
   2  10  -2  459.95   14.80
  10 -12  -2  478.15   12.70
  10 -12  -2  478.75   15.30
 -10  12   2  507.85   17.70
  -2 -10   2  475.75   15.60
  12  -2   2  483.35   14.10
 -10  12   2  483.95   12.50
 -10  12   2  492.35   16.20
  -2 -10   2  483.65   16.80
  -2 -10   2  469.95   14.50
  -2 -10   2  491.65   15.30
 -10  12   2  491.65   13.40
   7 -12  -2   49.60    4.60
   7 -12  -2   50.09    3.20
   5   7  -2   47.00    3.70
 -12   5  -2   51.59    4.00
   7 -12  -2   47.60    4.20
  -5  -7   2   47.20    4.50
  12  -5   2   50.69    3.40
  -7  12   2   54.39    5.10
  -5  -7   2   51.79    4.10
  12  -5   2   46.30    3.20
  -5  -7   2   53.99    4.40
  -7  12   2   45.70    4.10
  -5  -7   2   49.50    3.70
   8   4  -2   57.29    4.00
   4 -12  -2   58.39    5.10
   4 -12  -2   52.49    3.70
 -12   8  -2   63.39    4.70
   4 -12  -2   56.99    4.60
 -12   8  -2   58.59    3.40
   4 -12  -2   55.99    4.00
   8   4  -2   63.69    4.30
  -8  -4   2   60.19    4.30
  -4  12   2   50.99    5.00
  -8  -4   2   60.19    4.60
  -8  -4   2   55.69    4.50
  -4  12   2   61.99    4.90
  12  -8   2   53.49    3.70
 -12  11  -2  480.15   17.00
   1 -12  -2  501.55   15.20
 -12  11  -2  513.05   16.00
   1 -12  -2  513.75   17.80
  11   1  -2  452.95   14.60
   1 -12  -2  489.15   16.20
  11   1  -2  500.45   15.30
 -12  11  -2  467.25   12.60
  -1  12   2  504.15   16.50
 -11  -1   2  491.65   15.60
  -1  12   2  469.35   17.20
  12 -11   2  481.75   14.50
 -11  -1   2  498.05   16.00
  14  -2  -2   18.80    3.00
 -12  14  -2   16.00    3.80
 -12  14  -2   19.90    3.70
  -2 -12  -2   18.00    3.50
  14  -2  -2   17.20    3.10
  -2 -12  -2   19.80    3.30
  -2 -12  -2   18.70    4.00
  -2 -12  -2   21.90    3.50
 -14   2   2   21.70    3.70
  12 -14   2   17.70    2.90
  -5 -12  -2   51.49    4.60
 -12  17  -2   38.20    6.00
  -5 -12  -2   40.40    6.20
  -5 -12  -2   49.90    4.70
  17  -5  -2   43.40    4.00
 -12  17  -2   51.29    6.30
  -5 -12  -2   31.70    4.90
  17  -5  -2   38.90    4.90
  12 -17   2   52.89    4.70
  12 -17   2   48.40    3.90
 -17   5   2   43.10    5.30
 -17   5   2   43.10    5.50
  -8 -12  -2   32.40    4.80
 -12  20  -2   30.60    5.20
  20  -8  -2   34.30    5.20
  20  -8  -2   38.30    5.10
 -12  20  -2   37.60    6.30
  12 -20   2   30.40    4.40
  12 -20   2   26.20    3.80
 -20   8   2   26.80    5.10
   8  12   2   35.50    4.90
 -20   8   2   32.20    5.30
 -12  23  -2   13.20    3.90
 -11 -12  -2   11.00    3.30
 -12  23  -2    7.30    3.70
  23 -11  -2   20.70    4.10
 -23  11   2    9.90    2.90
 -23  11   2   13.30    4.20
 -11  24  -2    6.00    3.30
  24 -13  -2    9.20    3.10
 -13 -11  -2    6.80    3.00
 -11  24  -2   10.30    3.20
  11 -24   2    4.90    2.20
 -24  13   2    9.60    2.90
 -24  13   2   10.60    3.40
  -8  21  -2   14.10    4.10
 -13  -8  -2   15.70    3.40
  -8  21  -2   10.30    3.60
  21 -13  -2   12.50    3.40
   8 -21   2   16.20    3.00
   8 -21   2   14.50    1.70
 -21  13   2   13.80    2.90
 -21  13   2   18.60    4.50
  13   8   2   15.20    3.30
  18 -13  -2   42.10    5.20
 -13  -5  -2   37.30    5.10
  -5  18  -2   39.10    5.80
  -5  18  -2   43.10    6.00
 -13  -5  -2   44.40    5.50
 -18  13   2   46.90    5.90
   5 -18   2   46.40    4.30
   5 -18   2   37.50    6.90
   5 -18   2   45.00    4.40
   5 -18   2   38.70    3.50
  13   5   2   47.70    4.60
 -18  13   2   46.30    4.40
  -2  15  -2   38.50    5.30
  -2  15  -2   40.40    5.20
 -13  -2  -2   41.60    4.20
  15 -13  -2   42.90    4.20
 -13  -2  -2   43.70    5.10
  13   2   2   44.50    3.90
 -15  13   2   42.40    5.50
 -15  13   2   44.50    6.40
   2 -15   2   53.89    4.90
   2 -15   2   48.60    5.40
 -15  13   2   45.40    4.40
   2 -15   2   48.40    4.40
   2 -15   2   45.40    4.00
  12 -13  -2   65.19    5.00
 -13   1  -2   55.29    4.40
 -13   1  -2   56.89    4.70
   1  12  -2   58.09    4.70
   1  12  -2   64.39    5.50
  -1 -12   2   67.19    5.30
  -1 -12   2   64.59    5.80
  -1 -12   2   64.39    4.80
 -12  13   2   65.69    3.80
  -1 -12   2   56.99    4.50
  13  -1   2   54.39    4.00
  13  -1   2   62.79    4.20
 -12  13   2   62.99    6.10
 -12  13   2   70.39    5.60
   9 -13  -2  133.59    5.30
 -13   4  -2  131.69    6.80
   4   9  -2  127.59    6.60
   9 -13  -2  130.09    6.90
  -4  -9   2  134.99    7.10
  13  -4   2  127.19    5.80
  -9  13   2  129.49    8.20
  -4  -9   2  128.29    7.10
  -4  -9   2  127.49    7.70
  -4  -9   2  133.49    6.60
  -9  13   2  132.29    7.40
   6 -13  -2  101.49    5.00
   6 -13  -2  105.49    7.10
   6 -13  -2  109.29    6.40
   7   6  -2  101.79    5.70
   6 -13  -2  104.89    5.50
 -13   7  -2  108.59    6.10
  -7  -6   2   99.59    5.70
  13  -7   2  101.99    5.10
  -6  13   2  106.29    6.40
  -7  -6   2  107.69    6.40
  13  -7   2  100.69    5.00
  -7  -6   2  103.89    6.90
  -7  -6   2  100.19    6.10
  -6  13   2  100.79    7.10
   3 -13  -2  242.48   10.50
   3 -13  -2  255.37   11.80
  10   3  -2  259.57   10.00
 -13  10  -2  255.97   10.40
  10   3  -2  254.67    9.60
 -13  10  -2  256.77    8.40
   3 -13  -2  258.97    9.80
 -10  -3   2  246.38   10.40
  -3  13   2  246.68   11.60
 -10  -3   2  246.88   10.00
  -3  13   2  258.77   11.00
  13 -10   2  240.18    9.00
 -13  13  -2   15.40    3.30
   0 -13  -2   17.60    3.50
  13   0  -2   18.60    2.90
 -13  13  -2   19.10    1.60
  13   0  -2   20.60    3.30
   0 -13  -2   16.30    2.90
   0 -13  -2   21.90    4.30
   0 -13  -2   17.40    3.00
 -13  13  -2   19.10    4.00
 -13   0   2   20.90    3.70
   0  13   2   21.90    4.00
 -13   0   2   15.60    3.00
  13 -13   2   18.30    2.90
   0  13   2   18.60    4.00
  16  -3  -2   15.70    3.20
  -3 -13  -2   18.70    3.30
  16  -3  -2   20.00    3.30
  -3 -13  -2   11.70    2.90
 -13  16  -2   21.50    2.20
  -3 -13  -2   16.70    3.80
 -13  16  -2   23.20    4.50
 -13  16  -2   27.40    4.60
 -16   3   2   15.30    3.50
  13 -16   2   14.80    3.00
 -16   3   2   18.10    3.50
  13 -16   2   20.40    2.90
  19  -6  -2   34.10    4.40
 -13  19  -2   40.60    6.60
  19  -6  -2   54.79    5.10
  -6 -13  -2   39.10    5.10
 -13  19  -2   42.10    6.00
  13 -19   2   39.10    4.50
  13 -19   2   35.70    4.70
 -19   6   2   35.80    6.10
 -19   6   2   38.60    5.60
  -9 -13  -2   17.90    3.90
 -13  22  -2   13.10    3.80
  22  -9  -2   11.00    4.00
 -13  22  -2    7.90    3.70
 -22   9   2    9.60    3.20
 -22   9   2   12.20    3.40
  23 -14  -2    6.70    2.70
 -14  -9  -2    7.00    3.00
  -9  23  -2    7.10    3.00
  -9  23  -2    8.10    3.40
 -23  14   2    4.00    3.10
 -23  14   2    6.50    3.30
   9 -23   2    9.70    2.70
  14   9   2    8.10    3.00
  -6  20  -2   10.60    3.70
  20 -14  -2   12.20    3.50
 -14  -6  -2    9.60    3.10
  -6  20  -2   11.90    3.60
  20 -14  -2   11.70    3.40
   6 -20   2   11.60    3.00
 -20  14   2   15.10    3.90
   6 -20   2   15.70    2.60
  14   6   2   16.20    3.30
 -20  14   2   16.80    3.20
 -14  -3  -2   19.70    1.60
  17 -14  -2   16.00    2.90
 -14  -3  -2    7.80    2.50
  -3  17  -2   17.70    4.00
 -14  -3  -2   14.90    3.90
  -3  17  -2   14.20    3.60
 -17  14   2   14.40    2.80
   3 -17   2   13.90    3.10
   3 -17   2   12.90    3.00
 -17  14   2   12.40    4.10
  14   3   2   14.40    2.90
 -14   0  -2   23.00    3.50
  14 -14  -2   16.30    3.10
   0  14  -2   17.90    3.70
 -14   0  -2   20.60    3.70
   0 -14   2   19.40    3.20
 -14  14   2   25.00    3.00
   0 -14   2   16.90    4.00
 -14  14   2   27.70    4.40
  14   0   2   26.30    3.50
   0 -14   2   20.90    3.10
  14   0   2   22.60    3.10
   0 -14   2   32.90    4.80
 -14  14   2   23.60    4.90
 -14   3  -2   69.59    5.20
   3  11  -2   62.19    4.80
  11 -14  -2   59.39    3.20
  11 -14  -2   66.49    5.30
  -3 -11   2   70.19    5.50
  -3 -11   2   55.19    5.50
  14  -3   2   64.09    4.20
  -3 -11   2   64.59    4.80
  14  -3   2   60.89    4.10
  -3 -11   2   66.19    5.00
 -11  14   2   68.89    5.60
 -11  14   2   64.59    3.40
 -11  14   2   65.19    6.20
   8 -14  -2    0.10    0.80
 -14   6  -2   -0.90    1.20
   8 -14  -2    0.70    1.40
   8 -14  -2    0.40    0.90
   6   8  -2    0.90    1.40
  -8  14   2   -0.20    1.40
  -8  14   2    0.70    1.70
  14  -6   2    0.30    1.10
  -6  -8   2    0.50    1.60
  -6  -8   2    3.10    1.50
  -6  -8   2    2.20    1.40
  14  -6   2    0.20    1.00
  -6  -8   2   -1.10    1.30
  14  -6   2   -0.30    0.50
   9   5  -2   -0.10    1.40
   5 -14  -2   -0.60    1.30
   5 -14  -2    1.90    1.80
   9   5  -2    0.90    1.30
   5 -14  -2   -0.70    0.90
 -14   9  -2   -0.60    1.20
 -14   9  -2   -1.10    0.80
   5 -14  -2   -0.20    1.00
  -9  -5   2   -0.60    1.30
  -5  14   2   -0.20    1.60
  -5  14   2    0.30    1.30
  -9  -5   2    0.10    1.10
  14  -9   2    1.50    1.30
  -9  -5   2    0.10    1.50
  -9  -5   2    1.20    0.70
   2 -14  -2   13.90    3.00
   2 -14  -2   11.00    3.20
  12   2  -2   11.30    2.50
 -14  12  -2   10.60    1.80
   2 -14  -2    8.00    2.00
 -14  12  -2    7.10    2.40
  12   2  -2   12.00    2.40
 -12  -2   2   11.30    2.90
  14 -12   2    9.90    2.20
  -2  14   2    9.70    2.80
 -12  -2   2   15.70    3.10
  -2  14   2    9.00    3.00
 -14  15  -2   58.79    6.30
  -1 -14  -2   71.39    5.30
  -1 -14  -2   72.69    5.50
  15  -1  -2   69.09    5.10
  -1 -14  -2   68.99    9.00
 -14  15  -2   63.39    5.90
  15  -1  -2   74.89    5.40
   1  14   2   85.39    6.60
 -15   1   2   71.09    5.90
  14 -15   2   63.19    4.90
 -14  18  -2    4.50    0.90
  -4 -14  -2    6.20    2.20
  18  -4  -2    4.40    2.20
 -14  18  -2    7.90    2.80
  18  -4  -2    7.00    2.20
 -14  18  -2    4.30    2.80
 -18   4   2    7.10    2.90
  14 -18   2    6.60    2.10
  14 -18   2    6.80    2.30
 -14  21  -2    2.70    2.80
  -7 -14  -2    1.00    1.80
 -14  21  -2    0.20    1.10
 -14  21  -2   -0.50    2.20
  21  -7  -2    0.60    1.60
 -21   7   2    0.30    1.90
 -21   7   2   -2.20    1.50
  14 -21   2   -4.00    2.10
 -10 -14  -2    3.00    2.50
 -14  24  -2   10.00    3.30
 -14  24  -2   -2.10    1.50
  24 -10  -2    2.00    2.40
 -14  24  -2    3.80    2.50
 -24  10   2    2.30    2.60
 -24  10   2   -0.20    1.90
  -7  22  -2   -1.10    1.90
  -7  22  -2    0.20    1.90
 -15  -7  -2    4.10    2.30
  15   7   2    2.40    2.10
 -22  15   2    3.10    2.70
 -22  15   2   -0.10    1.90
   7 -22   2    0.40    1.40
   7 -22   2    1.10    2.00
 -22  15   2    6.30    2.90
  19 -15  -2   14.90    3.30
  -4  19  -2   14.00    3.80
 -15  -4  -2   10.10    3.10
 -15  -4  -2   11.30    2.90
  -4  19  -2   16.30    4.10
 -19  15   2    8.40    4.00
   4 -19   2    9.00    2.70
   4 -19   2   14.80    4.60
 -19  15   2   19.70    3.30
   4 -19   2   16.40    4.10
 -19  15   2   16.30    4.40
  16 -15  -2   72.99    5.70
 -15  -1  -2   75.89    5.70
 -15  -1  -2   83.29    6.50
 -16  15   2   86.19    7.90
   1 -16   2   83.09    5.70
  15   1   2   78.59    5.50
   1 -16   2   76.79    5.90
   1 -16   2   77.19   10.50
  13 -15  -2   58.09    4.90
   2  13  -2   53.79    4.80
 -15   2  -2   59.59    5.10
  -2 -13   2   53.39    4.80
  15  -2   2   51.69    4.30
  15  -2   2   63.69    4.40
  -2 -13   2   56.29    5.40
  -2 -13   2   58.99    5.80
 -13  15   2   56.69    5.40
 -13  15   2   59.19    6.30
  -2 -13   2   65.69    4.90
  10 -15  -2    6.40    1.50
   5  10  -2    5.10    2.00
  10 -15  -2    4.40    2.10
 -15   5  -2    2.00    1.60
 -10  15   2    4.80    2.30
  15  -5   2    7.70    1.90
  -5 -10   2    4.50    2.00
  -5 -10   2    7.60    2.10
 -10  15   2    6.80    2.60
  -5 -10   2    5.40    2.50
  -5 -10   2    4.40    2.00
  15  -5   2    5.30    1.70
   7 -15  -2    1.10    1.80
 -15   8  -2    5.60    2.20
 -15   8  -2    3.80    1.50
   7 -15  -2    4.90    2.30
   7 -15  -2    2.30    1.50
   7 -15  -2    3.60    1.40
   8   7  -2    3.00    1.80
  15  -8   2    4.60    1.80
  -7  15   2    5.00    2.60
  -8  -7   2    4.20    1.90
  -7  15   2    5.90    2.50
  -8  -7   2    2.20    1.90
  -8  -7   2    2.80    1.80
  -8  -7   2    4.80    1.90
  15  -8   2    1.90    1.20
  11   4  -2    9.10    2.30
  11   4  -2    8.40    2.20
 -15  11  -2    8.80    2.00
   4 -15  -2   10.10    2.90
   4 -15  -2   10.40    2.50
   4 -15  -2    4.70    2.00
   4 -15  -2    7.60    2.20
 -15  11  -2    4.20    2.00
  15 -11   2    8.10    2.00
  -4  15   2    5.20    2.30
  -4  15   2    9.10    3.00
 -11  -4   2    9.30    2.50
 -11  -4   2    9.30    2.50
 -15  14  -2    7.00    1.30
   1 -15  -2    8.10    3.00
   1 -15  -2    5.60    2.00
  14   1  -2    7.70    2.20
 -15  14  -2    4.50    2.20
  14   1  -2    6.90    2.30
   1 -15  -2    7.20    1.90
 -15  14  -2    5.00    2.50
 -14  -1   2    6.20    2.10
 -14  -1   2    8.20    2.40
  -1  15   2    6.10    2.30
  15 -14   2    5.40    2.10
  -1  15   2   10.00    3.20
 -15  17  -2   54.19    7.30
  17  -2  -2   54.69    4.70
  -2 -15  -2   53.29    7.50
  17  -2  -2   57.19    5.00
  -2 -15  -2   64.99    5.40
  15 -17   2   55.49    4.80
 -17   2   2   71.79    6.30
 -17   2   2   47.20    6.60
  15 -17   2   57.89    4.20
 -15  20  -2    1.10    2.30
  -5 -15  -2    0.70    1.80
 -15  20  -2    3.60    2.40
  20  -5  -2    1.60    1.90
  15 -20   2   -1.40    1.40
 -20   5   2    1.20    1.90
 -20   5   2    0.90    1.80
  15 -20   2    0.90    1.80
 -15  23  -2    4.20    2.70
  23  -8  -2   -1.10    2.10
 -15  23  -2    1.30    2.60
 -15  23  -2    0.80    1.20
 -23   8   2   -3.60    1.50
  -5  21  -2    0.80    2.40
  -5  21  -2   -3.10    1.50
 -16  -5  -2   -0.20    1.60
  21 -16  -2    0.70    2.10
   5 -21   2   -0.80    1.80
   5 -21   2   -0.50    1.50
 -21  16   2   -0.30    2.30
 -21  16   2   -1.30    2.00
  16   5   2    0.50    1.80
 -21  16   2    0.70    1.60
 -16  -2  -2   15.30    3.60
 -16  -2  -2   15.70    3.40
  -2  18  -2    9.60    3.30
  18 -16  -2   17.10    3.60
   2 -18   2   20.80    3.60
  16   2   2   19.70    3.40
   2 -18   2   12.90    4.10
 -18  16   2   16.70    4.00
 -18  16   2   20.30    3.10
 -18  16   2   17.80    5.10
   2 -18   2   24.10    5.30
   1  15  -2   43.20    6.80
 -16   1  -2   50.69    6.00
  15 -16  -2   47.00    4.70
  16  -1   2   44.10    4.10
  16  -1   2   49.90    4.30
  -1 -15   2   49.20    5.80
 -15  16   2   44.70    6.90
  -1 -15   2   53.59    6.20
  -1 -15   2   51.19    4.60
   4  12  -2    1.50    1.70
 -16   4  -2   -0.10    1.50
  12 -16  -2    0.10    1.60
  16  -4   2    0.80    1.30
 -12  16   2    0.60    0.80
  -4 -12   2    2.00    1.70
  -4 -12   2   -1.00    1.50
 -12  16   2    3.60    2.20
  -4 -12   2    3.70    2.40
  16  -4   2    2.30    1.30
 -12  16   2    4.40    2.40
  -4 -12   2    0.60    1.40
   9 -16  -2    4.60    1.70
 -16   7  -2    3.90    1.60
 -16   7  -2    4.40    2.20
   7   9  -2    3.30    1.90
   9 -16  -2    3.70    1.90
   9 -16  -2    4.40    1.40
  -7  -9   2    4.40    1.90
  -7  -9   2    1.70    1.70
  -7  -9   2    1.70    2.30
  -9  16   2    1.90    2.20
  -9  16   2    5.40    2.80
  16  -7   2    3.70    1.60
  -7  -9   2    6.00    2.00
  16  -7   2    3.00    1.30
 -16  10  -2    6.60    2.40
 -16  10  -2    4.80    1.70
   6 -16  -2    3.30    1.40
   6 -16  -2    7.30    2.60
   6 -16  -2    7.80    2.00
  10   6  -2    3.70    1.80
   6 -16  -2    6.20    2.20
  16 -10   2    2.10    1.40
 -10  -6   2   10.40    2.90
  -6  16   2    5.30    2.20
 -10  -6   2    7.90    2.60
  16 -10   2    4.50    1.60
 -10  -6   2    3.90    1.80
 -10  -6   2    7.10    2.80
  -6  16   2    7.00    3.00
   3 -16  -2    2.70    1.70
 -16  13  -2    3.20    1.10
 -16  13  -2    4.80    2.20
  13   3  -2    0.40    1.70
 -13  -3   2   -2.50    1.10
  -3  16   2    2.20    2.00
  16 -13   2    0.50    1.40
 -13  -3   2    1.20    1.50
  -3  16   2    1.50    1.80
 -13  -3   2    7.20    1.40
   0 -16  -2   92.69    8.20
  16   0  -2   95.99    6.50
   0 -16  -2   79.99    6.00
 -16  16  -2   80.49    7.60
  16   0  -2   87.69    6.00
 -16  16  -2   87.79    8.20
   0 -16  -2   81.09    6.80
 -16   0   2   91.99    6.90
   0  16   2   90.99    7.20
  16 -16   2   86.09    5.70
  19  -3  -2   23.80    4.30
 -16  19  -2   17.20    4.60
  -3 -16  -2   26.10    4.00
 -16  19  -2   23.50    4.70
  16 -19   2   24.40    3.70
 -19   3   2   14.40    3.70
 -19   3   2   21.10    4.30
  16 -19   2   24.60    4.50
 -16  22  -2   -2.70    1.80
 -16  22  -2   -0.50    2.00
  -6 -16  -2    4.00    2.10
  22  -6  -2   -1.50    1.60
 -22   6   2   -2.30    1.80
 -22   6   2   -4.10    1.80
 -17  -6  -2   -0.80    2.00
  -6  23  -2   -2.20    2.50
  23 -17  -2   -2.40    2.20
  -6  23  -2   -0.40    2.50
 -23  17   2    0.60    1.60
   6 -23   2   -2.10    2.50
 -23  17   2   -2.80    2.70
 -23  17   2    0.20    3.00
  17   6   2   -1.90    1.90
   6 -23   2   -2.30    1.70
 -17  -3  -2    0.00    1.90
  -3  20  -2    0.90    2.00
  17   3   2    0.40    1.50
 -20  17   2    0.10    1.50
 -20  17   2   -4.30    1.70
   3 -20   2    2.30    1.60
 -20  17   2    1.20    2.30
 -17   0  -2   40.80    5.40
   0  17  -2   43.10    6.10
  17 -17  -2   34.50    4.90
   0 -17   2   42.00    6.50
  17   0   2   42.80    4.30
 -17  17   2   34.40    5.40
 -17  17   2   42.40    6.80
   0 -17   2   44.40    4.50
   3  14  -2   -2.00    1.00
 -17   3  -2    0.20    1.70
  -3 -14   2   -0.60    1.80
  17  -3   2   -0.10    1.30
  -3 -14   2    0.60    1.80
 -14  17   2    0.70    2.10
  -3 -14   2   -0.30    1.20
 -14  17   2   -0.40    1.80
  17  -3   2    0.90    1.30
  -3 -14   2   -1.80    1.60
  11 -17  -2   73.19    5.10
 -17   6  -2   78.89    6.30
   6  11  -2   72.69    5.70
  11 -17  -2   77.69    3.70
  11 -17  -2   72.09    5.90
  -6 -11   2   73.19    6.20
 -11  17   2   77.19    6.50
  17  -6   2   77.49    5.10
 -11  17   2   67.29    4.30
  -6 -11   2   61.79    5.60
  17  -6   2   78.69    4.90
 -11  17   2   74.29    7.10
  -6 -11   2   77.09    8.00
  -6 -11   2   78.49    5.80
  17  -6   2   74.49    3.80
   8 -17  -2   64.39    4.30
   8 -17  -2   73.09    5.90
 -17   9  -2   70.89    4.90
   9   8  -2   62.49    5.20
 -17   9  -2   82.79    6.40
   8 -17  -2   72.19    5.20
   8 -17  -2   62.89    6.20
  17  -9   2   64.89    4.50
  -9  -8   2   71.19    6.10
  -9  -8   2   62.39    9.50
  -9  -8   2   75.39    5.70
  17  -9   2   71.59    4.90
  -8  17   2   58.19    6.30
  -8  17   2   68.89    6.20
  12   5  -2   17.60    3.40
 -17  12  -2   30.10    4.70
   5 -17  -2   24.40    6.10
 -17  12  -2   29.60    3.50
   5 -17  -2   25.80    4.40
   5 -17  -2   27.20    3.80
   5 -17  -2   26.60    3.70
  17 -12   2   34.10    4.00
 -12  -5   2   24.10    4.00
  17 -12   2   29.90    3.60
  -5  17   2   26.30    5.10
 -12  -5   2   30.80    4.80
  -5  17   2   19.60    4.00
   2 -17  -2    2.60    1.80
   2 -17  -2    1.50    2.00
   2 -17  -2   -1.40    1.70
  15   2  -2    1.80    1.60
 -17  15  -2    2.50    2.40
 -17  15  -2    1.90    1.00
  15   2  -2    1.20    1.60
 -15  -2   2    1.60    1.60
  -2  17   2    5.20    2.40
  17 -15   2    4.30    2.00
 -15  -2   2   -0.40    1.80
 -17  18  -2   40.70    6.60
 -17  18  -2   42.70    6.10
  -1 -17  -2   41.30    5.30
 -18   1   2   43.00    5.70
  17 -18   2   43.80    3.80
 -18   1   2   35.50    5.50
  17 -18   2   36.80    4.60
 -17  21  -2   -4.60    1.50
 -17  21  -2   -1.20    2.50
  21  -4  -2   -0.20    1.80
  -4 -17  -2    0.00    1.60
 -21   4   2    0.60    2.10
  17 -21   2    2.80    2.50
  17 -21   2   -3.10    1.70
 -21   4   2    2.30    2.50
  22 -18  -2    3.30    2.90
 -22  18   2    1.80    2.80
   4 -22   2    0.10    1.60
 -22  18   2    0.40    1.50
   4 -22   2    0.30    2.40
  18   4   2    0.70    1.80
 -18  -1  -2   21.70    4.50
  -1  19  -2   21.80    4.60
 -19  18   2   22.70    5.30
  18   1   2   25.10    4.00
 -19  18   2   19.30    4.20
   1 -19   2   19.70    3.70
 -18   2  -2   -1.20    1.60
  16 -18  -2   -0.70    2.00
  18  -2   2    1.80    1.60
 -16  18   2    5.00    3.00
  18  -2   2    0.00    1.40
 -16  18   2   -0.70    1.90
  -2 -16   2    2.70    1.70
   5  13  -2    2.10    1.90
  13 -18  -2    4.30    2.20
 -18   5  -2    2.40    2.10
  -5 -13   2    3.50    2.40
  18  -5   2    5.20    1.90
 -13  18   2    4.20    2.60
  18  -5   2    2.30    1.50
  -5 -13   2    4.30    2.00
  -5 -13   2    4.40    2.60
 -13  18   2    2.20    1.00
  10 -18  -2  108.79    4.90
  10 -18  -2   97.39    7.20
 -18   8  -2  109.39    7.50
 -18   8  -2  103.79    6.40
  10 -18  -2  104.79    6.60
  -8 -10   2  101.79    7.30
  18  -8   2  103.89    6.00
  18  -8   2  105.59    5.90
 -10  18   2  109.39    8.00
  -8 -10   2  108.49    8.50
  -8 -10   2   97.69    7.50
 -10  18   2  113.79    8.80
 -18  11  -2   94.19    5.80
   7 -18  -2   89.19    7.80
  11   7  -2   88.39    6.30
   7 -18  -2   86.39    7.10
   7 -18  -2  102.29    6.30
 -18  11  -2   92.39    7.00
   7 -18  -2   88.39    5.30
 -11  -7   2   95.19    7.00
  -7  18   2   91.69    7.30
 -11  -7   2   81.69    7.30
  18 -11   2   93.09    5.60
  -7  18   2   86.69    7.70
 -11  -7   2  102.19    7.60
 -11  -7   2   83.49    6.40
  18 -11   2   88.29    5.60
 -18  14  -2    3.50    2.20
   4 -18  -2   -3.00    1.60
  14   4  -2   -1.60    1.10
   4 -18  -2    1.30    1.40
   4 -18  -2   -2.10    1.60
  -4  18   2   -0.20    1.90
  18 -14   2   -1.60    1.30
 -14  -4   2    0.20    1.50
 -14  -4   2    2.70    1.90
  -4  18   2    1.70    2.20
  17   1  -2    4.00    2.20
 -18  17  -2    2.20    2.40
 -18  17  -2    0.70    2.20
   1 -18  -2   -0.20    1.70
  18 -17   2    1.50    2.00
 -17  -1   2    2.90    2.50
  -1  18   2    1.60    1.90
  -2 -18  -2    4.80    2.50
 -18  20  -2    7.40    3.10
  20  -2  -2    8.40    2.70
 -18  20  -2   13.00    4.30
  18 -20   2    9.00    2.50
 -20   2   2    6.80    2.70
 -20   2   2    4.60    2.60
  18 -20   2    7.60    2.90
  -5 -18  -2    0.20    2.10
 -18  23  -2   -0.50    2.50
 -18  23  -2   -0.70    2.60
  23  -5  -2    3.20    2.40
 -23   5   2   -2.40    2.30
 -19  -2  -2    6.90    2.70
  -2  21  -2    6.00    3.70
   2 -21   2    7.60    2.80
  19   2   2    6.50    2.40
 -21  19   2    8.60    3.30
 -21  19   2    5.00    3.00
 -19   1  -2    4.20    2.70
  19  -1   2    5.90    2.20
  -1 -18   2    8.10    2.70
 -18  19   2    6.20    3.70
 -18  19   2    7.40    3.10
  15 -19  -2    2.20    2.30
 -19   4  -2    5.20    2.40
  -4 -15   2    3.60    1.80
  19  -4   2    3.40    2.10
 -15  19   2    3.20    2.80
 -15  19   2    5.40    2.80
  19  -4   2    3.30    1.70
  12 -19  -2   37.60    2.40
   7  12  -2   37.30    5.10
  12 -19  -2   41.90    5.60
 -19   7  -2   39.60    5.60
  12 -19  -2   35.40    4.50
 -19   7  -2   35.20    4.80
  19  -7   2   39.70    2.50
 -12  19   2   34.10    3.40
 -12  19   2   39.50    6.00
  -7 -12   2   42.60    5.30
 -12  19   2   44.90    6.70
  19  -7   2   35.80    4.20
  19  -7   2   47.50    4.00
   9 -19  -2   28.90    3.00
   9 -19  -2   33.00    5.00
 -19  10  -2   35.10    5.10
   9 -19  -2   27.40    4.00
 -19  10  -2   29.30    4.10
  10   9  -2   31.60    4.50
  -9  19   2   32.00    5.70
  19 -10   2   27.20    3.60
  -9  19   2   27.10    4.80
  19 -10   2   37.10    3.50
 -10  -9   2   29.90    4.50
  13   6  -2   22.40    4.10
 -19  13  -2   19.90    3.10
 -19  13  -2   21.10    4.40
   6 -19  -2   31.30    3.90
  -6  19   2   24.80    4.60
  -6  19   2   21.40    4.80
  19 -13   2   24.70    3.60
 -13  -6   2   28.00    4.70
  19 -13   2   25.60    3.40
   3 -19  -2    2.30    2.00
   3 -19  -2    3.70    1.80
 -19  16  -2    3.70    2.40
 -19  16  -2   -0.70    0.90
  16   3  -2    2.70    1.80
 -19  16  -2    1.40    2.40
  19 -16   2    0.60    1.80
  -3  19   2   -0.70    2.00
  -3  19   2   -0.40    2.50
 -16  -3   2    1.30    2.30
 -19  19  -2   11.60    4.00
 -19  19  -2    5.50    3.00
   0 -19  -2   10.50    2.60
  19   0  -2   12.30    3.30
 -19   0   2    9.70    3.40
  19 -19   2   10.00    2.90
 -19   0   2   12.40    3.70
  19 -19   2   11.00    2.70
  22  -3  -2    1.50    2.20
  -3 -19  -2    5.60    2.30
 -22   3   2    6.20    3.60
 -22   3   2   -2.30    2.50
 -20   0  -2   11.10    3.30
  20   0   2   14.20    3.10
   0 -20   2   11.00    3.20
 -20  20   2   14.90    4.30
 -20  20   2   11.60    3.50
 -20   3  -2    1.20    2.20
  20  -3   2    5.00    2.00
  -3 -17   2    1.00    1.90
 -17  20   2    1.80    2.60
 -17  20   2    0.20    2.10
 -20   6  -2    9.40    3.10
 -20   6  -2    6.50    2.40
   6  14  -2    6.90    2.80
  -6 -14   2    7.40    2.70
  20  -6   2    8.20    1.80
  20  -6   2    5.10    2.00
  20  -6   2    6.40    2.20
 -14  20   2    2.20    2.70
 -14  20   2    7.40    3.30
 -14  20   2    6.70    1.70
 -20   9  -2   30.70    5.00
 -20   9  -2   29.20    4.30
  11 -20  -2   36.30    2.60
   9  11  -2   34.00    5.10
  20  -9   2   36.30    3.70
 -11  20   2   29.30    5.30
  -9 -11   2   36.10    5.30
  20  -9   2   34.40    4.20
 -11  20   2   38.10    6.60
  12   8  -2   41.40    5.40
   8 -20  -2   47.30    3.90
 -20  12  -2   41.00    6.00
 -20  12  -2   41.10    4.20
 -12  -8   2   47.50    6.10
  -8  20   2   38.90    5.70
  20 -12   2   48.00    4.20
  -8  20   2   45.30    6.80
  20 -12   2   33.00    4.20
 -20  15  -2    3.70    3.10
 -20  15  -2    7.30    2.70
  15   5  -2    3.40    2.40
   5 -20  -2    5.80    2.20
 -20  15  -2    3.00    1.60
  20 -15   2    8.80    2.50
  20 -15   2    5.20    2.30
  -5  20   2    1.90    2.50
 -15  -5   2    5.10    2.70
  -5  20   2    0.80    2.50
 -20  18  -2    7.50    3.20
  18   2  -2    7.10    2.60
 -20  18  -2    5.70    2.90
   2 -20  -2    7.10    2.60
  -2  20   2   13.40    3.80
  20 -18   2    5.80    2.60
 -18  -2   2    6.10    2.80
  21  -1  -2   10.30    3.20
 -20  21  -2    1.00    3.20
 -21   1   2    7.60    3.00
  20 -21   2   -0.20    2.60
 -21   2  -2    6.50    2.60
 -19  21   2    8.00    3.00
  21  -2   2    6.10    2.60
 -19  21   2    9.00    3.80
  -2 -19   2    4.60    2.60
 -21   5  -2    7.50    3.10
 -21   5  -2    0.20    1.90
  21  -5   2    5.70    2.10
 -16  21   2    2.50    3.00
 -16  21   2    1.00    1.80
  21  -5   2    2.90    1.70
  -5 -16   2    6.70    2.80
 -21   8  -2   23.40    4.80
 -21   8  -2   26.10    4.20
   8  13  -2   22.20    4.10
  21  -8   2   22.20    3.50
  21  -8   2   30.70    4.00
  -8 -13   2   24.20    4.40
 -13  21   2   23.60    4.60
 -13  21   2   22.80    3.30
 -13  21   2   31.80    6.00
 -21  11  -2    6.60    2.50
 -21  11  -2    2.30    2.40
  10 -21  -2    3.70    1.50
  11  10  -2    3.40    2.10
 -10  21   2    2.90    2.20
  21 -11   2    7.70    2.30
 -10  21   2   11.70    4.00
 -11 -10   2    5.20    2.60
   7 -21  -2   27.40    3.70
 -21  14  -2   18.70    3.30
  14   7  -2   32.00    4.80
 -21  14  -2   18.70    4.00
  -7  21   2   23.90    5.50
  21 -14   2   21.30    3.40
  -7  21   2   19.60    4.40
 -14  -7   2   16.30    3.80
 -21  17  -2    6.10    3.40
  17   4  -2    0.10    2.00
 -21  17  -2    0.50    1.20
 -21  17  -2   -0.80    2.20
   4 -21  -2    3.40    2.30
   4 -21  -2    2.60    2.60
  21 -17   2   -0.20    2.30
 -17  -4   2    1.60    2.00
  21 -17   2    4.20    2.30
  -4  21   2    5.30    2.70
  -4  21   2   -1.40    2.20
 -21  20  -2    0.70    2.70
  20   1  -2    9.70    2.90
  21 -20   2    6.20    2.60
 -20  -1   2   12.30    3.60
 -20  -1   2    9.50    3.50
 -22   4  -2    2.80    2.40
 -22   4  -2   -0.60    3.50
 -18  22   2   -0.10    2.40
  22  -4   2   -4.10    1.90
  22  -4   2    6.40    2.30
  -4 -18   2    2.10    2.20
 -22   7  -2    4.40    2.50
   7  15  -2    6.60    2.80
 -22   7  -2    4.80    2.40
  -7 -15   2    2.90    2.10
  22  -7   2    5.10    2.10
 -15  22   2    2.90    1.50
 -15  22   2    3.80    2.90
  22  -7   2    6.60    1.40
 -15  22   2    7.10    3.10
 -22  10  -2    6.30    2.50
  10  12  -2    2.60    2.10
 -22  10  -2    7.50    2.80
 -10 -12   2    3.10    2.60
 -12  22   2    3.90    3.10
 -12  22   2    3.60    2.30
  22 -10   2    7.10    2.20
 -12  22   2    4.80    2.20
  22 -10   2    5.20    2.50
  13   9  -2   11.40    3.40
   9 -22  -2   12.00    2.40
 -22  13  -2   10.40    3.50
 -22  13  -2   11.50    3.00
  -9  22   2    1.50    2.50
  22 -13   2    8.70    2.60
  22 -13   2   11.40    2.70
 -13  -9   2    8.40    2.90
  -9  22   2    7.90    3.60
 -22  16  -2   -2.10    2.20
   6 -22  -2    2.80    1.90
   6 -22  -2    2.40    2.40
 -22  16  -2    2.50    2.40
  16   6  -2    0.60    2.00
 -22  16  -2    0.60    1.40
 -16  -6   2    2.40    2.20
  22 -16   2    4.10    2.20
  -6  22   2    1.20    2.20
  -6  22   2    4.80    3.00
  22 -16   2   -3.10    2.30
   3 -22  -2    5.10    4.40
  19   3  -2    5.90    2.70
 -22  19  -2    0.70    2.90
  -3  22   2    2.60    2.90
 -19  -3   2    4.90    2.70
 -19  -3   2    4.40    2.80
  22 -19   2    3.00    2.50
 -23   6  -2    0.80    1.90
 -23   6  -2   -0.90    2.00
  23  -6   2    3.90    2.10
  23  -6   2    1.00    1.80
 -17  23   2   -1.20    2.30
 -17  23   2   -0.10    2.20
 -23   9  -2    6.70    2.60
 -23   9  -2   -1.80    2.10
  -9 -14   2    3.00    2.50
 -14  23   2    1.90    1.80
 -14  23   2    3.10    2.90
  23  -9   2    3.70    2.00
 -14  23   2    2.10    2.30
 -23  12  -2    1.00    2.00
  12  11  -2    2.20    2.20
  11 -23  -2    0.90    1.10
 -11  23   2    0.20    2.50
  23 -12   2    2.70    1.70
 -11  23   2    0.20    2.30
  23 -12   2   -2.90    2.20
 -12 -11   2    2.60    2.40
 -23  15  -2   -0.30    1.50
 -23  15  -2    3.80    2.50
  15   8  -2   -0.20    2.10
   8 -23  -2    5.00    2.60
  23 -15   2    4.50    2.20
  -8  23   2    1.80    2.50
  23 -15   2    2.80    2.90
   5 -23  -2    4.30    2.60
 -23  18  -2    3.10    1.20
  18   5  -2    4.10    2.60
 -23  18  -2    7.40    3.20
  -5  23   2   -0.30    2.10
 -18  -5   2    6.30    2.60
  23 -18   2    6.60    2.70
  11  13  -2   -0.40    2.00
 -24  11  -2   -3.80    1.80
 -24  11  -2   -0.50    2.50
 -13  24   2   -2.30    2.00
  24 -11   2    1.20    1.80
 -13  24   2    5.20    2.90
 -11 -13   2    1.60    2.10
  14  10  -2    2.90    2.40
 -24  14  -2    1.10    1.70
  24 -14   2    4.20    2.20
 -10  24   2   -1.00    2.50
 -10  24   2   -1.80    2.10
 -14 -10   2   -0.30    2.20
   0   0  -3   22.70    1.00
   0   0   3   22.60    1.40
   0   0   3   23.40    1.10
  -1   2  -3   58.99    1.60
  -1   2  -3   58.99    2.00
  -1  -1  -3   53.49    2.50
  -1   2  -3   59.49    2.00
  -1   2  -3   60.69    1.70
   2  -1  -3   58.59    2.60
   2  -1  -3   58.09    2.30
  -1   2  -3   59.29    1.70
   1  -2   3   61.99    2.10
   1   1   3   52.49    2.50
  -2   1   3   61.89    2.70
   1   1   3   62.99    2.60
   1   1  -3   12.70    0.90
   1   1  -3   11.60    1.10
  -2   1  -3   12.90    1.10
   1  -2  -3   12.00    1.40
   1  -2  -3   14.30    1.20
   1  -2  -3   11.90    1.20
   1  -2  -3   10.20    1.30
   1   1  -3   12.00    1.20
  -1   2   3   12.30    1.40
  -1  -1   3   11.30    0.90
  -1   2   3   10.00    1.20
  -1   2   3   13.30    1.30
  -1  -1   3   11.70    1.20
  -1  -1   3   11.00    1.10
   2  -1   3   10.50    1.20
  -1   2   3   12.00    1.10
   4  -2  -3   32.70    2.10
  -2  -2  -3   37.40    2.60
   4  -2  -3   41.40    2.30
  -2   4  -3   32.00    1.90
  -2  -2  -3   38.20    1.90
  -2   4  -3   38.40    2.00
  -2   4  -3   33.80    1.70
  -2  -2  -3   37.60    2.10
  -4   2   3   39.30    2.30
   2  -4   3   36.00    1.80
   2  -4   3   34.80    1.70
   2  -4   3   35.30    2.00
   2  -4   3   36.50    1.40
   2   2   3   37.50    1.90
  -4   2   3   39.90    2.40
  -3   0  -3  649.04   14.40
   3  -3  -3  646.94   15.00
   3  -3  -3  649.14   15.50
   3  -3  -3  671.63   15.60
  -3   0  -3  643.24   14.50
   0   3  -3  654.03   15.10
   0   3  -3  669.53   14.80
   0   3  -3  683.03   15.20
   0  -3   3  652.83   15.00
   3   0   3  667.13   14.30
  -3   3   3  657.13   15.50
  -3   3   3  656.93   15.60
  -3   3   3  653.13   16.20
   0  -3   3  633.44   14.60
   0  -3   3  648.44   15.00
   0  -3   3  638.04   15.10
  -3   3   3  648.64   15.10
  -3   3  -3  496.05   11.10
   3   0  -3  477.75   12.20
   0  -3  -3  473.35   12.60
   3   0  -3  482.45   11.70
   0  -3  -3  472.95   11.90
  -3   0   3  448.96   11.60
   0   3   3  475.85   11.80
  -3   0   3  498.45   12.10
   0   3   3  484.95   12.70
   3  -3   3  492.65   10.70
  -3   0   3  515.85   12.40
   3  -3   3  512.75   10.60
  -3  -3  -3    4.00    1.20
  -3   6  -3    2.30    1.10
   6  -3  -3    1.10    0.90
  -3  -3  -3    2.50    0.90
  -3  -3  -3    0.30    0.90
  -3   6  -3    1.90    1.00
  -6   3   3    1.60    1.10
   3  -6   3    2.00    0.70
  -6   3   3    1.20    1.00
   3  -6   3    1.50    0.80
   3  -6   3    1.80    0.90
   3   3   3    1.10    0.80
  -4  -1  -3  173.88    5.20
   5  -4  -3  173.28    5.00
  -4  -1  -3  175.38    5.30
   5  -4  -3  167.38    5.90
  -1   5  -3  176.48    5.40
  -1   5  -3  173.98    5.70
   5  -4  -3  168.88    5.60
  -1   5  -3  173.68    5.80
  -5   4   3  180.78    6.00
   1  -5   3  167.28    5.70
   1  -5   3  175.18    5.20
   4   1   3  180.98    5.10
   1  -5   3  175.38    5.50
   1  -5   3  173.08    5.60
  -5   4   3  157.98    5.80
  -4   2  -3    2.70    0.70
   2   2  -3    3.40    0.80
   2  -4  -3    4.60    1.10
   2  -4  -3    2.70    1.10
   2  -4  -3    2.50    0.90
   2   2  -3    4.20    1.10
  -2  -2   3    2.90    0.90
  -2   4   3    2.10    1.00
  -2   4   3    2.50    1.00
  -2  -2   3    2.90    0.80
  -2  -2   3    5.00    1.10
   4  -2   3    2.10    0.70
   4  -2   3    3.50    0.40
  -1  -4  -3  235.78    8.20
  -4   5  -3  240.38    7.30
  -1  -4  -3  251.97    7.00
  -4   5  -3  236.28    6.90
  -1  -4  -3  247.78    7.50
   5  -1  -3  240.98    7.20
   5  -1  -3  237.08    7.60
   4  -5   3  237.58    6.50
  -5   1   3  251.77    7.40
   4  -5   3  233.08    6.10
   1   4   3  229.18    7.20
  -5   1   3  242.98    7.30
   1   4   3  232.28    8.10
   8  -4  -3    6.60    1.50
  -4  -4  -3    6.30    1.70
  -4  -4  -3    4.60    1.70
  -4   8  -3    4.80    1.50
  -4  -4  -3    6.30    1.40
  -4  -4  -3    5.50    1.30
  -4   8  -3    4.40    1.40
  -8   4   3    4.10    1.40
   4   4   3    2.80    1.20
   4  -8   3    5.20    1.40
  -8   4   3    5.80    1.60
   4  -8   3    6.30    1.60
   4  -8   3    5.20    1.20
   7  -5  -3   34.70    2.40
  -5  -2  -3   37.70    2.40
  -2   7  -3   36.30    2.90
   7  -5  -3   36.00    1.90
  -2   7  -3   40.40    2.90
  -5  -2  -3   39.50    2.50
  -2   7  -3   38.10    2.40
   7  -5  -3   34.40    2.70
   2  -7   3   39.40    2.50
   2  -7   3   38.30    2.70
  -7   5   3   37.50    2.80
   2  -7   3   44.50    3.10
   5   2   3   37.40    2.40
  -7   5   3   39.10    3.00
   1   4  -3   88.09    3.90
  -5   1  -3   91.39    3.20
  -5   1  -3   93.19    3.40
   1   4  -3   91.69    3.80
   1   4  -3   99.39    3.60
   4  -5  -3   93.19    4.10
   4  -5  -3   95.39    3.90
   5  -1   3   87.19    3.10
  -1  -4   3   91.19    4.00
  -4   5   3   90.89    4.10
  -4   5   3   88.19    3.80
  -1  -4   3   92.19    3.50
  -4   5   3   89.19    4.60
  -1  -4   3  101.09    4.00
  -1  -4   3   92.39    3.90
   5  -1   3   90.29    3.00
  -4   5   3   94.49    4.00
   4   1  -3   76.59    3.40
   1  -5  -3   85.59    4.40
  -5   4  -3   87.49    3.30
   1  -5  -3   76.89    3.70
  -5   4  -3   80.39    2.80
   4   1  -3   85.89    3.90
  -4  -1   3   90.69    4.00
  -1   5   3   84.19    3.90
   5  -4   3   85.49    2.90
  -1   5   3   88.29    4.50
   7  -2  -3   -0.40    0.80
  -2  -5  -3    0.80    1.00
   7  -2  -3   -0.20    0.80
  -5   7  -3    0.70    0.90
  -5   7  -3    0.10    0.80
  -2  -5  -3    0.90    1.10
  -2  -5  -3    0.20    0.70
  -7   2   3   -0.70    0.80
   5  -7   3   -0.40    0.50
   2   5   3    1.00    1.00
   5  -7   3    0.20    0.70
   2   5   3   -0.70    0.80
  -7   2   3   -0.40    0.70
  10  -5  -3    1.20    1.10
  -5  -5  -3    1.00    0.90
  10  -5  -3    0.40    1.00
  -5  -5  -3    1.30    1.10
  -5  -5  -3    1.00    0.90
  -5  -5  -3    0.30    1.00
  -5  10  -3    0.00    1.20
  -5  10  -3    1.60    1.20
   5 -10   3    0.40    0.40
   5   5   3    1.00    1.10
 -10   5   3   -0.90    0.60
 -10   5   3    0.80    1.00
   5 -10   3   -0.70    0.80
   5 -10   3   -0.10    1.00
   5 -10   3    0.00    0.60
  -3   9  -3    1.70    1.20
  -6  -3  -3   -0.10    0.70
   9  -6  -3    0.70    0.50
   9  -6  -3   -0.10    0.80
  -6  -3  -3   -0.10    0.90
  -6  -3  -3   -1.30    0.40
  -3   9  -3   -0.70    1.00
   3  -9   3    0.50    0.90
   3  -9   3    0.10    0.80
   6   3   3   -0.50    0.70
  -9   6   3    0.40    1.00
  -9   6   3   -0.60    0.70
   3  -9   3    0.10    0.70
  -6   0  -3   -0.90    0.50
   0   6  -3    1.20    1.00
   6  -6  -3    0.90    0.90
   0   6  -3    0.80    0.70
   0   6  -3   -0.10    0.70
  -6   0  -3    0.00    0.60
   6  -6  -3    0.10    0.60
   0  -6   3   -0.50    0.70
   0  -6   3    1.00    1.00
  -6   6   3    1.10    1.00
  -6   6   3   -0.10    0.40
  -6   6   3    1.20    0.80
  -6   6   3    0.70    1.00
   0  -6   3    0.40    0.80
   0  -6   3    0.90    0.80
   6   0   3   -0.10    0.50
   6   0   3    0.40    0.70
   3  -6  -3    2.10    1.10
  -6   3  -3    2.20    0.90
   3   3  -3    5.30    1.10
   3   3  -3    2.10    1.00
   3  -6  -3    4.80    1.20
   3  -6  -3    3.50    1.30
   6  -3   3    3.60    0.80
  -3   6   3    3.70    1.20
   6  -3   3    3.50    0.70
  -3  -3   3    3.80    1.00
  -3  -3   3    2.70    1.10
   6  -3   3    3.30    0.80
  -3   6   3    4.50    1.50
  -3  -3   3    3.60    1.10
   0  -6  -3   17.10    2.00
  -6   6  -3   16.90    0.90
   0  -6  -3   16.50    2.50
   6   0  -3   17.60    2.50
   0  -6  -3   15.40    2.20
   6   0  -3   18.00    2.10
  -6   6  -3   18.40    2.10
   0   6   3   20.20    2.40
  -6   0   3   19.60    2.50
   0   6   3   15.70    2.50
  -6   0   3   15.10    2.10
   6  -6   3   16.70    1.60
  -3  -6  -3   11.70    2.70
   9  -3  -3    7.20    1.80
  -3  -6  -3    5.70    1.70
  -3  -6  -3    7.90    1.60
  -6   9  -3    6.50    2.00
  -6   9  -3    7.30    1.70
  -3  -6  -3    6.50    1.50
   9  -3  -3    8.90    1.70
   6  -9   3    6.20    1.40
  -9   3   3    3.40    1.30
   3   6   3    7.70    1.60
  -9   3   3    6.70    1.80
   6  -9   3    9.10    1.50
  -6  -6  -3    0.60    1.20
  -6  12  -3    0.40    1.30
  12  -6  -3    0.50    1.10
  -6  -6  -3   -0.80    1.20
  -6  12  -3    1.00    1.30
  -6  -6  -3    0.80    1.00
  -6  -6  -3   -0.70    0.80
  12  -6  -3    1.50    1.20
 -12   6   3   -0.30    1.00
   6 -12   3    0.90    1.00
 -12   6   3   -0.40    0.90
   6 -12   3    0.50    0.40
   6 -12   3   -0.20    1.00
   6   6   3    0.40    1.00
   6 -12   3   -1.20    1.10
  -7  -4  -3   12.10    2.90
  11  -7  -3    8.90    0.90
  -4  11  -3    7.30    2.40
  -4  11  -3    9.20    2.30
  -7  -4  -3    9.60    2.00
  -7  -4  -3    8.60    1.90
   4 -11   3   11.90    2.10
   7   4   3   11.30    2.00
   4 -11   3   12.60    2.50
 -11   7   3   15.50    2.70
   4 -11   3   10.70    2.10
 -11   7   3    8.60    1.80
   8  -7  -3    0.20    0.80
  -1   8  -3   -1.00    0.70
  -7  -1  -3    1.50    0.90
   8  -7  -3    1.80    1.10
  -7  -1  -3   -0.60    0.60
  -1   8  -3    0.10    0.70
  -1   8  -3   -0.30    0.90
   1  -8   3    0.60    1.00
  -8   7   3    0.70    0.90
   1  -8   3    0.20    0.80
   1  -8   3    0.70    0.90
   7   1   3    0.00    0.80
   1  -8   3   -0.30    0.90
   7   1   3    0.00    0.70
   5  -7  -3   -0.10    0.90
   2   5  -3    0.80    0.90
  -7   2  -3   -0.20    0.80
   5  -7  -3   -0.70    0.60
   2   5  -3   -0.10    0.60
  -7   2  -3   -1.00    0.40
   2   5  -3    0.20    0.90
  -5   7   3    0.20    0.50
  -5   7   3    1.10    1.10
  -5   7   3    0.50    1.00
  -2  -5   3   -0.30    0.70
  -2  -5   3    0.20    0.80
   7  -2   3   -0.20    0.50
  -5   7   3    0.10    0.60
   7  -2   3    0.90    0.60
  -2  -5   3    1.10    0.90
  -2  -5   3    1.30    1.00
   5   2  -3    4.10    1.30
   5   2  -3    5.90    1.30
  -7   5  -3    4.30    1.20
   2  -7  -3    4.50    1.40
   2  -7  -3    4.80    1.60
  -5  -2   3    7.20    1.50
   7  -5   3    5.20    1.00
  -5  -2   3    6.80    1.70
  -2   7   3    3.60    1.50
  -2   7   3    4.40    1.40
   8  -1  -3    0.80    1.00
  -7   8  -3    1.80    1.30
   8  -1  -3    0.30    0.80
  -7   8  -3    0.70    1.00
  -1  -7  -3    1.40    1.20
  -1  -7  -3    1.30    1.30
  -1  -7  -3    2.00    1.00
   7  -8   3    0.70    0.90
   1   7   3    1.60    1.20
   1   7   3    1.70    1.70
  -4  -7  -3    4.60    1.50
  11  -4  -3    5.30    1.90
  11  -4  -3    4.20    1.50
  -4  -7  -3    8.30    2.50
  -4  -7  -3    3.90    1.70
  -7  11  -3    6.10    2.00
  -7  11  -3    7.10    2.00
  -4  -7  -3    7.50    2.10
   7 -11   3    4.60    1.60
   4   7   3    5.40    1.60
   7 -11   3    6.60    1.50
 -11   4   3    6.00    1.80
 -11   4   3    5.00    1.40
  -7  -7  -3    1.20    1.30
  -7  -7  -3   -1.30    1.40
  14  -7  -3    0.30    1.30
  -7  14  -3   -0.60    1.20
  -7  14  -3   -0.40    1.40
  -7  -7  -3    1.40    1.40
  14  -7  -3   -0.90    1.00
  -7  -7  -3    0.50    1.80
   7   7   3   -1.10    1.00
 -14   7   3   -0.50    1.10
   7 -14   3   -0.10    1.20
 -14   7   3   -1.40    1.40
   7 -14   3    1.30    1.10
  -5  13  -3   68.99    5.10
  13  -8  -3   59.09    4.40
  -8  -5  -3   55.09    4.20
  -8  -5  -3   74.89    6.00
  -5  13  -3   59.99    5.10
  -8  -5  -3   68.39    5.00
  -8  -5  -3   62.49    4.40
 -13   8   3   68.79    5.20
   8   5   3   63.99    4.20
   5 -13   3   51.09    4.70
   5 -13   3   64.89    4.20
 -13   8   3   63.39    4.60
   5 -13   3   53.39    5.00
  -2  10  -3   22.70    2.80
  -2  10  -3   20.00    2.90
  10  -8  -3   22.20    3.00
  -2  10  -3   21.50    3.20
  -8  -2  -3   22.40    2.80
  -8  -2  -3   25.40    2.50
   2 -10   3   21.50    3.20
   8   2   3   21.60    2.40
   2 -10   3   24.40    2.90
   2 -10   3   21.20    2.90
 -10   8   3   21.00    3.10
   2 -10   3   22.00    2.20
 -10   8   3   17.30    2.50
  -8   1  -3   48.80    3.20
   7  -8  -3   42.10    2.80
   7  -8  -3   39.30    3.20
   1   7  -3   39.80    2.90
   1   7  -3   44.70    3.40
  -8   1  -3   46.70    2.80
  -1  -7   3   39.30    3.00
  -7   8   3   43.70    2.90
   8  -1   3   44.40    2.60
  -1  -7   3   41.60    3.40
  -1  -7   3   50.99    3.40
  -1  -7   3   42.10    2.80
  -7   8   3   39.20    2.30
  -7   8   3   41.10    4.50
   8  -1   3   47.90    2.60
   4  -8  -3    0.50    1.00
  -8   4  -3    0.10    0.80
   4   4  -3    0.10    0.70
   4  -8  -3   -0.10    1.00
   4  -8  -3   -0.60    0.60
   4   4  -3   -0.40    0.70
  -4  -4   3    0.00    0.90
  -4   8   3    0.00    0.90
   8  -4   3    0.10    0.50
  -4  -4   3   -0.50    0.60
  -4   8   3   -0.60    1.00
   8  -4   3   -0.30    0.60
   8  -4   3    0.40    0.60
  -4  -4   3    0.00    0.80
   1  -8  -3   38.10    3.20
  -8   7  -3   42.80    3.00
   1  -8  -3   41.00    3.80
  -8   7  -3   38.30    1.50
  -8   7  -3   37.70    1.90
   7   1  -3   34.80    2.70
   7   1  -3   39.90    3.10
   1  -8  -3   38.30    2.80
   8  -7   3   42.30    2.60
  -7  -1   3   44.70    3.40
  -1   8   3   37.20    3.70
  -1   8   3   41.10    3.90
  10  -2  -3   19.50    3.00
  10  -2  -3   14.70    2.30
  -8  10  -3   15.00    2.40
  -8  10  -3   16.30    3.00
  -2  -8  -3   18.40    3.70
  -2  -8  -3   18.00    2.90
   8 -10   3   15.30    1.90
   2   8   3   16.10    2.80
 -10   2   3   14.70    2.50
   8 -10   3   12.50    2.00
  -5  -8  -3   35.10    3.30
  13  -5  -3   30.80    3.10
  -8  13  -3   31.80    4.00
  -5  -8  -3   40.40    4.70
  -8  13  -3   38.60    4.80
  -5  -8  -3   37.10    5.20
  -5  -8  -3   33.50    3.30
  13  -5  -3   31.60    3.90
   8 -13   3   31.50    3.20
 -13   5   3   24.80    3.40
 -13   5   3   28.00    3.80
   8 -13   3   31.80    2.80
   5   8   3   34.70    3.30
  -8  -8  -3   -0.10    1.20
  -8  16  -3   -2.50    1.10
  16  -8  -3    0.10    1.20
  16  -8  -3    1.20    1.50
  -8  -8  -3    0.20    1.40
  -8  16  -3    1.00    1.30
  -8  -8  -3   -0.20    1.30
  -8  -8  -3   -0.20    1.70
  16  -8  -3   -0.10    0.30
   8   8   3    0.20    1.40
   8 -16   3   -0.30    1.20
 -16   8   3   -1.10    1.30
   8 -16   3    0.60    1.20
 -16   8   3    0.30    1.40
  -6  15  -3    9.70    2.80
  15  -9  -3   11.00    2.50
  -6  15  -3   10.00    2.70
  -9  -6  -3   10.50    3.20
  15  -9  -3   12.50    2.90
  -9  -6  -3   12.60    2.60
  -9  -6  -3    6.20    2.20
  -9  -6  -3    7.80    2.10
   9   6   3   10.20    2.40
   6 -15   3   11.20    1.60
   6 -15   3    7.40    2.20
   6 -15   3   13.70    3.00
 -15   9   3    9.60    2.70
 -15   9   3    8.70    2.20
   6 -15   3   11.40    2.30
  -3  12  -3   14.00    2.80
  -3  12  -3   15.10    2.90
  -9  -3  -3   13.40    2.80
  -9  -3  -3   14.30    2.50
  12  -9  -3    8.70    2.20
 -12   9   3   12.40    2.30
   3 -12   3   12.40    2.10
   3 -12   3   16.60    3.20
   9   3   3   12.30    2.20
 -12   9   3   11.40    2.80
   3 -12   3   14.60    2.40
   9  -9  -3   33.40    3.20
  -9   0  -3   30.10    2.70
   0   9  -3   34.00    3.30
   0   9  -3   31.70    3.80
  -9   0  -3   28.50    2.60
   0   9  -3   25.70    2.60
   9  -9  -3   30.80    2.40
  -9   9   3   26.90    3.80
   0  -9   3   27.10    2.50
   0  -9   3   30.60    3.30
  -9   9   3   28.40    2.60
   9   0   3   31.80    2.50
  -9   9   3   35.20    3.40
   0  -9   3   26.90    3.10
   0  -9   3   27.80    2.90
   9   0   3   30.10    2.50
   3   6  -3   -0.80    0.70
   6  -9  -3    1.20    0.90
  -9   3  -3    0.70    1.00
   6  -9  -3    1.70    1.20
  -3  -6   3   -0.20    0.90
   9  -3   3    1.40    0.80
   9  -3   3    2.00    0.80
  -3  -6   3    2.00    1.20
  -6   9   3    2.90    1.40
  -3  -6   3   -0.70    1.00
  -6   9   3    0.30    1.40
   3  -9  -3    2.60    1.20
  -9   6  -3    2.40    1.10
   3  -9  -3    4.20    1.70
   3  -9  -3    1.30    1.00
   3  -9  -3    0.40    1.10
   6   3  -3    2.00    1.10
  -6  -3   3    2.70    1.30
  -3   9   3    1.80    1.30
  -6  -3   3    3.00    1.30
  -3   9   3    2.10    1.40
   9  -6   3    2.40    0.90
  -9   9  -3   21.40    3.70
   0  -9  -3   24.20    3.20
   9   0  -3   19.90    2.50
   9   0  -3   22.40    3.10
   0  -9  -3   24.90    3.70
   0  -9  -3   19.80    2.70
  -9   9  -3   21.20    1.30
  -9   0   3   28.30    3.40
   0   9   3   21.30    3.40
   0   9   3   22.40    3.00
  -9   0   3   24.10    3.30
   9  -9   3   20.80    2.40
  12  -3  -3    4.10    1.90
  -3  -9  -3    4.70    1.60
  -3  -9  -3    9.40    2.20
  12  -3  -3    4.80    1.70
  -9  12  -3    8.40    2.50
  -3  -9  -3    7.90    2.70
  -9  12  -3    7.60    2.20
  -3  -9  -3    9.00    2.20
   9 -12   3    9.20    1.70
 -12   3   3   11.10    2.30
   9 -12   3    9.70    2.10
 -12   3   3   11.30    2.50
  -9  15  -3    0.00    1.70
  -6  -9  -3   -0.10    1.40
  -6  -9  -3   -0.10    1.50
  15  -6  -3    4.10    1.90
  -6  -9  -3    2.10    1.60
  -6  -9  -3    2.60    2.10
  15  -6  -3    3.40    1.80
  -9  15  -3    5.10    2.40
 -15   6   3    0.80    1.50
   6   9   3    1.70    1.40
   9 -15   3    2.00    1.50
 -15   6   3    1.60    1.60
   9 -15   3    2.00    1.30
  -9  18  -3    0.00    1.70
  18  -9  -3   -1.00    1.30
  -9  -9  -3   -1.00    1.20
  18  -9  -3   -0.40    1.40
  -9  -9  -3   -0.10    2.20
  -9  -9  -3    0.00    1.50
  -9  -9  -3    0.00    1.80
  -9  18  -3    0.30    1.40
 -18   9   3   -0.10    1.60
   9 -18   3    4.30    2.00
 -18   9   3   -1.70    1.80
   9   9   3    0.40    1.30
   9 -18   3   -0.60    1.10
 -10  -7  -3   18.50    3.30
 -10  -7  -3   13.50    3.10
  17 -10  -3   16.90    3.10
  -7  17  -3   16.50    3.70
 -10  -7  -3   18.30    3.20
  -7  17  -3   20.20    4.20
  17 -10  -3   19.60    3.80
 -10  -7  -3   14.60    3.90
   7 -17   3   15.90    2.90
 -17  10   3   13.40    3.30
   7 -17   3   19.10    3.90
 -17  10   3   15.20    3.00
  10   7   3   18.60    3.30
   7 -17   3   21.50    3.60
   7 -17   3   17.40    1.60
  14 -10  -3    1.10    1.60
 -10  -4  -3    3.90    1.90
  -4  14  -3    3.60    2.00
 -10  -4  -3    1.50    0.50
  -4  14  -3    3.90    2.00
 -10  -4  -3    5.90    2.00
 -14  10   3    3.30    2.00
   4 -14   3    0.00    1.40
   4 -14   3    1.10    1.70
 -14  10   3    0.40    1.40
   4 -14   3    5.20    2.00
   4 -14   3    3.90    1.60
  10   4   3    2.20    1.50
  -1  11  -3   10.40    2.50
 -10  -1  -3   10.50    2.30
  -1  11  -3    4.70    2.00
 -10  -1  -3    4.80    1.60
  -1  11  -3    6.00    1.80
  11 -10  -3    5.50    1.90
  10   1   3    6.30    1.70
 -11  10   3    5.90    2.10
   1 -11   3    5.00    1.60
 -11  10   3    2.20    1.80
  10   1   3    8.70    1.80
 -11  10   3    7.30    1.80
   1 -11   3    6.50    1.80
   1 -11   3    8.30    2.30
 -10   2  -3   10.80    1.80
 -10   2  -3   12.10    2.20
   2   8  -3    5.30    1.60
   8 -10  -3   10.00    2.10
   2   8  -3    4.80    1.80
   8 -10  -3    9.00    1.60
  10  -2   3    7.30    1.40
  -2  -8   3    7.70    2.10
  -8  10   3    7.20    1.20
  -8  10   3   10.60    1.80
  -8  10   3   12.20    2.90
  10  -2   3    7.80    1.50
  -8  10   3   12.10    2.50
  -2  -8   3    6.40    1.60
  -2  -8   3    7.70    2.00
   5 -10  -3    1.30    1.20
   5 -10  -3    4.40    1.80
 -10   5  -3    2.50    1.20
   5   5  -3    1.70    1.00
   5 -10  -3    3.20    1.10
   5   5  -3    1.60    1.30
  10  -5   3    3.70    1.00
  -5  10   3    3.30    1.40
  -5  10   3    1.40    1.60
  -5  -5   3    1.80    1.30
  -5  -5   3    0.40    1.10
  10  -5   3    2.40    1.00
  -5  -5   3    1.10    1.10
  10  -5   3    2.70    0.70
   8   2  -3   32.60    3.80
 -10   8  -3   41.00    3.40
   8   2  -3   31.90    3.10
   2 -10  -3   31.60    4.30
 -10   8  -3   34.60    2.20
   2 -10  -3   38.70    4.10
  -8  -2   3   34.20    3.20
  10  -8   3   35.60    2.60
  -2  10   3   35.20    4.50
  -8  -2   3   36.40    3.40
  -2  10   3   32.70    3.90
 -10  11  -3    1.80    1.30
  -1 -10  -3   -0.20    1.20
  -1 -10  -3    1.70    1.30
  11  -1  -3    1.70    1.30
  -1 -10  -3    0.20    1.30
  11  -1  -3    1.60    1.40
 -10  11  -3    2.40    1.30
  10 -11   3    0.60    1.00
   1  10   3    1.70    1.70
   1  10   3    0.80    1.50
 -11   1   3    1.00    1.30
  -4 -10  -3    4.20    1.70
  14  -4  -3    2.10    1.50
  -4 -10  -3    6.60    2.70
 -10  14  -3    4.50    2.00
  -4 -10  -3    5.90    2.00
  14  -4  -3    2.50    1.80
  -4 -10  -3    5.60    2.10
 -10  14  -3    5.70    2.40
 -14   4   3    3.50    1.90
  10 -14   3    3.60    1.40
  10 -14   3    5.90    1.90
 -14   4   3    3.80    1.80
  17  -7  -3   26.90    4.20
 -10  17  -3   23.50    4.20
  -7 -10  -3   26.40    4.40
 -10  17  -3   19.10    4.10
  17  -7  -3   23.80    3.50
  -7 -10  -3   21.10    3.60
  -7 -10  -3   28.00    5.20
   7  10   3   28.60    4.10
  10 -17   3   26.30    3.90
 -17   7   3   26.00    4.10
 -17   7   3   21.70    4.20
  10 -17   3   27.70    3.50
 -10  20  -3   -2.50    1.80
 -10 -10  -3   -0.70    1.50
  20 -10  -3    2.60    1.90
 -10  20  -3    1.40    2.30
  10  10   3    4.50    2.40
  10 -20   3    0.80    1.40
 -20  10   3    3.60    2.40
 -20  10   3    0.00    1.70
 -11  -8  -3   10.60    3.00
  19 -11  -3   16.30    3.50
  -8  19  -3    9.60    3.40
  19 -11  -3   15.30    3.10
  -8  19  -3   12.30    3.50
 -11  -8  -3    8.80    3.00
   8 -19   3    9.70    0.80
 -19  11   3   10.90    3.30
   8 -19   3    9.80    2.60
 -19  11   3    8.30    2.50
   8 -19   3    9.10    2.30
 -11  -5  -3   22.20    3.50
  -5  16  -3   17.50    3.60
  16 -11  -3   22.30    3.70
 -11  -5  -3   24.30    3.80
  -5  16  -3   21.50    4.00
 -16  11   3   20.40    3.80
  11   5   3   20.10    3.20
   5 -16   3   21.60    3.30
   5 -16   3   20.20    3.60
   5 -16   3   22.50    3.30
 -16  11   3   23.10    3.50
   5 -16   3   24.30    4.40
  -2  13  -3    7.60    2.50
 -11  -2  -3    4.60    1.80
 -11  -2  -3    4.60    2.20
  13 -11  -3    4.10    1.90
  -2  13  -3    8.70    2.70
 -13  11   3    4.40    2.00
   2 -13   3    8.80    2.10
  11   2   3    4.30    1.60
 -13  11   3    5.40    2.50
   2 -13   3    6.60    2.50
   2 -13   3    5.30    1.80
   2 -13   3    6.20    2.20
  10 -11  -3    4.90    2.00
  10 -11  -3    4.80    1.30
 -11   1  -3    2.60    1.30
 -11   1  -3    1.60    1.40
   1  10  -3    5.50    2.10
   1  10  -3    4.80    1.80
  -1 -10   3    5.00    2.10
  -1 -10   3    2.60    1.40
  11  -1   3    2.70    1.30
  11  -1   3    4.10    1.40
 -10  11   3    3.00    2.10
 -10  11   3    5.00    1.50
 -10  11   3    6.40    2.00
  -1 -10   3    3.80    1.60
 -10  11   3    4.30    1.00
  -1 -10   3    3.10    1.70
   4   7  -3   41.00    3.40
   7 -11  -3   47.70    4.60
 -11   4  -3   45.70    3.50
   7 -11  -3   47.90    3.20
  11  -4   3   45.60    2.90
  11  -4   3   43.40    2.90
  -4  -7   3   43.50    4.50
  -4  -7   3   47.10    3.50
  -7  11   3   36.70    4.10
  -7  11   3   51.69    4.20
  -4  -7   3   46.80    3.80
  -4  -7   3   50.59    4.30
 -11   7  -3   13.70    2.40
   4 -11  -3   16.80    2.90
   4 -11  -3   14.40    3.10
   7   4  -3   15.40    2.50
   7   4  -3   17.00    2.60
   4 -11  -3   14.30    2.30
   4 -11  -3   14.50    2.30
  11  -7   3   18.40    2.20
  11  -7   3   16.90    2.10
  -4  11   3   17.50    3.30
  -4  11   3   18.00    3.10
  -7  -4   3   15.50    2.50
  -7  -4   3   13.00    2.50
  -7  -4   3   16.70    3.00
   1 -11  -3   52.09    3.90
 -11  10  -3   54.79    4.30
  10   1  -3   52.59    4.00
  10   1  -3   52.89    3.80
   1 -11  -3   51.09    4.40
 -11  10  -3   47.70    2.60
   1 -11  -3   58.19    5.30
 -10  -1   3   43.80    4.00
  -1  11   3   47.30    4.30
  11 -10   3   48.20    3.40
 -10  -1   3   50.19    4.10
  -1  11   3   51.99    5.10
  -2 -11  -3    4.70    2.60
  -2 -11  -3    2.90    1.50
  -2 -11  -3    3.40    1.60
  13  -2  -3    6.60    2.00
 -11  13  -3    7.30    2.30
  13  -2  -3    5.00    1.70
 -11  13  -3    8.20    2.60
  -2 -11  -3    6.60    2.50
  11 -13   3    3.70    1.60
  11 -13   3    4.60    1.40
 -13   2   3    9.60    2.40
  16  -5  -3   13.00    2.80
  -5 -11  -3   10.50    2.60
  16  -5  -3   17.10    3.20
 -11  16  -3   11.00    3.20
 -11  16  -3    9.10    2.80
  -5 -11  -3   10.40    2.60
  11 -16   3   10.80    2.60
  11 -16   3   14.80    2.50
 -16   5   3   12.10    3.20
 -16   5   3   11.60    3.00
  19  -8  -3   16.70    3.40
 -11  19  -3   17.40    4.10
  19  -8  -3   17.40    1.30
  19  -8  -3   13.70    3.20
 -11  19  -3   17.30    4.00
  -8 -11  -3   14.30    3.10
 -19   8   3   14.40    3.30
   8  11   3    8.00    2.60
  11 -19   3   17.80    3.60
  11 -19   3   20.00    3.50
 -19   8   3   20.80    4.20
 -11  22  -3    1.20    2.20
 -11  22  -3    0.50    2.00
  22 -11  -3   -2.80    1.90
 -11 -11  -3   -0.70    2.00
 -22  11   3   -0.50    1.60
 -22  11   3   -3.00    1.60
  -9  21  -3   -0.60    2.00
  -9  21  -3    1.90    2.50
  21 -12  -3    3.30    2.20
 -12  -9  -3    2.70    2.40
 -21  12   3    1.90    2.30
  12   9   3   -1.10    1.70
   9 -21   3    1.10    1.60
   9 -21   3    0.40    2.00
 -21  12   3    1.60    1.90
  -6  18  -3   28.80    4.80
  -6  18  -3   20.30    4.50
  18 -12  -3   27.80    4.40
 -12  -6  -3   18.90    3.60
 -12  -6  -3   21.20    4.60
  18 -12  -3   26.20    4.10
   6 -18   3   17.50    4.20
   6 -18   3   24.80    3.80
  12   6   3   24.30    3.80
   6 -18   3   20.50    3.90
 -18  12   3   22.60    3.60
   6 -18   3   21.00    3.30
   6 -18   3   26.00    2.60
 -18  12   3   24.20    4.30
 -12  -3  -3   24.10    3.80
 -12  -3  -3   18.30    3.30
  -3  15  -3   15.10    3.50
  15 -12  -3   22.60    3.60
  -3  15  -3   15.70    3.60
 -15  12   3   15.70    3.40
 -15  12   3   16.80    3.90
  12   3   3   18.40    3.00
   3 -15   3   21.40    4.00
   3 -15   3   23.90    3.80
   3 -15   3   24.20    3.40
 -15  12   3   26.10    3.50
   3 -15   3   16.10    2.90
 -12   0  -3   28.60    3.60
  12 -12  -3   27.10    3.80
   0  12  -3   31.60    4.50
   0  12  -3   34.70    4.10
 -12   0  -3   26.20    3.70
 -12  12   3   27.40    4.20
  12   0   3   31.20    3.00
   0 -12   3   36.30    4.80
 -12  12   3   27.90    3.30
 -12  12   3   28.40    4.70
   0 -12   3   26.10    3.70
   0 -12   3   31.50    3.20
   0 -12   3   32.40    4.30
  12   0   3   30.00    2.90
 -12   3  -3   74.09    4.80
   3   9  -3   72.49    4.70
   9 -12  -3   78.29    4.00
   9 -12  -3   72.89    5.00
  -3  -9   3   68.49    5.50
  -9  12   3   74.19    6.20
  -3  -9   3   75.49    4.70
  -3  -9   3   79.39    5.30
  12  -3   3   69.59    4.10
  -3  -9   3   77.09    5.10
  -9  12   3   69.99    3.70
  12  -3   3   71.59    3.90
  -9  12   3   72.39    5.30
   6   6  -3    1.20    1.10
   6 -12  -3    1.20    1.00
 -12   6  -3   -0.80    1.10
   6   6  -3    2.10    1.60
   6 -12  -3    3.10    1.60
   6 -12  -3    1.30    1.60
  12  -6   3    0.50    1.00
  -6  12   3    0.50    1.30
  -6  -6   3    1.80    1.50
  -6  -6   3    1.60    1.20
  -6  -6   3    1.20    1.40
  12  -6   3    0.40    0.80
  12  -6   3    1.10    0.50
  -6  -6   3    1.50    1.30
  -6  12   3    0.10    1.20
   3 -12  -3   55.99    4.00
 -12   9  -3   51.19    4.10
   3 -12  -3   54.19    5.20
   3 -12  -3   61.89    4.80
 -12   9  -3   52.79    3.10
   9   3  -3   53.89    4.20
   9   3  -3   59.59    4.10
  -9  -3   3   49.70    4.00
  -3  12   3   50.59    4.50
  -9  -3   3   53.79    4.50
  -3  12   3   49.10    4.90
  12  -9   3   53.79    3.60
   0 -12  -3   35.10    3.50
   0 -12  -3   29.50    4.90
 -12  12  -3   28.80    4.00
 -12  12  -3   32.30    1.70
   0 -12  -3   32.90    4.20
  12   0  -3   37.10    3.50
 -12  12  -3   35.20    4.90
  12   0  -3   26.80    3.60
   0  12   3   38.60    5.40
 -12   0   3   28.90    4.00
  12 -12   3   35.30    3.10
   0  12   3   31.40    4.20
 -12   0   3   40.10    4.80
  -3 -12  -3   43.40    6.10
  -3 -12  -3   47.30    5.70
 -12  15  -3   43.90    6.00
 -12  15  -3   48.20    4.80
  -3 -12  -3   38.50    4.00
  -3 -12  -3   43.70    4.10
  15  -3  -3   48.20    4.40
  15  -3  -3   36.20    3.70
 -15   3   3   37.70    4.80
  12 -15   3   45.60    4.00
  12 -15   3   43.00    3.40
 -15   3   3   45.20    4.40
  -6 -12  -3   15.10    3.20
 -12  18  -3    7.90    3.50
  18  -6  -3   18.00    3.20
  -6 -12  -3   17.90    5.00
  18  -6  -3   12.90    3.10
  -6 -12  -3   12.60    3.10
 -12  18  -3   18.60    4.40
  12 -18   3    9.60    2.70
 -18   6   3   18.10    3.90
  12 -18   3   16.20    2.90
 -18   6   3   14.90    3.40
  21  -9  -3    4.00    2.20
  -9 -12  -3    1.30    2.20
 -12  21  -3    0.80    2.20
 -12  21  -3    2.50    2.20
 -21   9   3   -0.50    1.90
 -21   9   3   -0.40    1.70
  12 -21   3   -0.60    2.00
 -12  24  -3    3.70    2.70
  24 -12  -3    7.10    3.20
 -12  24  -3   -0.10    2.80
 -12 -12  -3   -0.40    1.70
 -24  12   3    5.00    2.90
  12 -24   3    0.40    2.00
 -24  12   3   -0.30    2.30
 -10  23  -3    1.30    2.00
 -13 -10  -3    0.90    2.00
 -10  23  -3    1.60    2.40
  23 -13  -3   -3.00    2.20
  13  10   3   -0.90    1.90
 -23  13   3    1.50    2.20
  10 -23   3   -1.40    1.60
 -23  13   3    1.90    2.20
  -7  20  -3    0.40    2.20
  -7  20  -3   -1.30    2.00
 -13  -7  -3   -2.00    1.40
  20 -13  -3    0.80    2.00
 -20  13   3    4.10    2.10
   7 -20   3    2.00    1.20
 -20  13   3    1.80    2.40
  13   7   3    1.70    1.90
   7 -20   3    0.00    1.80
   7 -20   3   -0.60    2.30
   7 -20   3    2.20    1.70
  -4  17  -3   -0.80    1.40
 -13  -4  -3    2.10    1.20
 -13  -4  -3   -1.80    1.50
  -4  17  -3   -2.70    1.60
 -13  -4  -3    3.70    2.00
 -13  -4  -3   -0.30    1.70
   4 -17   3   -1.70    1.40
   4 -17   3    2.20    2.20
  13   4   3    1.70    1.50
   4 -17   3    0.50    1.80
   4 -17   3   -2.80    0.90
 -17  13   3    1.70    2.30
 -17  13   3   -0.10    1.40
  14 -13  -3   14.50    3.30
 -13  -1  -3   20.20    3.30
  -1  14  -3   14.10    3.10
 -13  -1  -3   10.50    2.30
   1 -14   3   14.40    2.70
  13   1   3   13.30    2.50
 -14  13   3   20.70    4.30
   1 -14   3   19.50    3.40
   1 -14   3   14.30    3.50
   1 -14   3   16.40    3.10
 -14  13   3   12.40    3.20
  11 -13  -3   19.20    2.30
   2  11  -3   13.60    3.00
 -13   2  -3   18.50    3.20
  11 -13  -3   11.00    2.70
   2  11  -3   16.70    3.10
  13  -2   3   14.10    2.40
  -2 -11   3   16.20    3.50
  13  -2   3   19.10    2.60
 -11  13   3   13.90    2.30
  -2 -11   3   14.90    2.90
 -11  13   3   14.70    3.40
 -11  13   3   15.80    3.30
  -2 -11   3   17.20    2.80
 -11  13   3   14.10    1.80
  -2 -11   3   13.00    2.90
   8 -13  -3    0.60    1.20
 -13   5  -3    4.40    1.80
   8 -13  -3    5.50    1.50
   5   8  -3    3.00    1.60
  13  -5   3    4.80    1.30
  -5  -8   3    1.80    1.40
  -8  13   3    4.00    2.00
  -8  13   3    4.40    2.30
  -5  -8   3    1.10    1.50
  -5  -8   3    3.00    1.60
  -5  -8   3    3.10    2.00
  13  -5   3    2.60    1.00
  13  -5   3    3.00    1.30
   8   5  -3    5.10    1.90
   5 -13  -3    1.50    1.30
   5 -13  -3    1.90    1.40
   5 -13  -3    1.10    1.80
 -13   8  -3    3.10    1.20
 -13   8  -3    1.40    1.40
   5 -13  -3    2.40    1.80
   8   5  -3    4.30    1.60
  -5  13   3    4.10    2.00
  -8  -5   3    5.10    2.10
  13  -8   3    3.70    1.40
  -5  13   3    5.20    2.50
  -8  -5   3    1.90    1.50
  13  -8   3    3.10    1.30
  -8  -5   3    4.60    2.00
 -13  11  -3    7.40    2.20
   2 -13  -3    5.60    2.00
   2 -13  -3    5.80    2.50
  11   2  -3    9.10    2.40
  11   2  -3    8.60    2.10
   2 -13  -3    4.30    2.20
 -13  11  -3    8.50    1.50
 -11  -2   3   12.00    2.80
 -11  -2   3   10.70    2.60
  -2  13   3    9.00    2.60
  13 -11   3    8.20    2.00
  -2  13   3    6.70    2.70
  -1 -13  -3    0.00    1.80
 -13  14  -3    4.50    1.90
  -1 -13  -3   -0.20    1.80
  14  -1  -3    3.70    1.70
  -1 -13  -3    2.90    1.60
 -13  14  -3    1.10    1.50
  -1 -13  -3    1.70    1.50
  14  -1  -3    2.60    1.60
  13 -14   3    1.90    1.30
   1  13   3    2.00    1.80
 -14   1   3    3.40    1.80
 -13  17  -3   -0.90    1.70
  17  -4  -3    1.10    1.50
  -4 -13  -3    2.90    1.50
  -4 -13  -3    2.40    2.20
  17  -4  -3    0.00    1.60
  -4 -13  -3   -2.20    2.00
 -13  17  -3    0.90    1.70
  13 -17   3    1.60    1.30
 -17   4   3    2.70    1.90
  13 -17   3    0.40    1.60
  -7 -13  -3    0.90    2.00
 -13  20  -3   -2.80    1.80
 -13  20  -3    2.20    2.30
  20  -7  -3    1.70    1.90
 -20   7   3    1.30    1.90
 -20   7   3    0.70    2.10
  13 -20   3   -1.80    1.10
  13 -20   3    0.50    1.80
 -10 -13  -3    2.20    1.70
 -13  23  -3    3.50    2.20
  23 -10  -3    1.70    2.30
 -13  23  -3    3.50    2.50
 -23  10   3    3.20    3.20
 -23  10   3    3.10    2.30
  -8  22  -3    8.00    3.00
 -14  -8  -3    2.00    2.30
  -8  22  -3    2.80    2.50
  22 -14  -3    3.80    2.60
 -22  14   3    8.00    3.20
   8 -22   3    2.60    2.10
 -22  14   3    4.90    2.30
  14   8   3    6.60    2.70
 -14  -5  -3    2.10    2.00
  -5  19  -3    1.80    1.70
  19 -14  -3    0.00    1.50
 -14  -5  -3    2.10    1.60
  -5  19  -3   -3.50    1.70
  19 -14  -3    2.20    2.50
 -19  14   3    0.10    1.60
 -19  14   3   -1.30    2.10
   5 -19   3   -0.80    1.60
  14   5   3    2.40    1.80
   5 -19   3    2.20    2.20
 -19  14   3    0.50    2.00
   5 -19   3   -2.10    2.00
   5 -19   3    0.50    1.30
  16 -14  -3   33.50    4.40
  -2  16  -3   39.50    5.80
  -2  16  -3   42.30    5.80
 -14  -2  -3   34.00    4.50
 -14  -2  -3   35.40    4.80
   2 -16   3   38.30    4.50
 -16  14   3   40.10    3.80
   2 -16   3   36.30    5.40
   2 -16   3   48.50    5.70
  14   2   3   38.30    3.90
 -16  14   3   37.10    6.20
 -16  14   3   36.10    5.30
   2 -16   3   38.00    4.80
   1  13  -3   30.40    4.60
 -14   1  -3   36.70    4.30
 -14   1  -3   31.00    4.20
  13 -14  -3   28.30    4.00
   1  13  -3   40.90    4.00
  -1 -13   3   35.30    3.60
  -1 -13   3   28.70    4.20
  -1 -13   3   29.20    4.30
 -13  14   3   28.30    4.90
  14  -1   3   30.10    3.10
 -13  14   3   27.00    2.80
 -13  14   3   27.40    4.50
  14  -1   3   32.10    3.10
  -1 -13   3   34.40    5.00
  10 -14  -3   19.50    3.60
  10 -14  -3   16.10    2.20
 -14   4  -3   21.20    3.40
   4  10  -3   13.80    2.80
  -4 -10   3   17.70    3.10
  -4 -10   3   20.30    3.90
  14  -4   3   19.90    2.60
  -4 -10   3   13.10    3.00
  14  -4   3   16.40    2.80
 -10  14   3   16.20    3.50
 -10  14   3   16.80    2.20
  -4 -10   3   16.60    3.30
 -10  14   3   16.40    3.90
   7   7  -3    4.50    1.80
   7 -14  -3    3.80    1.50
   7 -14  -3    5.90    2.30
   7 -14  -3    3.10    1.40
 -14   7  -3    3.40    2.00
   7 -14  -3    2.70    2.10
  -7  -7   3    2.60    1.90
  -7  -7   3    3.50    2.00
  -7  14   3    6.30    2.70
  14  -7   3    5.40    1.50
  14  -7   3    3.00    1.30
  -7  14   3    2.30    1.80
  -7  -7   3    5.50    1.90
  -7  -7   3    3.50    1.60
   4 -14  -3    7.40    2.90
   4 -14  -3    8.40    2.60
   4 -14  -3   10.80    2.50
  10   4  -3   10.80    2.70
   4 -14  -3    8.20    2.10
 -14  10  -3    8.30    2.40
  10   4  -3    6.90    2.00
 -14  10  -3    5.30    1.50
  -4  14   3    8.80    3.00
  -4  14   3    7.60    2.50
 -10  -4   3   11.50    2.80
 -10  -4   3    6.90    2.10
 -10  -4   3    5.80    2.10
  14 -10   3    8.90    2.10
   1 -14  -3   30.70    5.10
   1 -14  -3   18.70    3.70
   1 -14  -3   21.00    3.40
 -14  13  -3   18.10    3.90
 -14  13  -3   19.70    1.70
 -14  13  -3   17.40    3.40
  13   1  -3   24.00    3.50
  13   1  -3   15.50    2.90
  -1  14   3   14.00    3.40
 -13  -1   3   20.60    3.60
 -13  -1   3   21.10    3.90
  -1  14   3   18.70    4.20
  14 -13   3   18.60    3.00
  -2 -14  -3   43.60    5.90
 -14  16  -3   48.60    5.90
  16  -2  -3   38.80    5.80
  16  -2  -3   41.00    4.90
  -2 -14  -3   50.69    4.80
  -2 -14  -3   44.80    6.60
 -14  16  -3   41.90    6.20
  -2 -14  -3   43.90    4.40
 -16   2   3   46.00    4.70
  14 -16   3   44.10    3.50
 -16   2   3   30.70    4.60
  14 -16   3   42.70    4.00
  19  -5  -3    2.60    1.60
  -5 -14  -3    1.50    1.80
 -14  19  -3    1.80    2.10
 -14  19  -3    5.00    2.90
  14 -19   3    7.20    2.50
 -19   5   3    2.60    2.40
  14 -19   3   -1.90    1.00
 -19   5   3    1.90    1.90
 -14  22  -3    3.40    2.70
 -14  22  -3    0.80    2.30
  22  -8  -3    5.70    2.40
  -8 -14  -3    1.60    2.10
 -22   8   3    4.10    2.30
 -22   8   3    5.10    2.90
  14 -22   3    9.60    3.10
  -6  21  -3   -1.70    1.90
 -15  -6  -3   -1.10    1.30
  -6  21  -3    1.20    2.50
 -21  15   3   -0.20    2.00
 -21  15   3    0.40    1.70
 -21  15   3   -0.40    2.40
   6 -21   3    0.40    1.30
  15   6   3    0.70    2.20
   6 -21   3   -2.80    1.20
 -15  -3  -3    1.90    2.10
  18 -15  -3    2.40    1.90
  -3  18  -3   -1.40    1.70
  -3  18  -3   -0.10    1.50
   3 -18   3   -4.90    1.70
   3 -18   3    0.40    1.90
 -18  15   3    1.40    2.20
 -18  15   3   -3.80    1.60
  15   3   3   -0.30    1.30
   3 -18   3   -4.60    1.90
 -18  15   3    0.10    1.40
  15 -15  -3    9.50    2.60
   0  15  -3    5.10    2.60
 -15   0  -3    6.90    2.00
 -15   0  -3    2.70    1.80
 -15  15   3    6.90    2.70
  15   0   3    6.10    1.90
   0 -15   3    3.10    1.80
   0 -15   3    2.90    1.80
   0 -15   3    3.10    2.10
 -15  15   3    3.00    2.50
   0 -15   3    4.80    2.60
   3  12  -3    1.30    1.70
  12 -15  -3    4.30    1.80
  12 -15  -3    2.20    1.10
 -15   3  -3    7.30    2.30
 -12  15   3    2.30    1.10
  -3 -12   3    3.10    1.70
  15  -3   3    2.30    1.40
 -12  15   3    0.70    1.80
  -3 -12   3    4.50    2.10
  15  -3   3    1.80    1.10
  -3 -12   3    1.70    1.90
  -3 -12   3    4.50    1.80
 -12  15   3    3.00    2.20
   6   9  -3    2.80    1.50
   9 -15  -3    4.70    1.50
 -15   6  -3    2.90    1.80
   9 -15  -3    5.00    1.90
  -6  -9   3    2.30    1.70
  -6  -9   3    2.60    1.70
  15  -6   3    2.70    1.00
  15  -6   3    1.50    1.30
  -6  -9   3    4.10    1.70
  -9  15   3    3.60    2.20
  -9  15   3    2.20    2.20
  -6  -9   3    0.30    1.70
   6 -15  -3    3.60    2.20
   6 -15  -3    3.90    1.80
 -15   9  -3    3.40    1.80
   9   6  -3    5.60    2.10
 -15   9  -3    2.30    1.30
   6 -15  -3    1.70    1.40
   6 -15  -3    3.80    1.50
  -9  -6   3    4.10    2.00
  -6  15   3    2.20    2.10
  -6  15   3    1.10    1.90
  15  -9   3    3.00    1.80
  -9  -6   3    3.00    1.40
  -9  -6   3    1.40    1.50
  -9  -6   3    4.20    1.90
  15  -9   3    4.40    1.50
   3 -15  -3   -1.50    1.10
   3 -15  -3    1.30    1.50
   3 -15  -3    6.30    2.20
  12   3  -3    0.20    1.30
  12   3  -3    2.50    1.70
 -15  12  -3    0.30    1.70
 -15  12  -3    2.70    1.10
 -12  -3   3    0.30    1.40
  -3  15   3    0.70    1.90
 -12  -3   3    1.90    1.60
  -3  15   3    1.10    1.80
  15 -12   3    1.00    1.50
   0 -15  -3    3.80    1.90
 -15  15  -3   -2.10    1.50
  15   0  -3    0.40    1.50
   0 -15  -3    3.40    2.20
 -15  15  -3   -1.00    1.50
   0 -15  -3   -0.20    1.40
   0 -15  -3   -1.30    1.60
  15   0  -3    0.70    1.70
  15 -15   3   -0.80    1.20
 -15   0   3    2.00    1.90
   0  15   3    3.50    2.50
   0  15   3    0.40    1.80
 -15  18  -3    2.30    1.90
 -15  18  -3    1.70    2.20
  18  -3  -3   -2.00    1.50
  18  -3  -3    1.60    2.00
  -3 -15  -3   -0.10    1.60
  15 -18   3   -1.50    1.30
 -18   3   3    1.10    1.90
 -18   3   3   -0.20    1.90
  15 -18   3   -0.70    1.20
 -15  21  -3   -1.20    0.70
 -15  21  -3   -0.70    2.10
 -15  21  -3   -1.40    1.90
  -6 -15  -3    2.30    2.10
  21  -6  -3    5.30    2.20
 -21   6   3    1.40    2.20
  15 -21   3    2.90    2.40
 -21   6   3    2.10    2.30
  15 -21   3   -2.00    1.40
  -7  23  -3    7.00    3.10
  23 -16  -3   10.90    3.20
 -16  -7  -3   12.00    3.30
  -7  23  -3    3.80    3.00
 -23  16   3    0.60    3.00
   7 -23   3    4.70    1.70
 -23  16   3    9.20    2.50
  16   7   3    4.60    2.50
   7 -23   3    2.80    1.80
   7 -23   3    4.50    1.20
 -16  -4  -3    3.10    2.50
  -4  20  -3    7.20    2.70
  -4  20  -3    2.40    2.80
 -20  16   3    5.90    3.30
   4 -20   3    4.70    1.90
   4 -20   3    2.70    2.10
  16   4   3    2.60    2.10
 -20  16   3    2.50    2.00
 -20  16   3    2.50    2.50
 -16  -1  -3    1.30    1.60
  17 -16  -3   -1.20    1.60
 -16  -1  -3    3.20    2.20
  -1  17  -3    1.30    0.70
  -1  17  -3   -1.90    1.90
 -17  16   3    6.90    3.40
  16   1   3    1.20    1.60
   1 -17   3    2.40    1.60
 -17  16   3    1.40    2.10
   1 -17   3   -0.10    2.30
 -17  16   3    2.30    1.40
   1 -17   3   -4.20    1.50
   2  14  -3    4.20    1.90
 -16   2  -3    4.40    2.30
  14 -16  -3    2.30    1.80
  16  -2   3    2.60    1.70
  -2 -14   3    5.00    1.90
  -2 -14   3    3.80    2.10
 -14  16   3    3.10    2.30
  -2 -14   3    5.40    2.40
 -14  16   3    6.50    2.80
  16  -2   3    3.70    1.50
  11 -16  -3   11.00    3.20
  11 -16  -3   15.80    2.20
   5  11  -3    9.20    2.50
 -16   5  -3   19.10    3.50
  -5 -11   3   15.80    3.80
  16  -5   3   15.50    2.60
  -5 -11   3   17.90    5.60
  -5 -11   3   16.40    3.30
 -11  16   3   16.40    3.60
  16  -5   3   16.90    2.60
 -11  16   3   13.30    3.50
  16  -5   3   15.90    2.10
  -5 -11   3   14.10    3.00
 -11  16   3   14.20    2.20
   8 -16  -3    0.40    1.20
   8   8  -3    1.10    1.50
 -16   8  -3   -0.40    1.10
   8 -16  -3    1.20    1.60
   8 -16  -3    0.80    1.70
 -16   8  -3    0.30    1.60
   8 -16  -3    0.40    1.10
  -8  16   3    0.50    1.60
  -8  16   3    0.80    1.40
  -8  -8   3   -0.20    1.20
  -8  -8   3   -0.60    1.50
  16  -8   3    0.40    1.00
  -8  -8   3   -2.30    1.10
  16  -8   3   -1.50    1.00
  -8  -8   3   -0.80    1.10
  11   5  -3    3.60    1.80
   5 -16  -3    3.30    1.90
   5 -16  -3    1.40    1.90
 -16  11  -3    2.70    1.60
   5 -16  -3    2.70    1.30
 -16  11  -3    0.20    1.40
  11   5  -3    3.90    1.70
  16 -11   3    4.20    1.70
  -5  16   3    3.20    2.40
 -11  -5   3    3.30    2.40
  16 -11   3    4.00    1.60
  -5  16   3    4.80    2.40
 -11  -5   3    3.80    1.80
   2 -16  -3    2.70    2.20
 -16  14  -3    4.00    2.40
   2 -16  -3    3.80    1.70
   2 -16  -3    0.70    2.00
 -16  14  -3    2.50    1.00
  14   2  -3    3.80    1.80
  14   2  -3    4.80    2.20
 -16  14  -3    1.00    1.50
  -2  16   3    5.40    2.70
  -2  16   3    1.50    2.00
 -14  -2   3    1.10    1.50
  16 -14   3    6.00    1.80
 -14  -2   3    4.60    2.20
  17  -1  -3   -0.40    1.60
  -1 -16  -3    1.60    1.80
 -16  17  -3    1.00    2.10
  17  -1  -3    1.60    1.70
 -16  17  -3    1.80    2.10
 -17   1   3    0.70    2.00
  16 -17   3    1.50    1.70
 -17   1   3    1.30    2.00
  16 -17   3    1.80    1.20
   1  16   3    1.90    1.00
  -4 -16  -3   10.00    3.10
  20  -4  -3    8.30    2.70
 -16  20  -3    6.50    3.20
 -16  20  -3   10.50    3.60
 -20   4   3    9.00    3.30
 -20   4   3    5.70    2.20
  23  -7  -3    2.10    2.10
  -7 -16  -3    1.40    1.70
 -16  23  -3    2.80    2.80
  23  -7  -3    1.40    1.40
 -23   7   3    2.80    1.80
 -23   7   3   -3.40    2.00
 -17  -5  -3    0.20    1.80
  22 -17  -3    0.60    2.30
  -5  22  -3    1.80    2.50
   5 -22   3    2.70    2.20
 -22  17   3    3.50    1.70
   5 -22   3   -1.00    1.60
  17   5   3    0.00    2.10
 -22  17   3   -1.10    2.00
 -22  17   3    0.00    2.00
  -2  19  -3   19.10    4.30
 -17  -2  -3   11.10    2.90
 -17  -2  -3   15.30    3.80
 -19  17   3   11.50    3.50
  17   2   3   11.80    3.50
 -19  17   3   17.00    3.90
 -19  17   3   11.60    2.50
   2 -19   3   15.30    3.20
  16 -17  -3   -0.40    1.90
 -17   1  -3    1.10    2.20
  -1 -16   3    2.60    2.20
  -1 -16   3    3.00    2.20
  -1 -16   3    2.30    1.80
 -16  17   3    5.10    3.30
 -16  17   3    0.30    2.10
  17  -1   3   -0.40    1.30
 -17   4  -3    2.30    1.90
 -13  17   3    2.70    1.20
 -13  17   3    5.80    3.00
  -4 -13   3    0.00    1.40
  17  -4   3    5.60    1.90
  17  -4   3    5.90    1.70
  -4 -13   3    5.30    1.90
  -4 -13   3    7.70    2.40
  10 -17  -3    1.30    1.40
   7  10  -3    0.80    1.70
 -17   7  -3    4.60    2.10
  10 -17  -3   -0.10    1.00
  10 -17  -3    3.60    2.20
  17  -7   3    0.60    1.40
  -7 -10   3   -1.20    1.60
  -7 -10   3   -0.20    1.40
 -10  17   3    2.80    2.20
  17  -7   3    0.20    0.60
  -7 -10   3   -0.60    1.40
  17  -7   3    1.00    1.10
 -10  17   3    3.10    2.60
 -17  10  -3   -0.20    1.80
  10   7  -3    1.80    1.70
   7 -17  -3    2.00    1.50
 -17  10  -3    1.30    1.40
  17 -10   3    1.90    1.20
  17 -10   3    4.10    1.50
 -10  -7   3    2.50    1.80
  -7  17   3   -1.60    1.70
 -10  -7   3    3.40    1.30
 -10  -7   3    1.10    1.70
  -7  17   3    3.60    2.60
   4 -17  -3    9.60    3.00
   4 -17  -3   10.90    2.70
   4 -17  -3   10.00    3.60
  13   4  -3    9.70    2.40
  13   4  -3    8.80    2.50
 -17  13  -3   10.80    2.00
 -17  13  -3    7.70    2.80
   4 -17  -3    7.60    2.20
  17 -13   3    8.70    2.10
 -13  -4   3    4.20    2.00
 -13  -4   3    6.20    2.70
  17 -13   3   10.00    2.30
  -4  17   3    4.20    2.70
   1 -17  -3    2.60    1.90
 -17  16  -3    3.20    2.80
  16   1  -3    4.90    2.50
 -17  16  -3   -2.10    1.30
  -1  17   3    6.10    2.60
  -1  17   3    5.50    2.80
  17 -16   3   -0.60    1.40
 -16  -1   3    1.10    2.10
 -17  19  -3    0.50    2.40
  19  -2  -3    0.20    1.70
 -17  19  -3    1.90    2.00
  -2 -17  -3    2.40    2.00
  17 -19   3   -0.50    1.20
 -19   2   3    3.80    2.60
 -19   2   3    0.00    1.70
  17 -19   3   -1.30    1.50
  22  -5  -3    1.70    1.90
  -5 -17  -3   -2.10    1.40
 -17  22  -3    0.30    2.00
 -17  22  -3    1.40    2.80
  17 -22   3   -1.30    2.40
 -22   5   3   -0.70    1.80
 -22   5   3   -0.20    2.30
 -18  -3  -3   -0.50    2.00
  -3  21  -3    0.30    2.20
 -21  18   3   -0.10    1.40
 -21  18   3    1.40    2.10
  18   3   3   -0.40    1.70
   3 -21   3    1.30    1.90
 -21  18   3   -4.10    2.10
 -18   0  -3    1.20    1.90
  18   0   3   -2.90    1.30
 -18  18   3   -3.50    1.90
   0 -18   3    1.50    2.10
 -18  18   3   -4.80    1.40
 -18   3  -3    4.00    2.50
   3  15  -3    1.30    1.90
  15 -18  -3    1.30    1.80
 -15  18   3    0.50    2.10
  -3 -15   3    4.60    2.50
  -3 -15   3    4.40    2.80
  18  -3   3    1.70    1.40
 -15  18   3   -0.10    2.00
  -3 -15   3    3.30    1.80
  18  -3   3    1.40    1.50
  12 -18  -3    6.40    1.40
 -18   6  -3    9.40    2.90
  12 -18  -3    3.10    2.30
   6  12  -3    3.90    2.20
  12 -18  -3    5.60    1.80
 -12  18   3    5.00    1.50
  -6 -12   3    4.60    2.30
  18  -6   3    8.60    2.00
  18  -6   3    4.70    1.70
  -6 -12   3    6.30    2.40
 -12  18   3    7.80    3.00
  18  -6   3    4.10    1.30
  -6 -12   3    6.60    2.80
 -18   9  -3    0.30    1.40
   9 -18  -3    3.20    1.40
   9 -18  -3    1.50    1.60
   9 -18  -3   -0.90    1.70
 -18   9  -3    2.90    2.20
  -9  18   3   -2.00    1.40
  18  -9   3    3.30    1.50
  -9  -9   3    2.00    2.50
  -9  -9   3    1.40    1.90
  -9  -9   3    4.10    2.00
  18  -9   3    1.80    1.30
  -9  18   3    3.60    2.80
 -18  12  -3    1.30    1.30
   6 -18  -3    5.10    3.20
   6 -18  -3    0.00    1.60
 -18  12  -3    3.30    2.30
   6 -18  -3    6.10    1.80
   6 -18  -3   -0.30    2.00
  12   6  -3    2.20    2.00
 -12  -6   3   -0.90    2.30
  -6  18   3    3.40    2.30
  18 -12   3    2.50    1.50
 -12  -6   3    0.40    2.30
  -6  18   3    3.80    3.00
  18 -12   3    2.40    1.40
 -12  -6   3    5.70    2.30
 -12  -6   3    4.20    2.10
   3 -18  -3    1.10    1.80
 -18  15  -3    2.90    1.10
  15   3  -3    1.70    1.80
 -18  15  -3    4.40    2.80
 -18  15  -3    1.50    1.90
  18 -15   3    0.50    1.80
 -15  -3   3    4.20    2.30
 -15  -3   3    3.90    2.30
  -3  18   3    0.20    1.90
  -3  18   3    0.70    1.90
   0 -18  -3   -2.30    1.30
  18   0  -3    1.60    1.60
 -18  18  -3   -1.00    2.00
 -18  18  -3    1.30    2.60
  18 -18   3    1.20    1.30
 -18   0   3   -4.00    1.70
 -18   0   3   -2.50    1.70
  18 -18   3    0.80    1.70
  21  -3  -3    4.40    2.30
 -18  21  -3    2.40    2.40
 -18  21  -3   -0.30    2.60
  -3 -18  -3    3.70    2.00
  18 -21   3    4.70    2.70
 -21   3   3    1.20    2.40
  18 -21   3   -1.00    1.70
 -21   3   3    1.20    1.90
 -19  -1  -3    5.90    2.80
   1 -20   3    5.70    2.50
 -20  19   3    0.80    2.20
 -20  19   3   -0.40    2.30
  19   1   3    1.50    2.00
 -17  19   3   -0.10    2.10
 -17  19   3    0.10    2.50
  19  -2   3   -1.40    1.20
  -2 -17   3   -1.00    1.80
   5  14  -3    0.60    1.70
 -19   5  -3    3.60    2.20
 -14  19   3   -0.90    2.20
 -14  19   3   -0.80    0.80
 -14  19   3   -0.90    1.80
  -5 -14   3   -0.40    1.40
  19  -5   3    1.70    1.40
  19  -5   3    0.20    1.20
  19  -5   3    0.50    1.10
 -19   8  -3    0.30    1.60
  11 -19  -3    0.20    1.50
  11 -19  -3    1.90    1.10
 -19   8  -3    5.50    2.30
  11 -19  -3    3.10    2.10
   8  11  -3    2.80    1.70
  -8 -11   3   -0.90    1.50
 -11  19   3    1.90    2.40
  19  -8   3    5.40    1.60
 -11  19   3    2.90    2.60
  19  -8   3    2.30    1.40
  -8 -11   3   -0.40    2.20
   8 -19  -3   -1.20    1.20
 -19  11  -3    1.50    1.50
  11   8  -3    2.60    2.00
 -19  11  -3    0.50    1.80
  19 -11   3    1.00    1.50
  -8  19   3   -0.40    2.10
 -11  -8   3    1.80    2.10
  19 -11   3   -0.50    1.20
  -8  19   3   -0.90    1.80
 -19  14  -3   -1.00    1.10
  14   5  -3    0.60    1.80
   5 -19  -3   -1.10    1.80
 -19  14  -3   -1.10    1.40
  19 -14   3    1.40    1.50
  -5  19   3    1.60    2.30
  -5  19   3   -1.10    1.90
 -14  -5   3    0.80    2.10
  19 -14   3    2.40    1.30
 -19  17  -3   -0.50    2.50
 -19  17  -3   -1.50    1.90
   2 -19  -3    1.60    1.90
  17   2  -3    0.90    1.90
  -2  19   3   -0.10    2.10
  19 -17   3   -1.00    1.70
 -17  -2   3    1.60    2.00
  -2  19   3    0.80    1.50
  20  -1  -3    2.90    2.10
  -1 -19  -3    7.40    2.60
 -19  20  -3    5.90    2.60
 -19  20  -3   14.30    4.20
  19 -20   3    2.40    2.70
 -20   1   3    8.50    2.90
 -20   1   3    5.90    3.00
 -20   1  -3    0.10    2.00
  20  -1   3    2.70    1.70
  -1 -19   3    3.40    2.20
 -19  20   3   -0.60    2.30
 -19  20   3   -4.40    1.80
 -20   4  -3   -2.70    1.80
 -16  20   3    1.10    2.20
  -4 -16   3   -0.10    1.60
 -16  20   3    1.00    2.40
  20  -4   3   -1.30    1.50
  20  -4   3    1.90    1.80
  20  -4   3    0.40    1.10
   7  13  -3    3.60    2.00
 -20   7  -3   -1.50    1.40
 -20   7  -3    1.80    2.00
  20  -7   3   -3.50    1.30
 -13  20   3   -0.30    2.30
 -13  20   3    1.80    1.50
 -13  20   3    1.00    2.50
  20  -7   3    0.30    0.80
  20  -7   3    0.80    1.30
  -7 -13   3    2.10    1.60
  10  10  -3   -0.50    1.90
 -20  10  -3    0.60    1.60
 -20  10  -3   -0.60    1.50
  10 -20  -3   -0.40    1.20
  20 -10   3    0.60    1.10
  20 -10   3    2.00    1.50
 -10  20   3   -2.20    1.60
 -10  20   3    1.90    3.00
 -10 -10   3    2.20    2.10
 -20  13  -3    2.70    2.40
   7 -20  -3    6.90    2.30
 -20  13  -3    3.80    1.80
  13   7  -3    3.00    2.00
  -7  20   3    2.60    2.40
  20 -13   3    2.30    1.80
  20 -13   3    5.40    1.90
  -7  20   3    1.70    2.10
 -13  -7   3    3.10    2.10
   4 -20  -3    2.00    1.80
  16   4  -3   -0.50    1.60
   4 -20  -3   -0.40    2.10
 -20  16  -3    0.30    2.50
 -20  16  -3   -2.90    2.10
 -20  16  -3   -0.60    1.00
  -4  20   3   -1.40    2.30
  20 -16   3    0.10    1.30
 -16  -4   3    1.30    2.10
  20 -16   3    1.40    1.90
  -4  20   3   -3.80    1.80
   1 -20  -3    1.60    1.90
 -20  19  -3   -1.70    1.70
  19   1  -3    3.20    2.30
 -20  19  -3    2.70    2.80
 -19  -1   3   -2.20    2.10
  20 -19   3   -1.60    1.50
 -19  -1   3   -1.90    1.90
 -21   3  -3    4.20    2.60
 -18  21   3   10.80    4.20
 -18  21   3    3.70    2.80
  21  -3   3    2.80    2.30
  21  -3   3    5.00    2.60
  -3 -18   3    5.50    2.60
 -21   6  -3   -0.30    1.90
   6  15  -3    1.20    1.90
 -21   6  -3   -0.40    1.90
 -15  21   3    1.80    2.40
  21  -6   3    2.30    1.60
  -6 -15   3   -0.70    1.60
  21  -6   3   -3.10    1.90
 -15  21   3   -2.50    0.90
 -15  21   3   -0.10    2.20
  21  -6   3    1.40    1.40
   9  12  -3    2.10    2.00
 -21   9  -3    0.30    1.60
  12 -21  -3    0.10    1.00
 -21   9  -3    2.80    2.60
  21  -9   3   -1.20    1.60
  -9 -12   3   -1.60    1.50
 -12  21   3    2.30    2.40
 -12  21   3   -1.30    2.00
 -12  21   3   -0.40    1.40
  21  -9   3    1.90    1.50
 -21  12  -3    1.20    2.10
 -21  12  -3    0.20    1.30
  12   9  -3    1.50    2.30
  -9  21   3   -3.00    1.50
  -9  21   3    4.50    3.50
  21 -12   3   -0.50    1.60
 -12  -9   3    4.10    2.30
  21 -12   3    1.10    1.30
  15   6  -3   -0.50    1.90
 -21  15  -3    1.40    1.60
 -21  15  -3   -2.40    1.70
   6 -21  -3    0.90    2.00
 -15  -6   3   -1.20    2.00
  -6  21   3   -0.40    1.90
  21 -15   3    0.90    1.50
  21 -15   3   -2.90    1.60
  -6  21   3    3.90    2.60
   3 -21  -3   -4.10    2.30
   3 -21  -3   -2.80    1.60
 -21  18  -3    1.30    2.20
 -21  18  -3    0.80    2.30
  18   3  -3    1.30    2.00
 -18  -3   3   -3.20    1.80
  21 -18   3    0.50    1.50
  -3  21   3    0.60    1.80
 -18  -3   3    2.50    2.30
 -22   5  -3   -0.70    2.10
 -22   5  -3   -1.50    1.60
  22  -5   3    1.60    1.80
 -17  22   3   -1.90    2.00
  22  -5   3    0.10    3.00
  -5 -17   3    4.80    2.40
 -17  22   3   -0.80    2.50
 -22   8  -3    1.50    1.80
   8  14  -3    4.60    2.60
 -22   8  -3    1.70    2.20
 -14  22   3    4.30    2.90
  22  -8   3    0.10    2.30
 -14  22   3   -0.70    1.40
  -8 -14   3    1.30    2.00
 -14  22   3   -2.90    2.10
  22  -8   3    1.70    1.60
  11  11  -3    3.50    2.10
 -22  11  -3    0.00    1.80
 -22  11  -3   -1.00    1.70
  11 -22  -3    1.20    1.30
 -11  22   3    5.80    3.10
 -11  22   3    3.30    2.80
 -11  22   3   -0.80    1.50
  22 -11   3   -0.60    1.40
 -11 -11   3    1.80    2.10
 -22  14  -3    1.70    2.40
   8 -22  -3    0.40    1.80
  14   8  -3   -0.20    1.80
 -22  14  -3   -1.30    1.40
 -14  -8   3    2.80    2.70
  22 -14   3   -1.20    1.40
  -8  22   3   -2.50    1.80
  -8  22   3   -2.00    2.00
 -22  17  -3   -2.50    2.20
   5 -22  -3    2.30    1.90
 -22  17  -3   -0.70    0.90
 -22  17  -3   -2.20    2.90
  17   5  -3   -2.90    1.70
  -5  22   3    3.30    2.80
 -17  -5   3    4.90    2.30
  22 -17   3   -6.90    2.10
  -5  22   3   -1.60    1.80
  22 -17   3   -0.50    1.70
 -23   7  -3    3.60    2.10
  -7 -16   3   -1.20    2.20
  23  -7   3    1.40    2.00
 -16  23   3   -3.60    2.50
 -16  23   3    3.00    2.70
 -23  10  -3    6.30    3.20
 -23  10  -3    1.10    1.90
  10  13  -3    0.70    2.90
  23 -10   3   -4.20    2.20
  23 -10   3    3.00    1.90
 -13  23   3   -4.00    1.70
 -10 -13   3    2.60    2.30
 -13  23   3   -5.40    2.00
 -13  23   3    2.10    2.20
  10 -23  -3    1.50    2.00
  13  10  -3    3.00    2.40
 -23  13  -3   -5.50    1.60
 -23  13  -3   -0.10    1.90
 -13 -10   3   -1.70    1.20
  23 -13   3    2.20    1.80
  23 -13   3   -2.70    2.30
 -10  23   3    0.10    1.90
 -10  23   3   -0.80    2.60
   7 -23  -3    0.10    2.40
 -23  16  -3    3.30    2.80
 -23  16  -3    0.90    2.50
 -23  16  -3   -3.10    1.30
  16   7  -3   -0.20    1.80
 -16  -7   3    2.20    2.20
  23 -16   3   -0.70    2.00
  -7  23   3   -5.90    2.00
  -7  23   3    0.90    2.60
  23 -16   3   -2.70    2.50
 -24  12  -3   -3.70    2.10
  12  12  -3   -1.40    2.10
 -24  12  -3   -1.60    2.00
 -12 -12   3   -0.40    2.10
  24 -12   3    0.20    1.80
  24 -12   3   -3.00    3.10
 -12  24   3    1.40    2.10
  -1   0  -4 3134.39  101.29
   0   1  -4 3226.98  117.79
   1  -1  -4 3054.89  140.09
  -1   1   4 3244.68  142.49
   0  -1   4 3208.08  118.09
   1   0   4 3164.88  103.69
  -1   3  -4 9692.73  304.17
   3  -2  -4 9729.63  356.16
  -2  -1  -4 9860.61  317.37
   2   1   4 9965.20  314.17
  -3   2   4 9092.49  348.67
   1  -3   4 9999.00  304.87
   2   0  -4 1784.92  118.09
   2   0  -4 1825.12  118.29
  -2   2  -4 1810.52   76.69
   0  -2  -4 1876.11  117.19
   2  -2   4 1865.61   76.09
   0   2   4 1876.61  116.39
   5  -3  -4 1409.46   32.90
  -2   5  -4 1420.96   32.30
  -2   5  -4 1467.75   32.40
  -3  -2  -4 1512.95   34.00
  -3  -2  -4 1493.55   32.00
   5  -3  -4 1504.15   33.00
   3   2   4 1459.45   32.00
  -5   3   4 1461.45   33.30
  -5   3   4 1461.15   33.00
   2  -5   4 1490.45   32.40
   2  -5   4 1442.76   31.90
   2  -5   4 1467.05   31.30
   1   2  -4  626.44   14.60
   2  -3  -4  641.64   15.00
  -3   1  -4  623.04   13.40
   2  -3  -4  654.13   15.10
  -3   1  -4  619.54   14.80
   1   2  -4  610.44   14.30
   2  -3  -4  631.34   15.50
  -3   1  -4  625.74   13.60
   1   2  -4  624.24   15.00
   2  -3  -4  637.64   15.80
  -2   3   4  630.64   14.90
  -1  -2   4  653.33   15.20
  -2   3   4  648.74   15.20
  -1  -2   4  589.74   14.20
  -2   3   4  619.04   15.40
  -1  -2   4  646.94   14.50
  -1  -2   4  642.64   14.90
  -2   3   4  612.84   15.70
   3  -1   4  670.93   15.90
   4  -1  -4 1550.54   34.50
  -3   4  -4 1491.75   33.20
   4  -1  -4 1519.85   33.80
  -1  -3  -4 1571.14   33.80
  -1  -3  -4 1536.05   35.00
  -3   4  -4 1534.35   32.90
   1   3   4 1514.95   33.50
  -4  -3  -4  713.23   17.50
  -4  -3  -4  767.62   19.90
   7  -4  -4  721.03   18.40
  -3   7  -4  692.03   18.10
  -3   7  -4  701.93   17.20
  -3   7  -4  734.73   18.10
  -4  -3  -4  769.32   17.70
   3  -7   4  721.73   16.00
   3  -7   4  729.73   18.20
   3  -7   4  723.73   17.40
  -7   4   4  721.23   18.60
   3  -7   4  721.33   17.60
  -7   4   4  707.93   18.50
   4   3   4  729.93   17.50
   0   4  -4   29.90    2.00
  -4   0  -4   28.70    1.60
   4  -4  -4   25.70    2.20
   4  -4  -4   28.80    1.90
   0   4  -4   30.20    2.10
  -4   0  -4   27.70    1.50
   4  -4  -4   27.50    2.20
   0   4  -4   27.50    1.70
   0  -4   4   27.80    1.90
   4   0   4   32.00    1.50
   0  -4   4   28.50    1.70
  -4   4   4   26.50    2.50
   0  -4   4   32.10    1.80
   0  -4   4   30.90    2.00
   0  -4   4   33.40    2.20
  -4   4   4   33.40    2.30
  -4   4   4   29.10    2.00
   3   1  -4  329.47    9.30
   1  -4  -4  314.37    8.90
   3   1  -4  324.67    8.70
   1  -4  -4  336.27    9.90
  -4   3  -4  331.47    8.50
  -4   3  -4  326.07    7.80
   1  -4  -4  337.47    9.40
   4  -3   4  321.17    7.10
  -3  -1   4  355.46    9.50
   4  -3   4  326.97    7.10
  -1   4   4  303.27    8.80
  -1   4   4  318.07    9.80
  -3  -1   4  334.87    9.10
  -3  -1   4  320.07    8.70
   6  -2  -4  839.82   21.50
   6  -2  -4  838.32   20.90
  -2  -4  -4  883.21   21.20
  -2  -4  -4  870.21   20.40
  -4   6  -4  897.11   20.90
  -4   6  -4  896.01   20.50
  -2  -4  -4  896.91   22.50
  -6   2   4  884.91   21.40
   4  -6   4  850.01   19.80
   4  -6   4  886.61   19.60
   2   4   4  870.41   22.30
  -6   2   4  848.92   21.10
  -5  -4  -4  149.49    6.00
  -4   9  -4  164.48    6.60
   9  -5  -4  158.18    6.50
  -4   9  -4  153.98    6.60
  -5  -4  -4  156.78    6.70
  -5  -4  -4  154.78    6.10
  -5  -4  -4  175.08    8.00
   5   4   4  154.88    5.90
   4  -9   4  159.38    5.80
   4  -9   4  155.38    6.60
  -9   5   4  153.08    6.70
   4  -9   4  155.58    6.10
  -9   5   4  155.08    6.60
  -1   6  -4 1127.89   25.50
  -5  -1  -4 1128.99   25.10
  -1   6  -4 1080.19   25.80
  -1   6  -4 1112.29   26.00
  -5  -1  -4 1108.79   25.20
   6  -5  -4 1141.89   26.00
   6  -5  -4 1080.79   24.80
   6  -5  -4 1092.89   26.30
   1  -6   4 1126.29   25.70
  -6   5   4 1054.29   26.30
   1  -6   4 1108.29   26.00
  -6   5   4 1122.99   26.40
   1  -6   4 1134.19   25.70
   5   1   4 1102.59   24.80
   1  -6   4 1150.98   25.00
   2   3  -4    2.10    0.90
   3  -5  -4    2.70    1.10
   2   3  -4    1.80    0.80
  -5   2  -4    2.40    0.70
   3  -5  -4    0.70    0.90
   3  -5  -4    1.70    1.10
  -2  -3   4    3.40    1.10
   5  -2   4    3.00    0.60
  -3   5   4    4.90    1.50
   5  -2   4    3.30    0.80
  -3   5   4    3.70    1.10
  -2  -3   4    4.00    1.00
  -2  -3   4    3.20    1.10
   5  -2   4    3.00    0.40
  -3   5   4    3.60    1.00
  -3   5   4    1.70    0.90
   0  -5  -4  277.07    8.50
   0  -5  -4  283.07    8.00
   0  -5  -4  263.97    9.30
   5   0  -4  267.87    8.10
  -5   5  -4  278.07    7.60
   5   0  -4  268.07    8.70
   0   5   4  270.37    8.30
   5  -5   4  284.77    6.70
  -5   0   4  299.37    9.00
   5  -5   4  264.67    6.90
   0   5   4  270.57    9.30
  -5   0   4  266.57    8.20
  -5   8  -4  760.32   19.60
  -5   8  -4  783.62   19.40
  -3  -5  -4  771.32   18.90
   8  -3  -4  765.42   20.00
  -3  -5  -4  750.32   19.70
   8  -3  -4  746.03   19.40
  -3  -5  -4  751.02   21.10
   5  -8   4  751.32   18.40
   5  -8   4  771.72   18.00
  -8   3   4  755.42   19.60
  -8   3   4  751.22   19.70
  -6  -5  -4   93.89    4.90
  -6  -5  -4  100.69    6.50
  -5  11  -4   90.89    5.30
  -6  -5  -4   80.59    4.70
  -5  11  -4   97.29    5.60
  -6  -5  -4   98.09    5.50
  11  -6  -4   91.09    5.10
   5 -11   4   92.99    5.50
   5 -11   4   79.89    4.30
 -11   6   4   90.59    5.40
 -11   6   4   95.79    5.40
   5 -11   4   89.59    4.80
   6   5   4   90.69    4.70
  -2   8  -4  488.95   13.10
  -2   8  -4  475.85   13.80
   8  -6  -4  482.85   14.00
   8  -6  -4  494.75   12.00
  -6  -2  -4  502.35   13.00
   8  -6  -4  478.65   13.10
  -2   8  -4  474.15   13.80
  -6  -2  -4  470.35   13.00
   2  -8   4  475.55   13.90
   2  -8   4  510.75   13.30
   2  -8   4  496.75   12.70
  -8   6   4  480.15   14.30
   6   2   4  501.45   12.70
   2  -8   4  508.65   13.60
  -8   6   4  494.35   14.00
   1   5  -4  335.37    9.70
   5  -6  -4  325.57    9.60
   1   5  -4  311.57    9.30
   1   5  -4  329.77    9.00
   5  -6  -4  311.77    9.80
  -6   1  -4  330.57    8.80
  -6   1  -4  315.27    8.40
   6  -1   4  340.37    8.40
  -1  -5   4  321.67    9.60
  -1  -5   4  317.27    9.60
  -5   6   4  311.07    8.90
  -1  -5   4  335.97    9.60
  -5   6   4  328.27   10.90
  -5   6   4  316.17    9.90
   6  -1   4  329.87    8.10
  -1  -5   4  317.47    8.90
  -5   6   4  345.27    9.80
   2  -6  -4   89.19    4.30
   4   2  -4  103.99    4.60
   2  -6  -4   86.19    4.20
  -6   4  -4   99.79    3.70
   2  -6  -4   93.29    5.00
  -6   4  -4   91.49    3.20
   4   2  -4   85.09    3.80
  -2   6   4   90.09    4.30
  -4  -2   4   97.59    4.50
  -4  -2   4   94.99    4.10
   6  -4   4   93.59    3.10
  -2   6   4   90.79    5.00
   7  -1  -4  768.02   19.20
   7  -1  -4  765.92   19.80
  -6   7  -4  735.83   19.40
  -1  -6  -4  774.72   18.90
  -1  -6  -4  720.93   19.50
  -6   7  -4  782.42   18.90
  -1  -6  -4  768.62   21.10
   6  -7   4  738.13   17.90
   6  -7   4  787.52   17.50
  -7   1   4  751.12   19.30
  -7   1   4  770.52   19.50
   1   6   4  775.02   19.50
   1   6   4  767.42   20.90
  10  -4  -4   33.50    3.40
  -6  10  -4   26.10    3.60
  -4  -6  -4   29.80    2.60
  -4  -6  -4   32.80    4.30
  10  -4  -4   30.10    2.80
  -4  -6  -4   33.50    2.80
  -6  10  -4   24.10    3.10
  -4  -6  -4   34.60    3.20
   6 -10   4   29.50    2.50
   4   6   4   26.60    2.60
 -10   4   4   30.70    3.10
 -10   4   4   32.30    3.10
   6 -10   4   30.10    2.30
  -7  -6  -4  128.99    8.10
  -6  13  -4  111.79    6.80
  -6  13  -4  112.69    6.60
  13  -7  -4  107.99    6.50
  -7  -6  -4  111.89    6.00
  -7  -6  -4  113.59    6.60
  -7  -6  -4  125.59    6.20
  13  -7  -4  103.19    6.00
  13  -7  -4  122.69    4.40
   7   6   4  128.59    6.10
   6 -13   4  108.59    6.50
 -13   7   4  128.39    6.70
   6 -13   4  121.59    5.70
   6 -13   4  120.59    3.60
   6 -13   4  113.29    3.30
   6 -13   4  118.69    6.10
 -13   7   4  110.29    6.60
  -3  10  -4    7.80    1.90
  10  -7  -4   10.40    1.10
  -7  -3  -4   10.50    1.90
  10  -7  -4   12.90    2.40
  -3  10  -4    9.60    2.20
  -7  -3  -4   14.60    2.20
 -10   7   4   11.40    2.20
   3 -10   4    9.90    1.90
   3 -10   4   11.90    2.10
   3 -10   4   11.60    2.10
 -10   7   4    8.50    2.20
   7   3   4   12.10    1.90
   3 -10   4   13.40    2.60
  -7   0  -4  367.76    9.70
  -7   0  -4  349.37    9.90
   0   7  -4  363.76   10.90
   7  -7  -4  340.37   10.10
   0   7  -4  338.17   10.10
   7  -7  -4  330.07   10.70
   0   7  -4  324.87   10.60
  -7   7   4  339.97   10.50
  -7   7   4  345.87   11.00
   0  -7   4  361.06   10.50
   0  -7   4  347.57   10.50
   7   0   4  354.06    9.30
   0  -7   4  338.87    9.70
  -7   7   4  348.87   12.10
   0  -7   4  345.47   10.80
  -7   7   4  329.17    9.30
   4  -7  -4   20.20    2.50
   4  -7  -4   21.90    2.90
   4  -7  -4   24.20    2.30
  -7   3  -4   23.70    1.90
   3   4  -4   27.40    2.40
   3   4  -4   22.90    2.00
  -3  -4   4   23.00    2.30
   7  -3   4   24.80    1.80
   7  -3   4   26.40    1.40
  -4   7   4   24.10    3.20
   7  -3   4   27.30    1.70
  -3  -4   4   24.00    2.10
  -4   7   4   23.90    2.50
  -3  -4   4   24.40    2.30
   1  -7  -4  364.16   11.30
   1  -7  -4  365.96   10.60
   1  -7  -4  342.27   12.10
   6   1  -4  380.96   11.40
  -7   6  -4  382.36    9.30
   6   1  -4  380.66   10.80
  -7   6  -4  362.76   10.40
  -1   7   4  384.56   11.40
  -6  -1   4  374.76   11.00
   7  -6   4  377.96    9.60
  -6  -1   4  377.96   11.60
  -1   7   4  373.36   12.40
  -7   9  -4   36.20    3.30
  -7   9  -4   50.69    3.50
   9  -2  -4   41.00    3.20
  -2  -7  -4   38.90    2.90
  -2  -7  -4   46.10    4.20
  -2  -7  -4   43.70    3.50
   9  -2  -4   43.50    4.20
   2   7   4   45.20    4.10
  -9   2   4   45.80    3.50
  -9   2   4   39.70    3.30
   7  -9   4   42.10    2.80
   7  -9   4   39.40    2.40
  -7  12  -4  102.49    6.10
  -5  -7  -4   90.29    5.10
  -7  12  -4   90.29    5.50
  12  -5  -4   88.49    5.50
  -5  -7  -4   81.99    5.50
  12  -5  -4   83.29    5.10
  -5  -7  -4   85.49    5.00
  -5  -7  -4   86.39    6.40
   7 -12   4   92.49    5.00
   7 -12   4   85.09    4.40
   5   7   4   85.19    4.90
 -12   5   4   89.89    5.70
 -12   5   4   82.29    5.20
  -7  15  -4    9.20    2.80
  15  -8  -4    6.50    2.20
  -8  -7  -4    9.30    2.20
  -8  -7  -4    7.70    2.40
  -8  -7  -4    6.80    2.40
  15  -8  -4    9.00    2.40
  -7  15  -4    7.80    2.60
  -8  -7  -4   10.00    3.20
  15  -8  -4    7.80    1.00
   7 -15   4    8.70    2.40
   7 -15   4    8.60    2.00
   8   7   4    6.90    2.00
 -15   8   4   10.10    2.40
 -15   8   4    8.60    2.80
  -8  -4  -4  118.09    6.80
  12  -8  -4  140.49    6.70
  -4  12  -4  110.39    6.40
  -4  12  -4  116.59    6.60
  -8  -4  -4  125.49    7.60
  -8  -4  -4  122.19    6.00
   4 -12   4  116.19    5.30
   4 -12   4  118.09    5.70
   8   4   4  112.79    5.50
 -12   8   4  113.19    6.10
   4 -12   4  126.09    6.20
 -12   8   4  115.79    6.60
   4 -12   4  113.99    6.60
  -8  -1  -4   77.79    4.90
  -1   9  -4   82.99    5.00
   9  -8  -4   79.69    4.80
  -1   9  -4   82.09    4.40
  -8  -1  -4   82.89    4.20
   9  -8  -4   89.79    4.30
  -1   9  -4   93.69    5.20
   1  -9   4   89.79    4.90
  -9   8   4   93.59    4.90
  -9   8   4   83.09    5.00
  -9   8   4   90.39    5.90
   1  -9   4   84.49    4.70
   1  -9   4   78.39    4.40
   8   1   4   85.99    4.00
   1  -9   4   89.19    5.10
   6  -8  -4  336.07    9.90
   6  -8  -4  306.17   10.30
   2   6  -4  315.47    9.90
  -8   2  -4  299.67    9.30
   2   6  -4  323.67   10.40
  -8   2  -4  313.47    8.80
  -6   8   4  314.27   11.70
  -2  -6   4  306.47   10.30
   8  -2   4  326.77    8.70
  -6   8   4  300.17   10.50
  -6   8   4  332.47    9.90
  -2  -6   4  342.87   10.40
   8  -2   4  321.97    8.40
  -6   8   4  312.47    9.20
  -2  -6   4  310.17    9.40
  -2  -6   4  308.77   10.00
  -8   5  -4    7.00    1.40
   5   3  -4    5.60    1.60
   3  -8  -4    5.50    1.60
   3  -8  -4    9.70    2.30
   5   3  -4    4.30    1.20
   3  -8  -4    6.10    1.60
  -5  -3   4    9.50    1.90
   8  -5   4    6.00    1.10
  -3   8   4    8.50    1.90
  -5  -3   4    5.40    1.40
  -3   8   4    3.00    1.50
   8  -5   4    6.50    1.00
   8   0  -4  155.08    6.30
  -8   8  -4  151.88    6.20
  -8   8  -4  153.88    4.10
   0  -8  -4  169.88    6.50
   0  -8  -4  153.88    6.80
   0  -8  -4  164.68    8.00
   8  -8   4  161.98    5.60
  -8   0   4  141.79    6.80
   0   8   4  151.58    6.80
   0   8   4  150.28    7.60
  -8   0   4  166.58    6.80
  -3  -8  -4   30.50    2.90
  -3  -8  -4   32.90    4.60
  -8  11  -4   32.10    3.20
  -8  11  -4   35.30    3.80
  -3  -8  -4   35.50    3.10
  -3  -8  -4   42.40    3.80
  11  -3  -4   35.90    3.20
  11  -3  -4   33.90    3.40
 -11   3   4   34.30    3.30
   8 -11   4   35.10    2.50
 -11   3   4   37.20    3.50
   8 -11   4   28.60    2.70
  -6  -8  -4  149.39    9.30
  14  -6  -4  149.29    7.50
  -8  14  -4  154.58    8.10
  14  -6  -4  174.78    8.30
  -8  14  -4  150.48    8.40
  -6  -8  -4  163.18    7.70
  -6  -8  -4  162.28    7.60
  -6  -8  -4  156.88    8.40
   8 -14   4  169.58    7.60
 -14   6   4  156.98    8.30
 -14   6   4  169.18    8.10
   6   8   4  156.38    7.40
   8 -14   4  162.08    6.80
  -8  17  -4    4.70    2.40
  -8  17  -4    9.90    3.20
  -9  -8  -4   11.60    3.50
  -9  -8  -4    8.30    2.50
  -9  -8  -4    6.60    2.20
  17  -9  -4    7.40    2.50
  -9  -8  -4    9.70    2.90
  17  -9  -4   12.10    3.00
   8 -17   4    4.90    2.20
   9   8   4    8.90    2.30
 -17   9   4    7.80    2.70
 -17   9   4    7.80    2.50
   8 -17   4   11.50    2.40
  -5  14  -4  255.57   11.10
  -9  -5  -4  265.97   12.40
  -9  -5  -4  246.98   10.80
  -5  14  -4  244.38   10.70
  14  -9  -4  240.78   10.10
  -9  -5  -4  233.98    9.70
  -9  -5  -4  266.77   10.20
 -14   9   4  241.38   10.80
 -14   9   4  261.57   10.40
   5 -14   4  256.57   10.10
   5 -14   4  243.38    9.00
   5 -14   4  253.77    9.60
   5 -14   4  256.87   11.10
   9   5   4  257.17    9.50
  -2  11  -4   77.39    4.60
  -2  11  -4   75.29    5.20
  -9  -2  -4   85.29    4.80
  -2  11  -4   74.19    5.10
  -9  -2  -4   81.29    4.60
  11  -9  -4   79.79    5.20
   2 -11   4   81.29    5.40
 -11   9   4   90.69    5.10
   2 -11   4   84.39    4.40
 -11   9   4   78.79    5.40
   9   2   4   72.39    4.70
   2 -11   4   81.19    5.00
   2 -11   4   83.69    4.80
   1   8  -4  338.77   11.50
  -9   1  -4  351.46   10.90
   1   8  -4  342.47   10.90
  -9   1  -4  367.46   10.40
   8  -9  -4  336.57   10.40
   8  -9  -4  339.47   11.50
   9  -1   4  356.16    9.70
   9  -1   4  357.96    9.90
  -8   9   4  333.67   11.70
  -8   9   4  354.36    9.80
  -8   9   4  349.96   10.90
  -1  -8   4  343.27   10.50
  -1  -8   4  333.27   11.10
  -1  -8   4  352.36   11.90
  -1  -8   4  357.56   11.40
  -8   9   4  383.66   13.50
   5  -9  -4    0.30    1.10
   4   5  -4    2.60    1.30
   5  -9  -4    2.70    1.10
   5  -9  -4    2.70    1.50
  -9   4  -4    1.50    1.00
   4   5  -4    2.80    1.20
  -5   9   4    3.20    1.40
   9  -4   4    1.90    0.80
  -4  -5   4    2.30    1.30
   9  -4   4    2.20    0.70
  -5   9   4    1.50    1.30
  -4  -5   4   -0.30    0.60
  -4  -5   4    0.80    1.10
   9  -4   4    2.60    0.80
  -9   7  -4  488.35   13.80
   2  -9  -4  486.95   15.90
   2  -9  -4  500.95   14.80
   2  -9  -4  503.75   13.90
   7   2  -4  483.35   13.80
   7   2  -4  504.55   14.50
   9  -7   4  496.05   12.60
  -7  -2   4  481.75   14.00
  -7  -2   4  471.65   14.60
  -2   9   4  478.55   15.90
  -2   9   4  467.85   14.50
  -1  -9  -4  273.07   10.40
  -9  10  -4  268.77    9.90
  -1  -9  -4  285.47    9.70
  10  -1  -4  260.77   10.00
  10  -1  -4  266.87    9.60
  -1  -9  -4  273.47   11.60
  -9  10  -4  284.77   12.20
   9 -10   4  280.37    8.20
   1   9   4  303.67   11.90
   1   9   4  269.57   10.30
 -10   1   4  282.27   10.10
 -10   1   4  280.37   10.20
   9 -10   4  282.87    8.90
  13  -4  -4  183.18    8.40
  13  -4  -4  176.68    7.90
  -4  -9  -4  181.38    7.90
  -4  -9  -4  168.68    8.50
  -9  13  -4  176.58    8.40
  -4  -9  -4  174.58    9.90
  -4  -9  -4  188.58    7.90
  -9  13  -4  187.68    9.10
 -13   4   4  172.58    8.50
   9 -13   4  168.48    7.30
   9 -13   4  173.88    6.70
 -13   4   4  171.88    8.20
  16  -7  -4   14.10    3.20
  -9  16  -4   13.00    3.10
  16  -7  -4   10.90    2.30
  -7  -9  -4    7.80    2.30
  -7  -9  -4   12.40    2.70
  -7  -9  -4    5.20    3.20
  -7  -9  -4   11.50    3.50
  -9  16  -4   11.60    3.00
   9 -16   4    9.40    2.20
   9 -16   4    8.30    2.10
   7   9   4   12.30    2.80
 -16   7   4    6.90    2.20
 -16   7   4   10.20    2.90
 -10  -9  -4   66.19    5.70
  19 -10  -4   71.49    6.00
 -10  -9  -4   71.49    5.90
  -9  19  -4   68.09    6.60
  -9  19  -4   71.09    6.50
  19 -10  -4   53.59    5.10
  10   9   4   53.19    6.90
 -19  10   4   67.09    6.50
   9 -19   4   62.39    5.40
 -19  10   4   62.29    5.90
   9 -19   4   71.19    5.20
  16 -10  -4   26.70    4.30
  -6  16  -4   23.60    4.10
 -10  -6  -4   24.50    3.70
  16 -10  -4   25.00    3.80
  -6  16  -4   23.20    4.00
 -10  -6  -4   18.00    3.30
   6 -16   4   18.60    3.30
   6 -16   4   28.60    3.50
   6 -16   4   19.00    3.90
   6 -16   4   32.10    4.00
   6 -16   4   23.60    1.90
 -16  10   4   17.00    3.70
 -16  10   4   25.80    3.90
  10   6   4   22.30    3.50
 -10  -3  -4  142.99    6.90
 -10  -3  -4  146.69    7.10
  -3  13  -4  149.09    7.90
  13 -10  -4  161.28    7.70
  -3  13  -4  143.49    7.90
 -13  10   4  149.39    7.90
   3 -13   4  145.59    8.00
   3 -13   4  144.69    7.00
  10   3   4  141.69    6.40
 -13  10   4  152.88    7.30
   3 -13   4  159.38    7.50
   3 -13   4  147.79    6.60
  10 -10  -4  432.16   13.70
   0  10  -4  416.26   13.80
 -10   0  -4  401.26   12.60
   0  10  -4  404.36   12.70
  10 -10  -4  399.76   11.80
 -10   0  -4  415.66   12.40
  10   0   4  414.86   11.70
 -10  10   4  422.96   15.50
 -10  10   4  420.16   14.00
   0 -10   4  400.46   13.00
  10   0   4  410.46   11.70
 -10  10   4  401.16   12.60
   0 -10   4  410.56   13.20
   0 -10   4  399.86   13.80
   0 -10   4  401.46   12.20
   7 -10  -4  190.28    7.00
   7 -10  -4  187.88    7.90
   3   7  -4  181.28    7.30
  10  -3   4  182.38    5.90
  -3  -7   4  177.58    6.90
  -3  -7   4  159.48    8.20
  -7  10   4  175.78    8.80
  -7  10   4  184.58    8.00
  -3  -7   4  180.68    8.10
  -7  10   4  184.48    6.60
  -3  -7   4  196.38    7.80
  10  -3   4  179.58    6.20
   6   4  -4   66.69    4.00
 -10   6  -4   75.19    4.30
   4 -10  -4   64.39    4.50
   6   4  -4   64.39    4.20
   4 -10  -4   75.09    5.40
   4 -10  -4   75.19    4.30
  -6  -4   4   63.39    4.40
  10  -6   4   66.79    3.30
  -6  -4   4   69.39    4.20
  -4  10   4   71.79    4.70
  -4  10   4   72.09    5.40
  -6  -4   4   72.99    4.60
  10  -6   4   74.09    3.20
 -10   9  -4  525.95   15.50
   1 -10  -4  521.05   16.20
   1 -10  -4  546.05   15.40
 -10   9  -4  529.25   12.60
   1 -10  -4  538.35   17.90
   9   1  -4  523.45   15.80
   9   1  -4  516.35   15.20
  -9  -1   4  530.85   18.10
  10  -9   4  539.65   14.10
  -1  10   4  525.55   16.20
  -1  10   4  541.75   17.80
  -9  -1   4  519.25   15.70
  -2 -10  -4  143.59    6.80
  -2 -10  -4  127.39    7.20
  -2 -10  -4  140.09    8.50
 -10  12  -4  149.59    7.40
  12  -2  -4  139.29    7.10
  12  -2  -4  139.39    6.70
 -10  12  -4  150.78    8.10
 -12   2   4  145.49    7.40
 -12   2   4  139.29    7.10
  10 -12   4  141.19    5.50
  10 -12   4  140.39    6.10
  15  -5  -4  130.29    7.30
 -10  15  -4  134.39    8.20
  -5 -10  -4  119.99    8.70
 -10  15  -4  121.79    7.40
  -5 -10  -4  110.59    6.60
  -5 -10  -4  119.69    6.70
  -5 -10  -4  135.49    7.90
  15  -5  -4  123.79    6.80
  10 -15   4  126.19    6.50
 -15   5   4  131.49    7.50
 -15   5   4  115.29    7.30
  10 -15   4  122.49    5.80
 -10  18  -4   34.30    5.10
  -8 -10  -4   31.30    4.50
  18  -8  -4   36.70    5.10
  -8 -10  -4   44.90    7.50
  -8 -10  -4   30.80    5.70
  18  -8  -4   32.20    2.10
 -10  18  -4   30.50    4.90
  18  -8  -4   38.20    4.80
  -8 -10  -4   32.60    4.50
  10 -18   4   34.70    3.50
 -18   8   4   28.10    4.80
 -18   8   4   27.90    4.40
  10 -18   4   27.80    3.90
 -10  21  -4    6.50    3.00
 -11 -10  -4   18.10    3.90
 -10  21  -4    8.30    3.60
  10 -21   4    7.30    2.70
 -21  11   4    7.70    2.80
  10 -21   4   11.10    2.60
 -11  -7  -4   30.30    4.50
  -7  18  -4   34.40    5.40
 -11  -7  -4   30.50    5.30
  18 -11  -4   30.10    4.30
  18 -11  -4   35.70    5.10
   7 -18   4   33.30    1.80
  11   7   4   30.50    4.30
   7 -18   4   32.90    4.60
   7 -18   4   36.50    5.40
 -18  11   4   26.40    4.80
   7 -18   4   32.10    2.00
 -18  11   4   26.90    4.20
  -4  15  -4  109.99    7.20
  15 -11  -4  113.99    6.70
 -11  -4  -4  109.09    6.40
  -4  15  -4  112.09    7.30
 -11  -4  -4   97.19    6.10
 -11  -4  -4   90.49    7.20
 -15  11   4  105.89    7.20
 -15  11   4   99.49    6.20
   4 -15   4   94.49    5.90
   4 -15   4  108.49    7.30
   4 -15   4  103.89    6.50
  11   4   4  105.49    5.80
   4 -15   4   95.69    5.50
 -11  -1  -4   76.29    5.00
 -11  -1  -4   77.79    4.80
  -1  12  -4   84.99    5.80
  12 -11  -4   85.79    5.50
  -1  12  -4   84.39    5.20
  -1  12  -4   88.59    5.90
 -12  11   4   79.59    5.00
   1 -12   4   74.99    5.20
 -12  11   4   76.89    5.70
 -12  11   4   82.29    6.70
  11   1   4   80.19    4.40
   1 -12   4   75.09    5.60
   1 -12   4   77.99    4.60
   1 -12   4   82.69    5.20
 -11   2  -4  530.25   14.90
   9 -11  -4  549.74   15.00
   2   9  -4  539.45   16.80
   2   9  -4  525.65   15.80
 -11   2  -4  564.44   16.00
   9 -11  -4  550.74   16.70
  -9  11   4  536.05   14.30
  -2  -9   4  541.45   17.30
  -9  11   4  566.14   18.80
  11  -2   4  548.15   14.60
  -2  -9   4  527.45   15.30
  -9  11   4  548.45   15.40
  -9  11   4  538.95   17.00
  -2  -9   4  560.54   16.50
  11  -2   4  539.75   14.30
   5   6  -4  113.49    5.40
 -11   5  -4  101.89    5.30
   6 -11  -4  108.49    5.30
   6 -11  -4  101.39    5.80
   6 -11  -4  107.09    6.80
   5   6  -4  102.59    5.50
  -5  -6   4  102.79    5.30
  -6  11   4  103.39    6.80
  -5  -6   4  103.49    5.80
  -5  -6   4  105.39    6.50
  11  -5   4  106.89    4.20
  11  -5   4  105.59    4.10
  -6  11   4  109.09    6.10
  -5  -6   4  103.49    5.90
  11  -5   4  105.79    4.50
   3 -11  -4   91.09    6.30
   3 -11  -4   75.49    4.60
   8   3  -4   79.89    5.00
   3 -11  -4   90.09    5.10
 -11   8  -4   82.09    4.90
   8   3  -4   87.29    4.80
   3 -11  -4   84.79    5.40
  -8  -3   4   82.19    5.30
  -8  -3   4   77.99    4.80
  11  -8   4   83.39    4.10
  -3  11   4   82.09    6.10
  -3  11   4   80.49    5.30
   0 -11  -4  195.28    9.00
 -11  11  -4  209.18    5.00
 -11  11  -4  204.98    5.10
  11   0  -4  203.38    8.30
 -11  11  -4  219.78    9.00
 -11  11  -4  214.68    9.80
  11   0  -4  195.58    8.70
   0 -11  -4  213.38   10.50
   0 -11  -4  200.78    8.40
 -11   0   4  196.28    8.70
   0  11   4  197.58    9.00
  11 -11   4  208.58    7.60
 -11   0   4  215.88    9.40
   0  11   4  215.78   10.50
  14  -3  -4  127.19    7.20
 -11  14  -4  138.99    8.40
  -3 -11  -4  141.39    8.10
  -3 -11  -4  145.59    7.20
  -3 -11  -4  151.98    9.40
 -11  14  -4  146.29    8.00
  14  -3  -4  140.19    7.10
  -3 -11  -4  145.79    7.30
 -14   3   4  130.59    7.40
 -14   3   4  131.89    7.70
  11 -14   4  137.99    6.00
  11 -14   4  150.88    6.80
  -6 -11  -4   12.50    3.00
  -6 -11  -4   12.10    3.50
  -6 -11  -4    6.20    3.20
 -11  17  -4   14.90    3.30
 -11  17  -4   12.90    3.60
  -6 -11  -4   13.50    3.10
  17  -6  -4   16.40    3.30
 -17   6   4    9.80    2.90
  11 -17   4   13.70    2.80
  11 -17   4   10.70    2.20
 -17   6   4   15.60    3.50
 -11  20  -4   15.90    4.30
  20  -9  -4   28.80    4.80
 -11  20  -4   18.20    4.20
  -9 -11  -4   20.50    3.80
 -20   9   4   22.10    4.40
 -20   9   4   22.60    4.90
  11 -20   4   23.00    3.80
  11 -20   4   18.50    3.20
 -11  23  -4    8.10    3.70
  23 -12  -4    2.50    2.50
 -12 -11  -4    0.30    3.00
 -11  23  -4    6.20    2.70
 -23  12   4    7.10    3.50
 -23  12   4    3.70    2.30
  11 -23   4    8.60    2.50
 -12  -8  -4   15.80    3.50
  -8  20  -4   13.80    3.90
  -8  20  -4   20.10    4.30
  20 -12  -4   24.40    4.40
 -20  12   4   21.40    4.40
  12   8   4   16.20    3.30
   8 -20   4   16.70    3.00
   8 -20   4   21.10    4.70
 -20  12   4   16.70    3.50
 -12  -5  -4   30.00    5.30
  -5  17  -4   22.10    4.20
 -12  -5  -4   25.80    4.00
 -12  -5  -4   24.40    4.00
 -12  -5  -4   21.10    4.00
  -5  17  -4   22.80    4.40
 -17  12   4   23.80    3.70
  12   5   4   23.90    3.60
   5 -17   4   21.30    3.20
   5 -17   4   26.90    4.60
   5 -17   4   18.90    4.00
   5 -17   4   20.70    3.80
 -17  12   4   20.90    4.60
  -2  14  -4  125.29    7.70
 -12  -2  -4  124.09    6.90
  14 -12  -4  126.79    7.20
 -12  -2  -4  113.19    6.40
  -2  14  -4  120.39    7.50
 -14  12   4  109.99    6.30
  12   2   4  124.29    6.10
   2 -14   4  114.59    7.00
 -14  12   4  125.39    7.70
 -14  12   4  118.19    8.50
   2 -14   4  139.29    6.60
   2 -14   4  108.89    6.50
   2 -14   4  113.69    7.50
   1  11  -4  160.88    8.10
  11 -12  -4  149.39    6.10
  11 -12  -4  155.48    7.80
 -12   1  -4  147.69    7.20
   1  11  -4  159.08    7.40
 -12   1  -4  150.98    6.80
  -1 -11   4  149.99    6.90
 -11  12   4  151.68    8.20
  -1 -11   4  153.78    8.30
  -1 -11   4  153.68    7.50
  12  -1   4  142.69    6.20
 -11  12   4  138.99    8.80
 -11  12   4  149.69    6.70
  -1 -11   4  160.88    7.80
 -12   4  -4   76.89    4.80
   4   8  -4   73.09    4.80
   8 -12  -4   80.99    5.40
   8 -12  -4   92.59    4.80
  -8  12   4   77.69    4.30
  -4  -8   4   87.89    5.50
  -8  12   4   83.79    5.70
  12  -4   4   82.89    4.00
  -4  -8   4   77.29    4.70
  -4  -8   4   82.29    5.30
  -4  -8   4   82.99    6.80
  12  -4   4   85.49    4.20
  -8  12   4   87.99    6.50
  12  -4   4   82.79    3.90
   5 -12  -4  226.58    8.80
   7   5  -4  242.58    9.40
   5 -12  -4  241.78   11.00
   5 -12  -4  227.28    8.80
   5 -12  -4  237.88    9.90
   7   5  -4  246.38    9.00
 -12   7  -4  248.18    9.30
  -5  12   4  231.98   11.00
  -7  -5   4  250.97    9.90
  -5  12   4  224.78    9.70
  12  -7   4  226.48    7.70
  -7  -5   4  245.98    9.90
  -7  -5   4  238.58    9.20
  12  -7   4  233.98    7.50
  10   2  -4  385.36   12.70
  10   2  -4  376.56   13.10
   2 -12  -4  426.56   15.80
 -12  10  -4  399.56   13.30
   2 -12  -4  372.36   13.60
   2 -12  -4  400.76   12.90
 -12  10  -4  387.56   10.40
  -2  12   4  380.26   15.00
 -10  -2   4  387.26   13.80
 -10  -2   4  373.46   13.10
  12 -10   4  388.06   11.50
  -2  12   4  382.66   13.80
  -1 -12  -4   26.80    4.10
  -1 -12  -4   35.20    5.50
  13  -1  -4   31.20    4.10
  13  -1  -4   35.10    3.50
 -12  13  -4   33.80    4.40
 -12  13  -4   34.60    1.60
 -12  13  -4   34.00    4.90
  -1 -12  -4   34.10    4.00
 -13   1   4   26.70    3.90
  12 -13   4   33.40    3.10
   1  12   4   33.90    4.70
   1  12   4   32.90    5.10
 -13   1   4   26.40    4.00
  12 -13   4   32.60    2.60
  16  -4  -4    7.80    2.40
 -12  16  -4   10.30    3.20
  -4 -12  -4    5.50    2.10
  -4 -12  -4    2.90    2.60
  -4 -12  -4    9.10    2.80
 -12  16  -4   10.90    3.10
  16  -4  -4    7.70    2.40
 -16   4   4   10.90    3.00
  12 -16   4    9.10    2.00
 -16   4   4    9.90    2.90
  12 -16   4    8.70    2.20
  19  -7  -4   46.30    5.70
 -12  19  -4   47.60    6.50
 -12  19  -4   47.70    6.30
  -7 -12  -4   49.90    5.00
 -19   7   4   44.70    5.80
  12 -19   4   42.40    4.00
 -19   7   4   44.70    6.00
  12 -19   4   41.30    4.80
 -10 -12  -4   15.90    3.70
 -12  22  -4   15.20    3.80
  22 -10  -4   18.40    3.80
 -12  22  -4   16.30    4.20
 -22  10   4   18.40    4.40
  12 -22   4   16.70    3.10
  12 -22   4   14.20    3.70
 -22  10   4   20.30    4.30
 -13  -9  -4    9.20    2.70
  -9  22  -4   10.00    3.70
  -9  22  -4   10.80    3.70
  22 -13  -4   18.20    3.80
   9 -22   4   11.10    2.80
  13   9   4    7.00    2.90
 -22  13   4    6.40    3.30
 -22  13   4   10.00    3.40
  -6  19  -4   44.20    6.30
  -6  19  -4   47.10    6.40
 -13  -6  -4   52.69    5.00
 -13  -6  -4   40.90    5.50
  19 -13  -4   45.90    5.90
  19 -13  -4   55.09    6.40
   6 -19   4   43.20    3.10
   6 -19   4   41.10    2.60
   6 -19   4   49.70    4.40
 -19  13   4   39.50    5.00
  13   6   4   56.09    5.00
   6 -19   4   46.80    6.50
 -19  13   4   47.70    6.20
  -3  16  -4    4.50    2.40
  -3  16  -4   10.20    3.10
 -13  -3  -4   10.20    2.40
 -13  -3  -4   11.10    2.80
  16 -13  -4   10.30    2.70
   3 -16   4    9.60    2.90
  13   3   4    9.10    2.40
 -16  13   4   11.50    3.30
   3 -16   4    9.30    2.30
 -16  13   4    8.30    2.90
 -16  13   4    4.40    1.90
   3 -16   4    7.90    2.70
   3 -16   4    6.10    2.40
 -13   0  -4   26.20    3.60
  13 -13  -4   24.60    3.70
 -13   0  -4   27.40    3.90
   0  13  -4   21.80    3.80
   0  13  -4   23.50    3.60
   0 -13   4   26.90    4.40
 -13  13   4   20.40    4.30
   0 -13   4   26.20    3.50
  13   0   4   24.50    2.90
   0 -13   4   22.20    3.80
   0 -13   4   28.50    4.00
 -13  13   4   24.40    3.80
 -13  13   4   24.90    4.10
  10 -13  -4  315.17   12.30
   3  10  -4  333.07   11.90
 -13   3  -4  349.87   12.10
  10 -13  -4  323.67   10.50
  -3 -10   4  336.37   13.40
  13  -3   4  332.17   10.50
  13  -3   4  341.07   10.30
 -10  13   4  322.47   10.20
 -10  13   4  349.77   13.20
  -3 -10   4  355.46   12.80
  -3 -10   4  337.77   11.60
  -3 -10   4  331.47   12.40
 -10  13   4  334.37   14.40
   7 -13  -4  378.36   13.70
 -13   6  -4  384.56   12.90
   6   7  -4  381.66   13.00
   7 -13  -4  383.56   12.20
   7 -13  -4  406.56   15.40
  -6  -7   4  358.06   14.00
  13  -6   4  366.26   10.80
  -7  13   4  397.46   14.10
  -6  -7   4  391.76   13.70
  13  -6   4  382.16   10.30
  -7  13   4  394.46   15.40
  -6  -7   4  399.96   13.80
  -6  -7   4  393.36   12.90
  13  -6   4  390.16   11.40
   4 -13  -4  230.38    9.30
   4 -13  -4  251.47    9.50
 -13   9  -4  219.98    9.30
   9   4  -4  233.88    9.20
   9   4  -4  248.38    9.80
 -13   9  -4  242.28    7.80
   4 -13  -4  232.18   10.30
   4 -13  -4  215.38   11.10
  13  -9   4  232.48    8.10
  -9  -4   4  232.38   10.20
  13  -9   4  227.98    7.80
  -9  -4   4  230.48   10.00
  -4  13   4  227.78   11.40
  -9  -4   4  249.68    9.80
  -4  13   4  226.48   10.20
  12   1  -4    8.10    2.30
   1 -13  -4    2.00    1.80
   1 -13  -4    7.20    2.10
 -13  12  -4    5.60    1.00
  12   1  -4    3.60    1.80
   1 -13  -4    3.10    2.50
 -13  12  -4    6.40    2.30
 -13  12  -4    3.30    2.00
 -12  -1   4    9.80    2.60
 -12  -1   4    7.80    2.60
  -1  13   4    1.60    1.80
  13 -12   4    6.10    1.60
  -1  13   4    4.60    2.00
 -13  15  -4  130.49    8.00
 -13  15  -4  150.68    9.10
  15  -2  -4  147.09    7.60
  -2 -13  -4  139.39    8.80
  -2 -13  -4  142.69    7.60
  15  -2  -4  139.89    7.80
 -13  15  -4  142.69    4.30
 -15   2   4  138.59    8.10
  13 -15   4  146.09    6.20
  13 -15   4  155.48    7.10
 -15   2   4  150.68    8.50
  18  -5  -4   41.80    5.20
  -5 -13  -4   44.10    5.30
  18  -5  -4   37.80    4.70
 -13  18  -4   49.20    7.00
  13 -18   4   38.90    4.50
 -18   5   4   49.30    6.00
  13 -18   4   42.60    3.70
 -18   5   4   32.30    5.00
  -8 -13  -4   17.50    3.60
  21  -8  -4   22.20    1.70
  21  -8  -4   19.60    4.10
 -13  21  -4   23.20    4.90
 -13  21  -4   27.00    4.70
  13 -21   4   29.10    3.90
 -21   8   4   25.00    4.80
 -21   8   4   17.80    4.10
 -11 -13  -4   12.80    3.40
 -13  24  -4   10.00    3.70
  24 -11  -4    9.00    3.00
 -13  24  -4   14.80    4.40
 -24  11   4    8.50    3.30
  13 -24   4    7.70    2.50
 -24  11   4    5.40    2.80
  24 -14  -4    4.00    2.80
 -10  24  -4   -1.90    2.10
 -10  24  -4    5.30    2.30
 -14 -10  -4    0.40    2.20
  10 -24   4    1.00    1.90
 -24  14   4    2.70    3.30
 -14  -7  -4   11.70    3.30
  -7  21  -4   13.80    3.90
  -7  21  -4    4.90    2.80
  21 -14  -4    7.80    2.80
   7 -21   4   10.30    1.40
   7 -21   4   14.30    2.80
   7 -21   4   13.50    1.40
   7 -21   4   11.20    3.70
  14   7   4   14.20    3.30
 -21  14   4    9.40    3.00
 -21  14   4    7.20    3.10
  -4  18  -4   64.09    6.30
  -4  18  -4   63.59    6.40
 -14  -4  -4   58.99    5.30
  18 -14  -4   64.09    5.70
 -14  -4  -4   59.29    5.60
 -18  14   4   62.99    6.30
   4 -18   4   59.39    4.70
 -18  14   4   70.29    7.50
  14   4   4   61.29    5.00
   4 -18   4   53.59    6.60
 -18  14   4   57.09    5.10
  15 -14  -4  110.69    7.10
 -14  -1  -4  103.89    6.80
 -14  -1  -4  102.99    6.40
  -1  15  -4  115.59    7.70
   1 -15   4  103.89    6.20
  14   1   4  110.69    5.90
   1 -15   4  111.39    7.80
 -15  14   4  123.29    9.20
 -15  14   4  111.79    6.20
   1 -15   4  105.99    7.00
 -15  14   4  110.29    7.70
 -14   2  -4    0.70    1.40
   2  12  -4    0.30    1.50
  12 -14  -4    2.60    1.20
  12 -14  -4    0.70    1.30
  -2 -12   4   -0.30    1.20
  -2 -12   4   -1.00    1.00
  -2 -12   4    1.00    1.90
 -12  14   4    0.50    1.80
  -2 -12   4   -2.90    1.40
  14  -2   4    1.50    1.20
 -12  14   4    1.40    0.90
 -12  14   4    0.30    1.90
  14  -2   4    1.00    1.00
   9 -14  -4  205.48    8.00
   5   9  -4  203.28    9.00
 -14   5  -4  229.38    9.40
   9 -14  -4  209.08    9.60
  -5  -9   4  199.48    8.60
  -5  -9   4  199.68    9.40
  -9  14   4  216.28   10.10
  -5  -9   4  196.78   10.10
  -5  -9   4  204.08    9.40
  14  -5   4  202.48    7.30
  14  -5   4  200.78    7.10
  -9  14   4  204.58    7.90
  14  -5   4  198.58    7.50
  -9  14   4  212.98   11.10
   8   6  -4  285.57   11.20
   6 -14  -4  280.37   10.50
   6 -14  -4  293.17   12.00
   6 -14  -4  303.87   11.00
   6 -14  -4  303.47   13.40
 -14   8  -4  325.97   11.80
   8   6  -4  299.07   11.00
  -8  -6   4  299.27   11.30
  -6  14   4  309.47   12.30
  -8  -6   4  308.27   12.10
  14  -8   4  298.17    9.70
  -6  14   4  319.47   13.70
  14  -8   4  286.17    9.30
  -8  -6   4  305.67   12.10
   3 -14  -4  165.98    8.10
 -14  11  -4  168.88    6.20
  11   3  -4  161.78    8.10
  11   3  -4  153.98    7.60
   3 -14  -4  160.58    9.70
 -14  11  -4  171.18    8.40
   3 -14  -4  157.58    8.60
   3 -14  -4  166.88    7.80
  -3  14   4  166.28    8.80
  14 -11   4  168.08    6.80
 -11  -3   4  151.98    8.40
 -11  -3   4  147.69    7.90
  -3  14   4  157.38    9.50
   0 -14  -4   23.50    3.70
  14   0  -4   29.50    4.00
  14   0  -4   26.70    4.00
 -14  14  -4   21.90    3.80
 -14  14  -4   28.50    4.70
   0 -14  -4   29.90    5.30
 -14   0   4   26.50    4.30
   0  14   4   30.60    4.60
  14 -14   4   28.10    3.40
   0  14   4   23.40    4.60
  -3 -14  -4   29.70    4.20
  -3 -14  -4   26.30    4.90
  17  -3  -4   36.80    5.00
 -14  17  -4   27.50    1.50
  17  -3  -4   29.10    4.10
 -14  17  -4   23.20    4.20
 -14  17  -4   29.50    1.50
  -3 -14  -4   34.90    6.20
 -14  17  -4   30.10    5.40
 -17   3   4   30.90    5.30
 -17   3   4   24.20    4.40
  14 -17   4   27.10    3.70
  14 -17   4   29.50    3.00
 -14  20  -4   31.10    5.80
  -6 -14  -4   20.90    4.10
 -14  20  -4   21.60    4.70
  20  -6  -4   26.00    5.20
 -20   6   4   29.70    5.10
  14 -20   4   25.30    3.80
 -20   6   4   25.70    4.50
 -14  23  -4    1.50    2.70
 -14  23  -4    3.30    2.50
  23  -9  -4    4.10    2.50
  14 -23   4    4.50    3.60
 -23   9   4    4.40    2.30
 -15  -8  -4    2.40    2.40
  23 -15  -4   -2.90    1.80
  -8  23  -4    0.10    2.50
  15   8   4    1.10    2.10
 -23  15   4    0.40    1.90
   8 -23   4    1.10    1.90
 -23  15   4   -0.20    1.80
  -5  20  -4   14.50    4.10
 -15  -5  -4   16.30    3.70
  20 -15  -4   13.70    4.00
  -5  20  -4   17.40    4.20
  15   5   4   14.70    3.40
 -20  15   4   14.90    4.40
   5 -20   4   14.70    3.00
 -20  15   4   20.80    3.60
 -20  15   4   17.60    4.30
   5 -20   4   16.50    2.70
   5 -20   4   13.50    3.70
  -2  17  -4   44.70    6.00
 -15  -2  -4   49.99    5.00
 -15  -2  -4   44.50    4.50
  17 -15  -4   49.10    5.80
 -17  15   4   41.50    4.20
 -17  15   4   44.50    7.00
   2 -17   4   42.10    4.10
 -17  15   4   40.90    5.70
   2 -17   4   41.30    5.90
  15   2   4   42.10    4.10
  14 -15  -4   24.90    4.10
   1  14  -4   26.40    4.00
 -15   1  -4   31.20    4.50
   1  14  -4   37.70    5.30
  -1 -14   4   24.80    3.90
 -14  15   4   31.80    3.70
 -14  15   4   24.70    4.50
  -1 -14   4   32.60    4.70
  -1 -14   4   26.60    4.70
  -1 -14   4   22.30    3.50
 -14  15   4   26.60    5.20
  15  -1   4   30.60    3.60
  11 -15  -4   23.30    2.40
   4  11  -4   21.10    3.50
 -15   4  -4   30.30    4.20
  11 -15  -4   28.70    4.30
  -4 -11   4   30.10    4.50
  15  -4   4   25.40    3.00
  -4 -11   4   20.20    3.30
  -4 -11   4   28.00    4.70
 -11  15   4   25.60    4.20
  -4 -11   4   21.80    3.70
  15  -4   4   24.50    2.90
 -11  15   4   23.60    2.50
  15  -4   4   25.10    2.60
 -11  15   4   27.60    5.00
   8 -15  -4  117.99    6.00
   7   8  -4  117.09    6.70
   8 -15  -4  112.49    7.00
   8 -15  -4  117.89    8.20
   8 -15  -4  118.69    6.30
 -15   7  -4  113.29    6.80
  -7  -8   4  103.39    6.70
  -7  -8   4  111.49    7.60
  -7  -8   4  110.19    6.50
  15  -7   4  108.49    5.10
  -8  15   4  120.29    7.50
  -8  15   4  107.49    8.00
  15  -7   4  110.69    5.40
  -7  -8   4  105.69    7.00
 -15  10  -4  114.69    5.50
   5 -15  -4  128.19    7.70
  10   5  -4  114.89    6.80
 -15  10  -4  130.99    7.40
  10   5  -4  118.79    6.60
   5 -15  -4  130.69    6.90
   5 -15  -4  122.89    8.50
   5 -15  -4  120.99    6.80
  15 -10   4  125.79    5.80
  -5  15   4  124.49    7.70
 -10  -5   4  121.99    7.20
  15 -10   4  125.49    5.60
 -10  -5   4  124.99    7.60
  -5  15   4  127.89    8.70
 -10  -5   4  126.89    7.70
   2 -15  -4    4.40    2.90
  13   2  -4    4.10    2.00
 -15  13  -4    4.70    1.10
 -15  13  -4    4.40    2.30
  13   2  -4    3.50    1.80
 -15  13  -4    5.70    2.30
  -2  15   4    1.80    1.90
 -13  -2   4    2.70    1.90
  -2  15   4    5.20    2.80
  15 -13   4    6.60    2.10
 -13  -2   4    4.20    1.80
  16  -1  -4   91.99    6.30
 -15  16  -4  105.89    7.60
  16  -1  -4  116.69    7.20
 -15  16  -4   99.69    8.00
  -1 -15  -4  101.49    6.90
  -1 -15  -4  103.89    7.60
  -1 -15  -4  104.39    8.60
  -1 -15  -4   97.49    6.50
  15 -16   4  100.19    5.90
  15 -16   4  102.29    5.20
 -16   1   4   98.09    7.10
  -4 -15  -4   37.50    4.80
 -15  19  -4   36.40    5.80
 -19   4   4   34.70    5.40
  15 -19   4   29.50    4.00
  15 -19   4   35.60    3.40
 -19   4   4   45.20    6.00
 -15  22  -4   -4.50    2.10
  -7 -15  -4    0.80    2.10
 -15  22  -4    1.70    1.20
  22  -7  -4    3.60    2.20
 -15  22  -4   -1.60    2.30
 -22   7   4   -2.70    1.40
  15 -22   4    0.80    2.30
 -22   7   4    1.10    1.80
 -16  -6  -4    1.50    1.80
  -6  22  -4    0.30    2.40
  -6  22  -4   -2.30    1.80
  22 -16  -4    2.10    2.40
   6 -22   4    1.60    1.70
 -22  16   4    4.70    2.90
   6 -22   4   -0.90    1.60
 -22  16   4   -0.40    1.80
 -22  16   4    0.40    2.10
  16   6   4   -0.90    2.00
   6 -22   4    2.20    1.20
 -16  -3  -4   32.80    4.60
 -16  -3  -4   26.90    4.60
  -3  19  -4   27.40    5.30
 -19  16   4   29.90    5.40
 -19  16   4   25.10    5.20
   3 -19   4   27.20    4.70
   3 -19   4   34.60    4.50
  16   3   4   30.50    4.20
 -19  16   4   27.40    3.90
   3 -19   4   31.80    6.40
  16 -16  -4   39.00    5.30
 -16   0  -4   44.40    4.30
   0  16  -4   49.00    6.40
 -16   0  -4   48.00    5.80
   0 -16   4   49.80    4.60
 -16  16   4   47.80    6.10
   0 -16   4   34.50    5.20
  16   0   4   52.49    4.30
 -16  16   4   42.10    6.70
 -16  16   4   43.90    3.80
  13 -16  -4    0.10    0.80
   3  13  -4    1.20    1.60
 -16   3  -4    2.00    1.60
  16  -3   4    1.20    1.10
  -3 -13   4    0.40    1.40
  16  -3   4   -0.70    1.30
  -3 -13   4    0.40    1.80
 -13  16   4    0.80    1.80
 -13  16   4    0.10    0.80
 -13  16   4    2.20    2.50
  -3 -13   4    0.20    1.80
  -3 -13   4    2.20    1.40
 -16   6  -4   73.99    5.80
   6  10  -4   82.29    5.80
  10 -16  -4   75.99    4.50
  10 -16  -4   81.59    6.20
  -6 -10   4   84.39    6.60
  16  -6   4   72.19    3.80
  -6 -10   4   77.89    6.60
 -10  16   4   72.89    6.10
 -10  16   4   73.19    4.70
  -6 -10   4   70.99    5.40
  16  -6   4   80.19    4.60
  16  -6   4   76.59    4.40
  -6 -10   4   71.09    5.80
 -10  16   4   75.29    7.10
   7 -16  -4   61.49    4.80
   7 -16  -4   60.39    5.40
   9   7  -4   53.29    4.80
 -16   9  -4   51.39    4.90
   7 -16  -4   52.49    5.70
 -16   9  -4   60.29    4.10
   7 -16  -4   56.39    4.40
  -9  -7   4   49.99    4.80
  16  -9   4   58.39    3.90
  -9  -7   4   55.09    5.20
  -9  -7   4   51.89    4.80
  -7  16   4   56.89    7.20
  -7  16   4   59.89    5.60
  16  -9   4   50.19    3.50
  -9  -7   4   54.59    6.70
 -16  12  -4    0.60    1.00
  12   4  -4    1.10    1.80
  12   4  -4   -1.20    1.40
 -16  12  -4   -0.60    1.40
   4 -16  -4    0.70    1.20
   4 -16  -4   -1.60    1.30
  -4  16   4   -0.70    1.60
  -4  16   4   -1.10    1.60
 -12  -4   4    0.30    1.70
 -12  -4   4    2.60    1.70
  16 -12   4    0.30    1.10
  16 -12   4   -0.60    1.30
 -16  15  -4   24.60    4.80
   1 -16  -4   26.60    5.00
   1 -16  -4   28.30    4.20
 -16  15  -4   29.90    4.70
   1 -16  -4   32.40    5.10
  15   1  -4   30.90    4.20
  15   1  -4   29.10    4.40
 -15  -1   4   18.40    3.80
  -1  16   4   23.50    5.40
  -1  16   4   26.40    6.00
  16 -15   4   29.00    3.40
  -2 -16  -4   76.39    6.30
 -16  18  -4   92.19    7.60
  18  -2  -4   74.19   10.70
 -16  18  -4   81.39    9.00
  16 -18   4   70.49    4.60
  16 -18   4   71.29    5.20
 -18   2   4   77.39    6.80
 -18   2   4   78.79    6.90
 -16  21  -4   -1.50    1.80
  -5 -16  -4    1.30    1.80
  21  -5  -4    0.80    1.90
 -16  21  -4    1.70    2.10
 -21   5   4    2.10    2.40
  16 -21   4    2.40    1.90
 -21   5   4    1.70    2.50
  -4  21  -4    4.70    3.10
 -17  -4  -4    0.10    1.40
  17   4   4    0.50    1.70
 -21  17   4    4.00    2.00
 -21  17   4    3.30    2.20
 -21  17   4    3.70    2.50
   4 -21   4    1.50    2.00
   4 -21   4    1.70    1.70
 -17  -1  -4   57.79    7.50
  -1  18  -4   54.19    7.00
 -17  -1  -4   63.29    6.00
 -18  17   4   58.69    4.60
  17   1   4   63.49    5.10
   1 -18   4   68.19    5.60
 -18  17   4   79.59    7.50
   1 -18   4   62.29    6.80
 -18  17   4   60.49    8.30
 -17   2  -4   12.90    3.20
  15 -17  -4   10.60    3.10
   2  15  -4   11.90    3.00
 -15  17   4    9.80    3.40
 -15  17   4   13.10    3.90
  -2 -15   4   12.80    3.50
  -2 -15   4   11.70    3.30
  17  -2   4   13.40    2.60
  12 -17  -4    2.70    1.30
  12 -17  -4    5.60    2.40
   5  12  -4   -0.90    1.10
 -17   5  -4    0.20    1.50
  17  -5   4    2.70    1.30
  17  -5   4    2.80    1.30
  17  -5   4    2.30    1.50
 -12  17   4    0.50    1.10
  -5 -12   4    3.20    2.00
  -5 -12   4    2.80    2.00
 -12  17   4    4.00    2.70
 -12  17   4    4.10    2.70
  -5 -12   4    1.70    1.60
   8   9  -4   63.79    5.30
 -17   8  -4   62.09    5.60
   9 -17  -4   57.39    4.30
  17  -8   4   59.59    4.20
  -8  -9   4   60.19    5.50
  -8  -9   4   69.19    5.40
  -8  -9   4   67.59    6.50
  -9  17   4   63.09    5.90
  -9  17   4   66.59    6.90
  17  -8   4   59.49    4.00
   6 -17  -4   58.19    4.70
   6 -17  -4   53.49    5.40
   6 -17  -4   42.10    6.20
  11   6  -4   50.89    4.80
 -17  11  -4   55.79    4.00
 -17  11  -4   49.30    4.90
   6 -17  -4   51.99    4.70
  -6  17   4   59.09    6.40
 -11  -6   4   41.70    5.60
 -11  -6   4   55.19    5.20
 -11  -6   4   42.90    5.50
  17 -11   4   47.70    3.80
  -6  17   4   53.99    5.60
   3 -17  -4   -0.70    1.90
   3 -17  -4    2.10    1.80
 -17  14  -4    0.80    0.80
  14   3  -4   -0.10    1.70
  14   3  -4    0.80    1.70
   3 -17  -4    2.80    2.40
 -17  14  -4    3.90    2.60
 -17  14  -4    3.30    2.30
  17 -14   4    1.40    1.30
 -14  -3   4    1.80    2.00
 -14  -3   4    0.10    1.60
  -3  17   4    4.50    2.20
  17   0  -4    4.70    2.70
 -17  17  -4   16.90    3.90
   0 -17  -4   13.20    3.20
 -17   0   4   17.60    4.20
  17 -17   4    9.50    2.00
 -17   0   4    9.00    3.00
  17 -17   4   12.10    2.70
   0  17   4   11.00    3.40
  20  -3  -4   21.50    4.30
 -17  20  -4   11.80    3.60
  -3 -17  -4   19.00    3.80
 -17  20  -4   10.20    3.70
  17 -20   4   13.30    2.70
  17 -20   4   16.60    3.10
 -20   3   4   28.60    5.20
 -20   3   4   16.60    3.90
  23  -6  -4   -0.50    2.30
 -17  23  -4   -1.60    2.50
 -17  23  -4   -1.70    2.80
  -6 -17  -4    1.50    2.20
 -23   6   4   -2.10    2.30
 -23   6   4    2.50    2.60
  17 -23   4   -1.40    3.20
  -2  20  -4    8.80    3.30
  -2  20  -4    5.20    1.10
 -18  -2  -4    4.50    2.40
 -20  18   4    6.80    2.20
  18   2   4   10.70    2.80
 -20  18   4    4.70    3.60
   2 -20   4    8.90    2.50
 -20  18   4    5.40    2.30
 -18   1  -4    3.90    2.20
 -17  18   4    3.60    3.00
  18  -1   4    5.00    1.90
 -17  18   4    6.20    2.60
  -1 -17   4    5.90    2.00
 -18   4  -4    2.30    1.80
  14 -18  -4    0.00    1.90
   4  14  -4    2.70    2.00
  -4 -14   4   -2.30    1.70
  18  -4   4    2.90    1.40
  -4 -14   4    2.20    1.80
 -14  18   4    0.60    0.80
 -14  18   4   -1.70    1.50
  -4 -14   4    1.20    2.00
  18  -4   4   -0.20    1.20
  18  -4   4    2.20    1.50
 -14  18   4    1.60    2.50
   7  11  -4   48.00    4.90
  11 -18  -4   49.80    4.40
  11 -18  -4   41.60    3.30
  11 -18  -4   43.10    5.60
 -18   7  -4   45.50    5.70
 -11  18   4   45.50    6.20
  18  -7   4   40.70    3.30
  -7 -11   4   34.50    5.30
  -7 -11   4   52.89    7.00
  18  -7   4   47.70    3.90
  18  -7   4   40.50    2.60
 -11  18   4   40.70    3.80
 -18  10  -4   37.70    3.90
   8 -18  -4   31.60    4.40
   8 -18  -4   40.40    5.40
   8 -18  -4   40.60    6.30
 -18  10  -4   41.20    5.50
  10   8  -4   30.20    6.60
 -10  -8   4   37.50    5.30
 -10  -8   4   40.00    5.10
 -10  -8   4   32.00    4.90
  18 -10   4   39.30    3.50
  18 -10   4   40.40    3.20
 -10  -8   4   39.20    5.90
  -8  18   4   48.70   10.40
  -8  18   4   30.30    5.00
   5 -18  -4    4.20    2.00
 -18  13  -4   -0.30    1.70
  13   5  -4    0.30    1.70
 -13  -5   4   -0.80    1.60
  18 -13   4   -1.60    1.30
  -5  18   4    0.70    2.00
  18 -13   4    0.40    1.10
  -5  18   4   -0.90    1.80
 -13  -5   4   -0.80    1.50
 -18  16  -4    2.00    2.20
 -18  16  -4    0.00    1.80
  16   2  -4    1.90    1.70
   2 -18  -4    1.60    1.70
  18 -16   4    2.80    1.80
  -2  18   4    3.40    2.60
 -16  -2   4    3.30    2.40
 -16  -2   4    1.20    2.20
  -2  18   4   -3.30    1.70
 -18  19  -4   20.30    4.50
  19  -1  -4   17.90    4.00
  -1 -18  -4   16.60    3.70
 -18  19  -4   17.00    4.70
 -19   1   4   11.90    3.40
  18 -19   4   13.50    2.90
  18 -19   4   12.90    2.60
 -19   1   4   14.70    3.80
  22  -4  -4   11.40    3.20
 -18  22  -4   16.20    4.20
 -18  22  -4   15.60    4.40
  -4 -18  -4    5.40    2.50
 -22   4   4   11.20    3.70
  18 -22   4    8.40    3.00
 -22   4   4   11.50    3.40
  18 -22   4    6.60    3.40
 -19  -3  -4   10.70    3.40
  -3  22  -4   13.40    3.90
 -22  19   4   12.20    3.90
   3 -22   4   12.70    3.30
  19   3   4   13.20    3.50
 -22  19   4   12.50    2.60
   3 -22   4    8.10    2.30
 -22  19   4   13.50    4.60
 -19   0  -4   12.70    3.50
  19   0   4    8.20    3.00
   0 -19   4   11.70    3.10
 -19  19   4   25.60    5.60
 -19  19   4   14.80    3.80
 -19   3  -4    4.30    2.20
 -16  19   4    3.10    2.70
  -3 -16   4    3.50    2.30
 -16  19   4    2.10    2.70
  19  -3   4    1.20    1.60
  19  -3   4   -2.70    1.40
   6  13  -4    0.80    1.80
  13 -19  -4   -0.80    1.40
  13 -19  -4    0.40    0.90
 -19   6  -4    2.20    1.80
  19  -6   4   -1.90    1.00
  19  -6   4    0.80    1.10
  19  -6   4    0.20    1.10
 -13  19   4    0.70    2.30
 -13  19   4   -1.20    1.00
 -13  19   4    0.20    1.90
  -6 -13   4    1.00    1.80
  -6 -13   4   -1.50    1.80
  10 -19  -4   15.00    2.40
   9  10  -4   15.70    3.40
 -19   9  -4   11.80    3.20
 -19   9  -4   16.30    2.90
  19  -9   4   17.00    2.70
  -9 -10   4   15.60    3.40
  -9 -10   4   15.10    4.00
  19  -9   4   16.70    2.60
 -10  19   4   16.90    4.00
 -10  19   4   22.20    4.70
 -10  19   4   12.50    2.70
  12   7  -4   16.40    3.50
   7 -19  -4   20.10    3.50
 -19  12  -4   12.80    3.10
 -19  12  -4   14.30    2.70
  19 -12   4   20.40    3.10
  19 -12   4   17.30    2.50
  -7  19   4   14.40    3.80
  -7  19   4   13.30    3.90
 -12  -7   4   22.30    4.20
 -19  15  -4    2.80    2.40
   4 -19  -4    4.60    1.90
  15   4  -4    2.60    2.00
 -19  15  -4    4.20    2.70
 -19  15  -4    2.60    1.20
  -4  19   4    3.40    2.40
  19 -15   4    1.10    1.40
  19 -15   4    3.50    1.90
 -15  -4   4    2.20    2.10
  -4  19   4    1.50    2.10
  18   1  -4    2.90    2.40
 -19  18  -4    3.70    3.00
 -19  18  -4    5.70    2.70
   1 -19  -4    1.10    1.90
 -18  -1   4    5.30    2.60
 -18  -1   4    4.00    2.90
  -1  19   4    4.50    2.40
  19 -18   4    0.50    1.40
  19 -18   4    2.10    2.00
  21  -2  -4    6.40    2.70
 -19  21  -4    9.80    3.50
 -19  21  -4    2.50    3.10
 -21   2   4    7.30    3.00
  19 -21   4    5.80    2.30
 -20  -1  -4    9.40    3.10
   1 -21   4    6.50    2.70
  20   1   4    5.10    2.40
 -21  20   4    5.20    4.00
 -21  20   4    1.10    2.70
 -20   2  -4   19.20    4.20
 -18  20   4   14.50    4.80
 -18  20   4   26.90    5.10
  -2 -18   4   17.20    3.50
  20  -2   4   27.30    3.80
   5  15  -4    8.80    3.00
 -20   5  -4    0.60    2.20
  -5 -15   4    5.50    2.40
  20  -5   4    5.20    2.20
  20  -5   4    5.10    1.80
 -15  20   4    4.80    2.90
 -15  20   4    5.00    2.70
  20  -5   4    6.90    1.90
  12 -20  -4   29.80    2.80
   8  12  -4   24.80    4.20
 -20   8  -4   26.20    4.00
 -20   8  -4   26.70    4.50
 -12  20   4   40.20    6.60
  20  -8   4   26.70    3.50
 -12  20   4   19.80    4.30
  -8 -12   4   24.10    3.90
 -12  20   4   22.30    3.40
  20  -8   4   24.40    3.10
 -20  11  -4   10.00    2.40
  11   9  -4    3.60    2.10
 -20  11  -4    6.10    2.80
   9 -20  -4    5.80    1.90
  20 -11   4    8.40    2.00
 -11  -9   4    7.30    2.70
  -9  20   4    5.20    3.20
  20 -11   4    8.80    2.20
  -9  20   4    8.10    3.20
 -20  14  -4    9.90    3.30
 -20  14  -4   16.70    2.80
  14   6  -4   21.40    4.30
   6 -20  -4   22.00    3.80
  20 -14   4   13.30    2.40
  20 -14   4   17.50    3.10
 -14  -6   4   17.40    4.00
  -6  20   4   12.00    4.00
  -6  20   4   15.10    4.00
 -20  17  -4    6.60    2.90
 -20  17  -4   17.20    4.10
  17   3  -4   25.10    4.40
   3 -20  -4   24.60    4.30
   3 -20  -4   19.20    3.80
  20 -17   4   19.10    3.20
  -3  20   4   23.40    5.50
 -17  -3   4   14.80    3.70
  -3  20   4   12.90    4.10
  20 -17   4   16.80    2.80
 -17  -3   4   21.70    4.40
  20   0  -4   15.30    3.70
 -20  20  -4    5.90    3.40
   0 -20  -4    7.40    2.50
 -20  20  -4    1.90    3.10
  20 -20   4    5.10    2.80
 -20   0   4   11.60    3.40
  20 -20   4    3.80    2.10
 -21   1  -4    7.40    2.90
 -20  21   4    3.60    2.80
  -1 -20   4    4.00    2.40
 -20  21   4    3.60    3.60
  21  -1   4    6.80    2.60
 -21   4  -4   38.70    5.70
  21  -4   4   32.30    4.20
 -17  21   4   39.60    7.30
  21  -4   4   34.20    4.20
 -17  21   4   28.90    5.30
  -4 -17   4   33.30    4.70
   7  14  -4   29.20    4.80
 -21   7  -4   24.90    4.70
 -21   7  -4   26.00    4.20
  -7 -14   4   30.00    4.60
  21  -7   4   29.10    2.50
 -14  21   4   30.20    5.50
  21  -7   4   29.80    3.50
 -14  21   4   28.70    5.70
  21  -7   4   19.10    3.30
 -14  21   4   20.90    3.10
 -21  10  -4   29.70    4.40
 -21  10  -4   25.60    4.70
  10  11  -4   29.60    4.70
  11 -21  -4   31.20    3.10
 -11  21   4   38.20    6.20
 -11  21   4   29.10    4.10
  21 -10   4   28.30    3.60
 -10 -11   4   26.30    4.50
  21 -10   4   33.30    3.20
 -11  21   4   37.80    6.80
   8 -21  -4   32.60    4.30
 -21  13  -4   32.30    4.30
 -21  13  -4   32.20    5.30
  13   8  -4   36.30    5.40
  21 -13   4   24.30    3.30
 -13  -8   4   36.50    5.50
  21 -13   4   36.10    3.40
  -8  21   4   33.70    5.40
  -8  21   4   32.40    6.30
   5 -21  -4   27.40    4.40
  16   5  -4   16.60    3.70
 -21  16  -4   17.90    4.70
 -21  16  -4   34.60    5.50
 -21  16  -4   25.80    2.60
  -5  21   4   29.10    5.90
  -5  21   4   23.00    5.10
  21 -16   4   27.30    3.70
  21 -16   4   31.10    3.80
 -16  -5   4   27.30    5.00
   2 -21  -4   17.50    3.80
 -21  19  -4   26.90    5.70
 -21  19  -4   18.00    4.60
  19   2  -4   18.20    4.00
  21 -19   4   17.70    3.50
  21 -19   4   20.30    3.60
  21 -19   4   15.80    3.20
  -2  21   4   17.50    4.90
 -22   3  -4   20.00    4.30
 -19  22   4   13.50    4.20
  22  -3   4   17.50    4.00
 -19  22   4   15.10    4.60
  -3 -19   4   28.60    4.80
  22  -3   4   24.20    3.90
 -22   6  -4   22.40    4.00
 -22   6  -4   13.00    3.70
   6  16  -4   21.50    4.60
  22  -6   4   15.60    2.90
  -6 -16   4   19.20    4.00
 -16  22   4   21.30    4.60
 -16  22   4   27.60    6.00
  22  -6   4   19.30    3.10
   9  13  -4   28.50    5.10
 -22   9  -4   19.50    4.50
 -22   9  -4   24.70    4.20
  13 -22  -4   26.00    2.60
  -9 -13   4   21.50    4.00
  22  -9   4   29.20    3.60
 -13  22   4   21.80    5.00
 -13  22   4   13.90    4.60
 -13  22   4   25.70    3.60
  22  -9   4   23.60    4.00
  12  10  -4   24.60    4.60
 -22  12  -4   25.60    4.80
 -22  12  -4   21.00    3.70
  10 -22  -4   34.60    4.10
  22 -12   4   17.20    3.00
 -10  22   4   25.90    5.10
 -10  22   4   20.90    4.00
  22 -12   4   24.10    3.10
 -12 -10   4   26.60    4.80
 -10  22   4   34.60    6.20
   7 -22  -4   21.40    3.80
 -22  15  -4   17.10    4.00
 -22  15  -4   18.00    3.10
  15   7  -4   18.60    3.90
 -15  -7   4   15.10    3.60
  22 -15   4   20.80    3.10
  22 -15   4   18.90    2.90
  -7  22   4   18.60    4.60
  -7  22   4   27.10    5.70
 -22  18  -4    9.80    3.30
 -22  18  -4    9.40    4.20
   4 -22  -4   18.70    4.50
  18   4  -4   13.50    3.60
 -18  -4   4   12.50    3.90
  22 -18   4   15.00    2.80
  -4  22   4   10.60    4.50
 -18  -4   4   19.30    4.40
  22 -18   4   18.80    3.30
  22 -18   4    9.60    3.00
  -4  22   4   10.30    4.10
   8  15  -4    3.30    2.40
 -23   8  -4    5.10    2.40
 -23   8  -4    4.80    2.60
  23  -8   4   10.10    2.40
  -8 -15   4    4.20    2.20
 -15  23   4    4.90    3.30
 -15  23   4    7.10    3.00
 -15  23   4    4.10    1.90
  23  -8   4   -0.60    2.60
  12 -23  -4    6.00    1.90
 -23  11  -4    6.00    2.30
  11  12  -4    7.60    3.70
 -23  11  -4    7.50    3.40
 -12  23   4   10.20    3.90
  23 -11   4    8.10    2.00
 -11 -12   4    6.90    2.70
 -12  23   4    2.70    2.50
 -12  23   4    5.70    3.20
 -23  14  -4    1.20    1.90
 -23  14  -4    0.90    2.90
   9 -23  -4    7.50    2.70
  14   9  -4    7.70    3.00
  23 -14   4    6.50    2.10
  23 -14   4    4.40    2.60
 -14  -9   4    4.30    2.30
  -9  23   4   10.30    3.00
 -23  17  -4   10.60    2.00
   6 -23  -4   11.00    3.30
   6 -23  -4   13.00    4.00
 -23  17  -4    6.70    3.60
  -6  23   4    9.50    4.00
 -17  -6   4    8.40    3.40
  23 -17   4   10.70    2.50
 -17  -6   4   10.90    3.60
 -24  10  -4   -1.60    2.00
  10  14  -4   -4.60    1.70
 -10 -14   4   -2.30    1.60
 -14  24   4   -1.20    2.90
 -14  24   4   -3.30    1.90
  24 -10   4   -0.10    1.70
 -14  24   4   -4.10    2.00
 -24  13  -4   -2.00    2.50
  13  11  -4   -0.30    1.90
 -11  24   4   -0.10    2.40
 -13 -11   4   -1.10    2.20
 -11  24   4    0.60    3.00
 -11  24   4   -2.30    2.20
  24 -13   4    2.40    1.70
   0  -1  -5   17.00    1.50
   1   0  -5   16.20    1.80
  -1   1  -5   16.60    1.50
  -1   1  -5   15.50    0.90
   0  -1  -5   16.00    1.90
   1   0  -5   16.00    1.10
   0   1   5   18.10    2.00
   0   1   5   15.80    1.40
  -1   0   5   13.60    1.70
   1  -1   5   16.20    1.60
  -1   0   5   15.80    0.90
   2  -2  -5  705.33   16.30
   2  -2  -5  724.33   17.30
   0   2  -5  691.43   16.30
   0   2  -5  682.63   16.20
  -2   0  -5  683.53   16.40
  -2   0  -5  741.93   17.00
   0   2  -5  692.73   15.50
   2  -2  -5  711.03   17.00
   0   2  -5  713.53   15.40
  -2   2   5  707.53   17.20
  -2   2   5  683.63   16.90
   0  -2   5  713.53   16.40
   2   0   5  713.93   17.00
   0  -2   5  692.53   14.80
  -2   2   5  696.03   16.10
   0  -2   5  695.23   16.50
  -2   3  -5 1380.56   28.60
  -2   3  -5 1359.46   29.50
   3  -1  -5 1343.57   30.00
  -1  -2  -5 1384.96   29.70
  -1  -2  -5 1336.37   30.90
   3  -1  -5 1310.47   30.60
  -2   3  -5 1375.96   28.70
  -3   1   5 1338.47   30.90
   1   2   5 1390.06   30.90
   1   2   5 1366.16   30.80
   2  -3   5 1373.76   29.60
  -3   1   5 1369.16   29.90
  -3  -1  -5 2472.45  149.69
   4  -3  -5 2651.23  184.38
  -1   4  -5 2268.77  141.49
   1  -4   5 2449.55  146.69
  -4   3   5 2446.36  178.48
   3   1   5 2180.68  139.49
   1  -3  -5  360.96   10.20
   1  -3  -5  354.46   10.20
   1  -3  -5  357.16    9.40
  -3   2  -5  370.06    7.70
  -3   2  -5  373.96    9.70
   2   1  -5  357.46    9.10
   2   1  -5  347.37    9.80
   2   1  -5  360.56    9.60
  -1   3   5  362.56   10.30
  -2  -1   5  367.36    9.90
  -1   3   5  344.97    9.90
  -1   3   5  377.96   10.20
  -1   3   5  360.26    9.20
  -2  -1   5  365.76    9.00
  -2  -1   5  365.26    9.90
  -2  -3  -5  920.71   20.50
  -2  -3  -5  908.91   21.00
   5  -2  -5  895.91   21.30
   5  -2  -5  928.21   21.50
  -2  -3  -5  916.31   22.40
  -3   5  -5  876.91   19.80
  -3   5  -5  857.71   20.20
  -3   5  -5  868.71   20.30
  -5   2   5  883.51   21.20
  -5   2   5  905.81   22.00
   3  -5   5  902.21   20.00
   3  -5   5  889.91   19.50
   3  -5   5  900.11   19.20
   2   3   5  865.41   22.10
   6  -4  -5   57.99    3.00
   6  -4  -5   51.89    3.30
  -2   6  -5   58.69    3.00
  -2   6  -5   61.89    3.20
  -4  -2  -5   56.79    2.70
  -2   6  -5   62.69    2.90
  -4  -2  -5   62.69    4.00
   6  -4  -5   64.19    3.50
  -6   4   5   57.39    3.50
   2  -6   5   55.49    2.40
   2  -6   5   61.09    2.80
  -6   4   5   64.79    3.80
   2  -6   5   57.09    3.00
   2  -6   5   60.59    2.50
   2  -6   5   54.39    2.90
   1   3  -5  415.46   10.70
   3  -4  -5  424.06   11.90
  -4   1  -5  402.56    9.50
   3  -4  -5  421.06   10.90
   3  -4  -5  422.16   11.60
   3  -4  -5  423.36   11.10
   1   3  -5  410.56   10.20
  -3   4   5  392.36   11.80
  -1  -3   5  415.66   10.40
  -1  -3   5  406.56   10.80
  -3   4   5  420.26   11.60
  -3   4   5  416.36   11.20
  -1  -3   5  414.86   10.10
  -3   4   5  408.16   11.00
   4  -1   5  427.36   11.10
  -1  -3   5  419.86   11.10
   4   0  -5 1073.19   26.20
   4   0  -5 1141.69   25.50
  -4   4  -5 1062.09   24.30
   0  -4  -5 1107.29   25.60
   0  -4  -5 1171.88   27.10
  -4   4  -5 1120.39   24.20
   0   4   5 1123.49   25.40
  -4   0   5 1147.39   25.50
  -4   0   5 1130.59   26.20
   0   4   5 1075.59   26.70
  -4   7  -5    3.10    1.20
  -3  -4  -5    3.10    1.20
  -3  -4  -5    3.00    1.10
  -3  -4  -5    2.40    1.40
   7  -3  -5    5.10    1.40
  -4   7  -5    3.70    1.10
   4  -7   5    2.20    0.80
   4  -7   5    3.90    1.00
  -7   3   5    1.30    1.20
   4  -7   5    3.20    0.90
  -7   3   5    5.40    1.50
   4  -7   5    3.10    0.40
   8  -5  -5  449.76   12.40
  -3   8  -5  427.16   12.50
  -5  -3  -5  454.35   14.20
  -3   8  -5  428.56   11.60
  -5  -3  -5  454.25   11.90
  -5  -3  -5  436.46   11.90
  -3   8  -5  447.26   12.50
   8  -5  -5  441.06   11.60
   8  -5  -5  420.16   12.70
   3  -8   5  422.66   11.20
   3  -8   5  425.16   10.40
   3  -8   5  442.06   11.80
   3  -8   5  450.25   11.90
   5   3   5  433.26   11.70
   3  -8   5  441.46   12.50
  -8   5   5  405.06   14.00
  -8   5   5  439.96   13.10
  -5   0  -5  386.96    9.30
  -5   0  -5  385.86    9.60
   0   5  -5  369.86   10.20
   5  -5  -5  388.76   11.00
   5  -5  -5  379.46   10.90
   0   5  -5  380.56   10.50
   0   5  -5  370.46    9.80
   5  -5  -5  368.26   10.10
  -5   5   5  370.86   10.30
   0  -5   5  377.86   10.50
  -5   5   5  355.06   11.70
   0  -5   5  386.16   10.10
   5   0   5  376.26    9.10
   0  -5   5  366.36    9.60
   0  -5   5  372.66   10.20
  -5   5   5  392.26   11.20
   0  -5   5  391.96    9.90
  -5   5   5  371.76   10.80
  -5   3  -5    1.50    0.70
  -5   3  -5    0.30    0.50
   3   2  -5    0.50    1.00
   3   2  -5    1.40    0.80
   2  -5  -5    1.70    1.20
   2  -5  -5    2.70    1.20
   2  -5  -5    0.30    0.80
  -3  -2   5    0.30    0.80
  -2   5   5    0.50    0.80
  -3  -2   5    1.40    0.90
  -3  -2   5    1.60    1.00
  -3  -2   5    0.90    0.80
  -2   5   5    1.40    1.20
  -2   5   5    2.10    1.00
  -1  -5  -5   87.79    4.30
   6  -1  -5   80.89    4.00
  -5   6  -5   77.89    2.20
   6  -1  -5   79.59    4.40
  -5   6  -5   83.29    3.80
  -1  -5  -5   76.69    4.70
  -1  -5  -5   79.79    3.70
  -5   6  -5   83.29    3.50
   5  -6   5   80.89    2.80
   1   5   5   76.59    4.70
  -6   1   5   80.69    4.30
  -6   1   5   85.79    4.20
   5  -6   5   83.09    2.80
   1   5   5   78.79    3.90
  -4  -5  -5  110.49    4.80
  -5   9  -5   98.89    5.00
   9  -4  -5  107.39    5.30
  -4  -5  -5  113.99    6.50
   9  -4  -5  106.19    6.60
  -4  -5  -5   99.59    5.30
  -5   9  -5  101.09    5.10
  -9   4   5   99.89    5.40
   5  -9   5  111.09    4.40
   5  -9   5  111.69    4.60
  -6  -4  -5   71.89    5.40
  10  -6  -5   82.29    3.70
  -6  -4  -5   79.39    4.20
  -6  -4  -5   78.19    4.20
  -4  10  -5   80.09    5.50
  -4  10  -5   76.19    4.70
  -6  -4  -5   76.79    4.70
  10  -6  -5   75.59    4.70
   4 -10   5   74.49    2.80
   4 -10   5   87.39    3.90
   4 -10   5   77.59    4.20
   4 -10   5   72.39    4.50
   6   4   5   79.59    4.10
 -10   6   5   76.59    5.50
   4 -10   5   72.99    4.00
 -10   6   5   74.19    4.80
  -6  -1  -5   43.30    2.60
  -1   7  -5   43.70    2.80
   7  -6  -5   43.10    3.00
  -6  -1  -5   44.30    2.60
  -1   7  -5   43.90    3.00
   7  -6  -5   43.80    3.30
   7  -6  -5   47.40    2.60
  -1   7  -5   53.19    3.30
   6   1   5   42.90    2.40
   1  -7   5   42.30    3.00
  -7   6   5   43.90    3.30
  -7   6   5   46.00    3.40
   1  -7   5   45.30    2.50
   1  -7   5   46.70    3.00
   1  -7   5   43.10    2.80
   2   4  -5  278.07    8.00
  -6   2  -5  272.87    6.80
   2   4  -5  266.57    8.50
   4  -6  -5  280.47    8.90
  -6   2  -5  268.37    7.40
   4  -6  -5  280.97    8.90
   4  -6  -5  269.67    9.60
  -4   6   5  268.37    8.80
  -4   6   5  278.07    8.80
  -2  -4   5  280.47    8.20
  -4   6   5  267.57    9.70
   6  -2   5  275.47    8.10
  -2  -4   5  273.87    8.40
  -2  -4   5  276.57    7.90
  -4   6   5  280.27    8.50
  -2  -4   5  281.77    8.80
   6  -2   5  277.67    6.50
  -6   5  -5   17.00    1.50
   1  -6  -5   18.70    2.40
   5   1  -5   18.60    2.30
   1  -6  -5   19.40    2.90
   5   1  -5   15.30    1.90
  -6   5  -5   15.20    1.50
  -1   6   5   16.30    2.70
  -5  -1   5   19.30    2.00
   6  -5   5   17.10    1.20
  -1   6   5   15.10    2.10
  -5  -1   5   17.10    2.30
  -5  -1   5   19.50    2.50
   6  -5   5   17.10    1.00
  -2  -6  -5  214.38    8.00
   8  -2  -5  214.18    8.20
  -2  -6  -5  196.28    8.80
  -6   8  -5  211.28    7.30
  -2  -6  -5  210.98    7.20
   8  -2  -5  200.18    7.50
  -6   8  -5  222.68    7.80
   2   6   5  214.08   10.20
   6  -8   5  209.08    6.20
  -8   2   5  203.88    9.00
   6  -8   5  211.88    6.50
  11  -5  -5   -0.60    1.30
  -6  11  -5   -0.50    0.90
  11  -5  -5   -0.30    1.00
  -5  -6  -5    1.10    1.00
  -5  -6  -5    1.80    1.00
  -5  -6  -5   -2.10    0.80
  -5  -6  -5   -0.30    0.90
  -6  11  -5    0.90    1.20
 -11   5   5   -0.60    1.00
   5   6   5   -0.80    0.80
 -11   5   5   -0.50    0.90
   6 -11   5    0.10    0.80
   6 -11   5    0.60    0.80
  -7  -5  -5    3.20    1.50
  -5  12  -5    4.10    1.70
  -7  -5  -5    3.60    1.60
  12  -7  -5    4.50    1.00
  -7  -5  -5    5.70    2.40
  -5  12  -5    4.30    1.80
  12  -7  -5    2.10    1.40
  -7  -5  -5    7.40    2.10
   5 -12   5    4.20    0.70
   5 -12   5    3.60    1.60
   5 -12   5    3.60    1.30
   7   5   5    2.70    1.20
 -12   7   5    3.30    1.70
   5 -12   5    2.90    1.10
 -12   7   5    5.50    2.10
   5 -12   5    5.90    1.90
   9  -7  -5   42.80    2.40
   9  -7  -5   40.00    3.00
  -7  -2  -5   42.80    3.00
  -2   9  -5   40.40    3.20
  -2   9  -5   39.70    3.30
   9  -7  -5   38.10    3.30
  -2   9  -5   39.60    2.90
  -7  -2  -5   36.90    2.70
   2  -9   5   41.70    3.30
   2  -9   5   43.50    2.70
  -9   7   5   43.30    3.60
   7   2   5   44.00    2.80
   2  -9   5   39.90    3.00
  -9   7   5   42.90    3.50
   2  -9   5   41.00    3.10
  -7   1  -5    0.40    0.70
   6  -7  -5    0.00    0.90
   1   6  -5    0.30    0.70
   1   6  -5    0.00    0.90
  -7   1  -5   -0.10    0.50
   1   6  -5   -0.30    0.70
   6  -7  -5    0.60    0.80
  -6   7   5    0.40    1.00
   7  -1   5   -0.20    0.50
  -6   7   5   -0.10    0.50
  -1  -6   5   -1.10    0.50
  -6   7   5   -0.30    0.90
  -6   7   5    0.70    1.20
  -1  -6   5    0.00    0.90
  -1  -6   5   -0.40    0.70
  -1  -6   5   -1.20    0.70
   4   3  -5   72.69    4.10
   3  -7  -5   76.99    4.30
   4   3  -5   73.49    3.70
   3  -7  -5   76.29    4.80
   3  -7  -5   81.69    4.30
  -7   4  -5   78.29    3.40
   7  -4   5   71.09    3.30
  -4  -3   5   73.49    4.00
  -3   7   5   68.09    4.60
  -4  -3   5   72.39    4.20
  -4  -3   5   76.29    3.70
   7  -4   5   74.39    2.60
  -3   7   5   83.69    4.40
   7  -4   5   74.89    2.30
   0  -7  -5   51.79    3.70
  -7   7  -5   54.59    3.20
   0  -7  -5   53.89    3.30
   7   0  -5   55.19    3.50
   0  -7  -5   50.99    4.20
   7   0  -5   51.19    3.70
  -7   0   5   59.49    3.70
  -7   0   5   56.99    4.40
   0   7   5   58.29    5.10
  -7   0   5   53.89    3.80
   7  -7   5   53.49    2.50
   0   7   5   56.59    3.70
   7  -7   5   51.19    2.20
  -7  10  -5    7.00    2.00
  -7  10  -5    7.70    1.80
  -3  -7  -5   11.60    2.70
  10  -3  -5   15.00    2.80
  -3  -7  -5   11.10    3.20
  -3  -7  -5   12.80    2.10
   7 -10   5    9.10    1.50
 -10   3   5    6.60    1.80
   7 -10   5   10.40    1.70
 -10   3   5    7.60    1.90
  -6  -7  -5    1.90    1.30
  -6  -7  -5    3.90    1.50
  13  -6  -5    2.90    1.80
  13  -6  -5    2.30    1.50
  -7  13  -5    5.10    2.00
  -6  -7  -5    2.70    1.80
  -7  13  -5    3.70    1.80
  -6  -7  -5    1.80    1.70
 -13   6   5    2.10    1.50
   7 -13   5    0.40    1.00
   7 -13   5    2.70    1.40
   6   7   5    2.20    1.30
 -13   6   5    1.20    1.70
  14  -8  -5    7.90    2.30
  -8  -6  -5    6.90    2.40
  -8  -6  -5    5.30    1.80
  -8  -6  -5    7.30    2.50
  14  -8  -5    6.70    2.40
  14  -8  -5    5.40    1.00
  -6  14  -5    7.00    2.40
  -6  14  -5    3.40    1.90
  -8  -6  -5    5.80    2.00
   6 -14   5    7.20    1.80
   8   6   5    6.90    2.20
 -14   8   5    7.10    2.20
   6 -14   5    3.90    1.60
 -14   8   5   10.60    2.90
   6 -14   5    7.30    2.40
   6 -14   5    7.40    0.90
   6 -14   5    8.00    0.90
   6 -14   5    9.50    2.60
  -3  11  -5    6.20    1.60
  -8  -3  -5    4.70    1.40
  -3  11  -5    6.50    1.90
  11  -8  -5    7.70    2.00
  -3  11  -5    3.90    1.60
  -8  -3  -5    5.90    1.70
   3 -11   5    6.30    1.50
 -11   8   5    9.80    2.50
   3 -11   5    4.60    1.70
 -11   8   5    5.20    1.70
   3 -11   5    8.10    1.80
   8   3   5    4.90    1.50
   3 -11   5    3.70    1.50
   0   8  -5   63.09    4.40
  -8   0  -5   71.69    3.80
   8  -8  -5   63.29    4.20
  -8   0  -5   61.99    3.30
   8  -8  -5   61.59    3.80
  -8   8   5   68.39    5.20
   0  -8   5   72.39    3.70
   8   0   5   64.09    3.10
   0  -8   5   71.29    4.10
  -8   8   5   73.49    4.60
  -8   8   5   76.49    4.40
   0  -8   5   62.09    3.80
   0  -8   5   68.59    4.20
   3   5  -5  103.69    5.00
  -8   3  -5  107.69    4.40
   5  -8  -5  111.79    5.20
   5  -8  -5  107.09    6.00
   5  -8  -5   98.69    5.20
   3   5  -5  103.39    4.60
  -5   8   5  113.29    7.30
  -3  -5   5  109.19    5.30
   8  -3   5  104.09    3.40
  -5   8   5  108.49    4.80
   8  -3   5  107.79    3.70
  -5   8   5  112.29    5.50
  -3  -5   5   99.79    5.10
  -3  -5   5  102.49    4.60
   8  -3   5  101.19    4.30
  -3  -5   5  112.89    5.20
   2  -8  -5   12.50    2.20
  -8   6  -5   11.80    1.20
   6   2  -5    9.70    2.40
   2  -8  -5   10.20    2.10
   2  -8  -5   16.60    3.10
   6   2  -5   14.30    2.10
  -8   6  -5   10.60    1.70
  -6  -2   5   13.20    2.10
  -2   8   5   10.80    2.80
  -2   8   5   10.90    2.10
  -6  -2   5   14.20    2.50
   8  -6   5   13.90    1.30
  -1  -8  -5    0.70    0.80
  -1  -8  -5    1.10    1.00
  -8   9  -5   -0.70    0.80
   9  -1  -5   -0.30    0.90
   9  -1  -5   -0.40    1.10
  -8   9  -5   -0.10    0.90
  -1  -8  -5   -0.60    1.10
  -9   1   5    0.10    0.90
   1   8   5    0.20    1.10
   8  -9   5    0.70    0.80
  -9   1   5   -0.50    1.10
   8  -9   5    0.30    0.50
   1   8   5   -0.10    1.00
  12  -4  -5   37.80    4.30
  -8  12  -5   43.00    3.90
  -4  -8  -5   51.39    4.30
  -4  -8  -5   45.60    3.60
  12  -4  -5   40.30    3.60
  -4  -8  -5   41.20    3.40
  -4  -8  -5   53.59    5.20
  -8  12  -5   44.90    4.20
 -12   4   5   45.30    4.10
   8 -12   5   43.40    3.20
 -12   4   5   42.60    4.00
   8 -12   5   44.10    3.00
  15  -7  -5    1.40    1.70
  -8  15  -5    3.60    2.00
  -7  -8  -5    0.40    1.30
  -7  -8  -5    2.50    1.60
  -7  -8  -5    0.50    1.70
  -8  15  -5    2.10    1.70
  -7  -8  -5   -0.50    1.40
  15  -7  -5    1.80    1.40
 -15   7   5   -0.50    1.50
   8 -15   5    2.50    1.30
   8 -15   5   -0.50    1.30
 -15   7   5    0.60    1.40
   7   8   5    2.10    1.50
  -9  -7  -5    1.10    1.60
  16  -9  -5   -1.60    1.50
  -7  16  -5   -0.70    1.40
  -9  -7  -5    1.50    1.50
  16  -9  -5    0.50    1.00
  -9  -7  -5    1.20    1.50
  -7  16  -5    0.80    1.50
   7 -16   5    0.60    1.20
 -16   9   5    0.10    1.60
 -16   9   5    1.30    1.60
   9   7   5    0.10    1.20
   7 -16   5   -1.50    1.30
   7 -16   5    0.90    1.10
  -4  13  -5   69.39    5.20
  13  -9  -5   68.19    4.90
  -9  -4  -5   67.99    4.60
  -9  -4  -5   68.69    4.50
  -9  -4  -5   65.89    5.80
  -4  13  -5   80.29    5.60
   4 -13   5   71.79    4.60
 -13   9   5   64.69    5.20
   4 -13   5   64.79    4.00
   9   4   5   66.39    4.30
   4 -13   5   71.09    4.60
 -13   9   5   65.19    4.90
   4 -13   5   65.39    5.00
  10  -9  -5   23.60    2.40
  -1  10  -5   17.40    3.00
  -9  -1  -5   19.60    2.80
  -9  -1  -5   12.20    2.10
  -1  10  -5   19.50    2.70
  -1  10  -5   17.50    2.80
  10  -9  -5   17.40    2.80
   1 -10   5   20.80    3.10
   1 -10   5   21.20    2.80
   9   1   5   18.60    2.20
   1 -10   5   17.40    2.30
 -10   9   5   14.30    2.80
 -10   9   5   20.60    3.90
   1 -10   5   14.20    2.80
 -10   9   5   12.80    2.30
   7  -9  -5    9.50    1.80
   2   7  -5    7.60    2.00
  -9   2  -5   10.40    1.50
   7  -9  -5   11.60    2.30
  -9   2  -5    6.40    1.60
   2   7  -5   11.70    2.30
  -2  -7   5    8.90    2.00
   9  -2   5    9.20    1.30
  -7   9   5    8.00    1.80
  -7   9   5    8.80    2.40
   9  -2   5    7.70    1.30
  -2  -7   5    8.20    1.90
  -7   9   5    9.80    2.20
  -2  -7   5   11.50    2.10
  -7   9   5    8.50    1.60
  -9   5  -5   32.80    2.60
   4  -9  -5   26.20    3.30
   4  -9  -5   27.20    2.80
   5   4  -5   29.90    2.90
   5   4  -5   25.30    2.40
   4  -9  -5   32.40    4.20
   9  -5   5   32.40    1.70
   9  -5   5   29.70    1.90
  -4   9   5   27.10    3.80
  -5  -4   5   32.30    3.00
  -5  -4   5   24.90    2.50
  -4   9   5   28.80    2.90
  -5  -4   5   32.70    2.90
  -9   8  -5   15.90    2.20
   1  -9  -5   18.40    3.20
   8   1  -5   13.30    2.40
   1  -9  -5   17.20    2.70
  -9   8  -5   17.40    1.40
   8   1  -5   14.70    2.30
   1  -9  -5   18.40    2.50
  -1   9   5   14.30    2.80
  -8  -1   5   18.30    2.90
  -1   9   5   11.60    2.30
   9  -8   5   19.00    1.70
  -8  -1   5   17.70    2.60
  -8  -1   5   16.10    2.50
  11  -2  -5    2.90    1.30
  -2  -9  -5    6.50    1.80
  11  -2  -5    4.80    1.80
  -9  11  -5    1.20    1.30
  -9  11  -5    3.20    1.50
  -2  -9  -5    7.10    2.40
  -2  -9  -5    7.00    2.00
 -11   2   5    4.70    1.70
 -11   2   5    5.00    1.90
   2   9   5    9.00    2.60
   9 -11   5    3.50    1.00
   9 -11   5    4.10    1.30
  14  -5  -5   26.20    3.60
  -9  14  -5   21.70    3.50
  14  -5  -5   21.20    3.60
  -5  -9  -5   28.10    4.30
  -5  -9  -5   24.60    3.50
  -5  -9  -5   19.30    4.10
  -9  14  -5   25.20    3.90
  -5  -9  -5   17.80    2.90
 -14   5   5   21.20    3.50
   9 -14   5   29.30    3.50
 -14   5   5   26.90    4.00
  -8  -9  -5    1.30    1.80
  -8  -9  -5    1.40    2.30
  17  -8  -5   -0.80    1.60
  -9  17  -5   -0.20    1.40
  -9  17  -5    1.90    1.80
  -8  -9  -5    3.70    2.20
  17  -8  -5    0.10    1.60
  17  -8  -5   -0.20    0.70
  -8  -9  -5    1.60    1.40
   9 -17   5    1.20    1.30
   9 -17   5    0.10    1.40
 -17   8   5   -0.50    1.30
 -17   8   5   -2.20    1.30
 -10  -8  -5    1.80    1.90
  -8  18  -5   -0.40    1.00
 -10  -8  -5    0.30    1.20
  -8  18  -5   -1.00    1.50
  18 -10  -5   -1.90    1.60
  18 -10  -5    0.00    1.40
   8 -18   5    1.90    1.60
   8 -18   5   -0.30    1.40
  10   8   5   -0.50    1.50
   8 -18   5    1.80    1.80
 -18  10   5   -0.80    1.40
 -18  10   5   -0.60    2.00
  -5  15  -5    0.20    1.60
  -5  15  -5    1.30    1.80
 -10  -5  -5   -0.20    1.50
 -10  -5  -5   -0.50    1.30
 -10  -5  -5    0.10    1.10
  15 -10  -5    1.80    1.50
 -10  -5  -5    1.50    1.60
   5 -15   5   -1.40    1.20
 -15  10   5    1.50    1.70
  10   5   5    0.10    1.10
   5 -15   5    0.90    0.70
   5 -15   5    1.30    1.00
   5 -15   5    1.70    1.50
   5 -15   5    1.60    1.50
 -15  10   5   -0.50    1.50
  -2  12  -5    3.30    1.60
  -2  12  -5    0.90    1.40
  12 -10  -5    3.10    1.80
  -2  12  -5    1.70    1.30
 -10  -2  -5    4.10    1.80
 -10  -2  -5    5.10    1.60
 -12  10   5    2.50    1.70
   2 -12   5    5.10    2.20
  10   2   5    2.90    1.30
   2 -12   5    6.10    2.10
 -12  10   5    1.60    2.00
 -12  10   5    1.50    1.50
   2 -12   5    4.50    1.50
   2 -12   5    5.10    1.70
   9 -10  -5   22.30    3.30
   9 -10  -5   24.40    2.90
   1   9  -5   21.90    3.30
 -10   1  -5   22.50    2.90
 -10   1  -5   22.80    2.60
   1   9  -5   19.00    2.60
  -1  -9   5   19.90    2.90
  -9  10   5   16.20    2.00
  -1  -9   5   22.30    3.30
  10  -1   5   19.70    1.90
  -1  -9   5   19.00    2.50
  -9  10   5   22.20    3.30
  -9  10   5   15.10    3.40
  -9  10   5   20.50    2.90
  -1  -9   5   17.40    2.70
   4   6  -5   78.69    4.60
   4   6  -5   82.59    4.40
   6 -10  -5   66.39    6.00
   6 -10  -5   79.39    4.50
   6 -10  -5   76.89    5.70
 -10   4  -5   76.69    4.20
  10  -4   5   74.89    3.30
  -6  10   5   83.79    4.30
  -4  -6   5   67.29    4.70
  10  -4   5   75.89    3.70
  10  -4   5   80.89    3.10
  -6  10   5   74.99    5.60
  -6  10   5   70.09    4.80
  -4  -6   5   73.49    4.70
  -4  -6   5   71.99    4.20
   3 -10  -5   60.49    6.70
   3 -10  -5   68.89    5.50
   7   3  -5   65.19    4.30
 -10   7  -5   59.49    3.80
   3 -10  -5   53.29    3.90
  -7  -3   5   60.59    4.00
  -3  10   5   65.99    5.30
  10  -7   5   55.79    2.90
  -3  10   5   57.89    4.30
  -7  -3   5   57.59    5.10
  10  -7   5   59.59    2.70
   0 -10  -5    5.80    1.80
  10   0  -5    5.30    2.00
 -10  10  -5    5.70    1.70
 -10  10  -5    3.20    0.80
  10   0  -5    3.60    1.40
   0 -10  -5    8.40    2.70
   0 -10  -5    5.00    1.80
 -10  10  -5    6.50    2.00
   0  10   5    2.80    1.60
  10 -10   5    5.60    1.10
  10 -10   5    7.50    1.40
   0  10   5    3.90    2.20
 -10   0   5    5.50    2.00
 -10   0   5    6.50    1.90
 -10   0   5    5.90    1.90
  -3 -10  -5   54.09    5.00
  -3 -10  -5   62.99    6.00
  -3 -10  -5   66.29    4.60
 -10  13  -5   60.49    5.20
  13  -3  -5   61.39    4.90
  -3 -10  -5   62.09    4.50
 -10  13  -5   56.29    4.80
  13  -3  -5   59.99    4.60
  10 -13   5   57.89    3.50
 -13   3   5   69.89    5.30
 -13   3   5   54.49    4.70
  10 -13   5   60.89    3.90
  16  -6  -5   -0.70    1.00
  -6 -10  -5    0.90    1.30
  16  -6  -5    2.50    1.70
  -6 -10  -5   -0.50    1.20
 -10  16  -5    1.10    1.80
 -10  16  -5    1.90    1.60
 -16   6   5    2.50    2.00
  10 -16   5    0.50    1.10
 -16   6   5    0.60    1.50
  10 -16   5    0.10    1.30
  19  -9  -5    0.00    1.60
  -9 -10  -5   -0.50    1.50
 -10  19  -5    0.20    1.80
 -10  19  -5    0.00    1.70
 -19   9   5    7.40    2.70
 -19   9   5    3.50    2.50
  10 -19   5    0.30    1.20
  10 -19   5    0.80    1.60
  10 -19   5    2.00    1.70
  -9  20  -5    2.50    1.90
  20 -11  -5    3.70    2.60
 -11  -9  -5    1.70    2.00
  -9  20  -5    2.70    2.10
 -20  11   5    3.20    2.20
   9 -20   5    3.40    1.70
 -20  11   5    3.10    2.20
   9 -20   5    1.40    1.60
   9 -20   5    1.70    2.30
  17 -11  -5    6.40    2.70
  -6  17  -5    6.60    2.40
 -11  -6  -5   10.50    2.60
 -11  -6  -5   11.40    3.10
  -6  17  -5   10.50    3.20
  17 -11  -5    9.40    2.70
 -11  -6  -5    8.90    3.20
 -11  -6  -5    6.40    2.40
   6 -17   5    7.60    2.40
  11   6   5   11.50    2.60
   6 -17   5   12.10    2.80
   6 -17   5    5.90    1.90
   6 -17   5   12.10    3.00
 -17  11   5    7.60    2.80
   6 -17   5    7.70    1.20
   6 -17   5    7.90    1.40
 -17  11   5    8.20    2.50
 -11  -3  -5   50.39    4.10
 -11  -3  -5   58.69    4.60
  -3  14  -5   66.79    5.60
  14 -11  -5   52.59    4.50
  -3  14  -5   47.30    4.70
 -14  11   5   58.19    4.80
  11   3   5   57.19    4.00
   3 -14   5   42.20    4.50
 -14  11   5   46.50    4.80
   3 -14   5   47.40    4.10
   3 -14   5   55.39    4.40
 -14  11   5   36.30    5.50
   3 -14   5   53.39    3.90
   0  11  -5   15.30    2.80
  11 -11  -5   21.50    3.30
 -11   0  -5   17.00    2.60
   0  11  -5   20.70    3.50
 -11   0  -5   13.70    2.50
  11 -11  -5   16.00    2.40
  11   0   5   18.00    2.40
 -11  11   5   16.50    3.20
 -11  11   5   18.10    3.90
 -11  11   5   18.10    3.40
   0 -11   5   18.10    3.00
   0 -11   5   13.90    2.80
   0 -11   5   14.30    2.40
   0 -11   5   21.70    3.50
   8 -11  -5    7.10    1.90
 -11   3  -5    8.40    1.90
   8 -11  -5    5.50    1.90
   3   8  -5    6.00    2.00
  -3  -8   5    6.20    1.80
  -8  11   5    6.90    2.20
  11  -3   5    8.20    1.50
  -3  -8   5    4.00    1.80
  11  -3   5    7.00    1.30
  -8  11   5    2.60    2.10
  -3  -8   5    4.30    1.60
  11  -3   5    6.20    1.40
  -8  11   5    8.10    1.70
  -3  -8   5    5.10    1.60
   5 -11  -5    1.70    1.50
   5 -11  -5    1.40    1.20
   5 -11  -5    2.40    1.60
   6   5  -5    1.30    1.30
 -11   6  -5    1.60    1.10
   6   5  -5    1.00    1.00
  -5  11   5    0.80    1.30
  -6  -5   5    0.90    1.20
  -6  -5   5    4.40    1.80
  11  -6   5    1.40    0.80
  11  -6   5    1.20    0.70
  -5  11   5   -0.20    1.50
   2 -11  -5    1.70    1.40
 -11   9  -5    1.70    0.70
   9   2  -5    2.70    1.50
   2 -11  -5    1.70    1.80
   9   2  -5    1.10    1.30
   2 -11  -5    3.20    1.40
 -11   9  -5    2.90    1.40
  11  -9   5    2.90    1.00
  -2  11   5    1.50    1.50
  -9  -2   5    1.10    1.30
  -9  -2   5    1.90    1.40
  -2  11   5    1.40    1.60
  -1 -11  -5    3.70    1.90
  -1 -11  -5    2.70    1.30
 -11  12  -5    2.30    1.30
  12  -1  -5    2.80    1.60
 -11  12  -5    4.10    2.20
  -1 -11  -5    3.30    1.60
  12  -1  -5    2.50    1.80
  11 -12   5    4.20    1.20
 -12   1   5    2.40    1.60
   1  11   5    1.90    1.70
 -12   1   5    0.90    1.60
   1  11   5    3.70    1.80
  11 -12   5    3.20    1.30
  -4 -11  -5   17.20    3.30
  -4 -11  -5   18.30    4.40
  -4 -11  -5   19.30    3.50
 -11  15  -5   14.60    3.40
  15  -4  -5   13.60    3.10
  15  -4  -5   14.00    2.80
  -4 -11  -5   13.00    2.80
 -11  15  -5   17.80    3.60
  11 -15   5   11.50    2.20
  11 -15   5   13.40    2.20
 -15   4   5   13.90    3.10
 -15   4   5   14.30    3.20
  18  -7  -5    2.30    2.30
 -11  18  -5    2.30    2.30
 -11  18  -5    3.60    2.10
  -7 -11  -5    0.90    1.70
  18  -7  -5    1.60    1.90
  -7 -11  -5   -1.90    1.10
 -18   7   5   -0.80    1.80
 -18   7   5    0.00    1.60
  11 -18   5    1.80    1.60
  11 -18   5    3.60    1.40
 -11  21  -5    2.90    2.50
 -10 -11  -5    0.40    1.70
  21 -10  -5    0.20    2.20
 -11  21  -5   -3.50    1.60
  11 -21   5   -1.00    1.20
 -21  10   5    0.50    2.00
 -21  10   5   -1.00    1.80
  11 -21   5   -2.30    1.80
 -10  22  -5    1.80    2.50
 -12 -10  -5   -0.90    1.50
  22 -12  -5    3.80    2.70
 -10  22  -5    0.90    2.10
 -22  12   5   -4.10    1.90
  10 -22   5    0.90    2.60
 -22  12   5    0.20    1.80
  10 -22   5   -0.90    1.50
  -7  19  -5    3.00    2.20
  -7  19  -5    6.60    3.10
 -12  -7  -5    1.50    2.10
  19 -12  -5    4.10    2.50
 -12  -7  -5    1.20    1.80
   7 -19   5   -0.50    2.10
  12   7   5    5.20    2.30
   7 -19   5    4.60    1.70
 -19  12   5    0.60    1.90
   7 -19   5    2.20    2.00
 -19  12   5    8.80    3.30
 -12  -4  -5    3.40    1.50
 -12  -4  -5    4.10    2.70
 -12  -4  -5    1.40    1.60
  -4  16  -5    3.90    2.00
 -12  -4  -5    1.20    1.70
  -4  16  -5    2.80    2.10
  16 -12  -5    0.40    1.90
   4 -16   5    5.80    1.90
   4 -16   5    4.40    1.80
   4 -16   5    1.00    1.80
 -16  12   5    2.20    2.00
   4 -16   5    2.80    2.10
 -16  12   5    2.10    1.40
  12   4   5    3.00    1.60
 -16  12   5    4.00    2.80
 -12  -1  -5    2.90    1.30
  -1  13  -5    6.50    2.10
  13 -12  -5    5.30    2.00
  -1  13  -5    6.50    2.40
 -12  -1  -5    8.20    2.10
 -13  12   5    7.40    2.20
   1 -13   5    5.30    1.80
   1 -13   5    3.50    1.80
   1 -13   5    3.90    1.60
  12   1   5    3.60    1.40
   1 -13   5    4.20    2.00
 -13  12   5    5.40    2.40
 -13  12   5    8.20    2.90
   2  10  -5   16.70    3.00
  10 -12  -5   15.30    2.50
   2  10  -5   15.60    3.00
 -12   2  -5   14.10    2.60
  10 -12  -5   13.60    3.00
 -12   2  -5   17.00    2.50
  -2 -10   5   12.50    2.70
  -2 -10   5   15.50    3.70
 -10  12   5   14.00    3.00
 -10  12   5   15.00    2.60
  12  -2   5   16.60    2.10
  12  -2   5   13.20    2.00
  -2 -10   5   16.40    2.90
 -10  12   5   13.40    2.00
  -2 -10   5   13.90    2.40
 -10  12   5   10.30    3.50
   7 -12  -5    3.00    2.00
   5   7  -5    1.40    1.30
   7 -12  -5   -0.40    1.00
   5   7  -5    2.20    1.30
 -12   5  -5    2.70    1.40
   7 -12  -5    1.80    1.20
  -5  -7   5    0.00    1.20
  -5  -7   5    2.90    1.50
  12  -5   5    2.60    0.90
  -5  -7   5    2.10    1.30
  -7  12   5    1.60    1.60
  12  -5   5    1.20    0.80
  -7  12   5    0.40    1.70
  -7  12   5    2.00    1.10
  12  -5   5    2.50    1.00
 -12   8  -5    2.40    1.60
   4 -12  -5    4.60    2.10
   8   4  -5    2.80    1.70
   4 -12  -5    0.70    1.20
   4 -12  -5    0.90    1.50
   8   4  -5    2.70    1.30
   4 -12  -5    4.10    1.60
  -8  -4   5    6.30    1.90
  -4  12   5    1.70    1.70
  -8  -4   5    2.70    1.60
  12  -8   5    2.90    1.00
  -4  12   5    3.10    1.80
  -8  -4   5    5.20    1.90
  12  -8   5    3.90    1.20
   1 -12  -5   86.79    6.80
   1 -12  -5   79.59    5.00
   1 -12  -5   68.79    5.40
  11   1  -5   72.69    4.80
 -12  11  -5   68.09    4.90
 -12  11  -5   68.89    2.70
  11   1  -5   69.99    5.20
 -11  -1   5   76.99    5.30
  -1  12   5   66.99    6.10
  12 -11   5   72.09    3.90
 -11  -1   5   65.39    5.20
  -1  12   5   67.19    5.30
  -2 -12  -5   10.00    2.40
 -12  14  -5   11.70    2.60
 -12  14  -5   13.20    3.30
  -2 -12  -5    9.00    2.20
  -2 -12  -5   14.70    3.10
  -2 -12  -5    9.70    3.60
  14  -2  -5   14.50    2.80
  14  -2  -5   14.60    3.10
  12 -14   5    7.90    1.70
 -14   2   5    9.20    2.80
 -14   2   5    9.90    2.70
  12 -14   5   12.90    2.20
  17  -5  -5    4.40    2.20
  -5 -12  -5    3.70    2.50
 -12  17  -5    0.10    2.00
  -5 -12  -5   -1.70    1.60
 -12  17  -5    1.60    1.70
  17  -5  -5    0.60    1.60
  -5 -12  -5    3.80    1.50
  12 -17   5    0.50    1.40
 -17   5   5    0.30    1.60
  12 -17   5    3.60    1.40
  20  -8  -5    9.40    1.50
 -12  20  -5   10.00    3.40
  -8 -12  -5    6.00    2.50
 -12  20  -5    9.30    3.00
 -20   8   5    9.10    3.10
  12 -20   5    2.70    2.20
  12 -20   5    5.90    1.80
 -20   8   5    8.90    3.20
  23 -11  -5    0.60    2.20
 -12  23  -5   -1.00    2.00
 -12  23  -5   -1.60    2.50
  12 -23   5   -3.70    3.00
  12 -23   5   -1.50    1.40
 -23  11   5   -4.80    1.70
  21 -13  -5    6.50    2.70
  -8  21  -5    3.40    2.50
 -13  -8  -5    2.90    2.50
  -8  21  -5    6.70    3.10
   8 -21   5    6.00    2.10
 -21  13   5    9.60    3.50
  13   8   5    6.10    2.20
 -21  13   5    3.70    2.10
   8 -21   5    4.30    2.50
  -5  18  -5    1.80    2.30
 -13  -5  -5    0.50    1.60
 -13  -5  -5   -0.20    1.40
  18 -13  -5   -2.10    1.30
  -5  18  -5    1.50    1.60
  13   5   5   -0.60    1.40
   5 -18   5    0.30    0.80
 -18  13   5   -0.10    1.10
 -18  13   5    2.50    2.70
 -18  13   5    0.20    1.50
   5 -18   5    1.90    1.60
   5 -18   5   -2.10    1.60
   5 -18   5    1.50    1.80
   5 -18   5    0.20    1.40
  -2  15  -5    0.20    0.70
  -2  15  -5    4.10    2.20
 -13  -2  -5    1.70    1.80
 -13  -2  -5    0.30    1.20
  15 -13  -5   -0.50    1.50
 -15  13   5    3.00    2.10
 -15  13   5    1.50    1.60
   2 -15   5    0.50    1.40
   2 -15   5   -0.10    1.20
 -15  13   5    0.30    1.70
  13   2   5    0.20    1.10
   2 -15   5   -1.10    1.50
   2 -15   5   -0.40    1.30
 -13   1  -5   18.50    3.20
   1  12  -5   18.80    3.10
  12 -13  -5   19.20    2.60
  12 -13  -5   17.50    3.30
 -13   1  -5   24.80    3.20
   1  12  -5   24.10    4.10
 -12  13   5   23.80    3.30
  -1 -12   5   15.50    3.10
 -12  13   5   20.60    3.80
  13  -1   5   23.20    2.80
 -12  13   5   13.90    3.60
  -1 -12   5   27.30    3.50
  -1 -12   5   15.70    3.20
  -1 -12   5   19.00    3.20
   4   9  -5   54.09    4.50
 -13   4  -5   60.99    4.60
   9 -13  -5   54.39    3.90
   9 -13  -5   54.09    4.80
  -9  13   5   49.50    3.60
  -9  13   5   47.20    4.60
  13  -4   5   49.90    3.40
  13  -4   5   53.59    3.10
  -4  -9   5   53.09    4.80
  13  -4   5   52.69    3.40
  -4  -9   5   52.79    4.50
  -4  -9   5   52.09    4.20
  -9  13   5   53.49    5.60
  -4  -9   5   43.00    4.60
 -13   7  -5   -0.50    1.40
   6 -13  -5   -1.30    0.90
   7   6  -5    1.10    1.00
   6 -13  -5   -0.30    1.30
   7   6  -5   -0.80    1.10
   6 -13  -5   -0.60    1.40
  -7  -6   5   -0.90    1.30
  -6  13   5    0.60    1.70
  -7  -6   5    0.30    0.80
  13  -7   5   -0.20    0.90
  -6  13   5   -0.80    1.50
  -7  -6   5   -3.20    1.00
  -7  -6   5    2.30    1.60
  13  -7   5    0.20    0.70
   3 -13  -5   10.40    2.30
   3 -13  -5    6.90    2.80
   3 -13  -5   13.40    3.00
 -13  10  -5    8.10    2.30
   3 -13  -5    8.60    2.90
 -13  10  -5    7.50    1.40
  10   3  -5    8.10    2.10
  10   3  -5    7.10    2.40
 -10  -3   5   15.20    3.30
  13 -10   5    8.50    1.70
 -10  -3   5    5.70    2.10
  -3  13   5    8.00    2.60
  -3  13   5   10.20    3.20
  13   0  -5    1.40    1.40
  13   0  -5    1.40    1.50
   0 -13  -5    2.40    1.60
   0 -13  -5    1.60    2.00
 -13  13  -5    2.30    1.80
 -13  13  -5    2.70    1.80
   0 -13  -5    2.00    1.90
  13 -13   5    3.10    1.20
   0  13   5   -0.20    1.80
   0  13   5    2.40    2.10
 -13   0   5    4.20    2.00
  13 -13   5    2.10    1.00
 -13   0   5    1.90    1.40
  16  -3  -5   -0.40    1.20
  -3 -13  -5   -0.30    1.30
  -3 -13  -5    2.50    1.70
  -3 -13  -5   -0.60    1.40
  -3 -13  -5   -0.60    1.80
  16  -3  -5    1.80    2.00
 -13  16  -5    1.20    2.10
 -13  16  -5   -0.70    1.70
  13 -16   5    0.00    0.90
 -16   3   5    1.00    1.60
 -16   3   5    2.00    1.90
  13 -16   5   -0.10    1.40
 -13  19  -5   -0.60    1.90
  19  -6  -5   -1.40    2.00
  -6 -13  -5   -2.90    1.40
 -13  19  -5   -0.50    1.80
 -19   6   5    2.50    2.20
  13 -19   5   -0.70    1.20
  13 -19   5   -0.50    1.60
 -19   6   5    1.50    1.60
 -13  22  -5   -2.30    2.00
 -13  22  -5   -2.10    2.20
  22  -9  -5    2.30    1.90
  -9 -13  -5    0.50    1.90
 -22   9   5    0.20    2.10
 -22   9   5    2.20    2.40
  -9  23  -5   -1.60    2.20
  -9  23  -5    1.20    2.10
  23 -14  -5   -0.30    2.00
 -23  14   5    0.90    2.10
   9 -23   5   -3.40    1.30
 -23  14   5    3.20    2.80
 -14  -6  -5    4.60    2.60
  -6  20  -5   -4.10    1.90
   6 -20   5    2.50    2.80
 -20  14   5   -1.60    2.10
   6 -20   5    1.50    0.90
 -20  14   5    1.80    1.90
   6 -20   5    0.80    2.30
  14   6   5    5.30    2.40
   6 -20   5    3.10    1.70
 -20  14   5    1.80    1.80
   6 -20   5    1.70    1.20
 -14  -3  -5    2.90    1.40
  -3  17  -5    0.50    1.20
  17 -14  -5    1.90    2.10
  -3  17  -5   -0.70    2.10
   3 -17   5    2.90    1.60
   3 -17   5    3.00    1.80
   3 -17   5    1.40    2.10
 -17  14   5    1.60    1.60
  14   3   5   -0.30    1.10
   3 -17   5   -0.90    1.70
 -17  14   5    1.50    2.20
 -17  14   5    0.30    2.50
   0  14  -5   26.40    3.80
 -14   0  -5   31.30    4.20
 -14   0  -5   35.90    4.40
   0  14  -5   28.30    4.60
  14 -14  -5   31.80    4.60
   0 -14   5   34.60    3.50
   0 -14   5   35.60    4.60
   0 -14   5   32.00    4.90
 -14  14   5   25.00    5.10
  14   0   5   26.60    3.30
 -14  14   5   25.80    4.40
   0 -14   5   29.20    4.20
 -14  14   5   26.90    3.70
   3  11  -5    1.10    1.70
  11 -14  -5    3.70    2.00
  11 -14  -5    2.50    1.10
 -14   3  -5    1.00    1.40
 -11  14   5   -0.30    2.10
 -11  14   5    1.10    1.90
  -3 -11   5    1.10    1.80
 -11  14   5    1.20    1.00
  -3 -11   5    0.20    1.30
  14  -3   5    1.20    1.00
  14  -3   5    1.70    1.30
  -3 -11   5   -0.50    1.30
  -3 -11   5    2.30    1.60
  14  -3   5    0.20    1.10
 -14   6  -5   21.70    3.40
   6   8  -5   18.80    3.50
   8 -14  -5   29.80    3.70
   8 -14  -5   29.00    4.20
  -6  -8   5   24.80    4.20
  -8  14   5   27.10    4.60
  14  -6   5   29.10    2.70
  -6  -8   5   37.60    4.70
  -8  14   5   24.00    3.10
  14  -6   5   23.50    2.20
  -8  14   5   25.20    4.20
  -6  -8   5   26.00    4.30
  14  -6   5   24.40    2.20
  -6  -8   5   28.10    3.70
   5 -14  -5   27.40    5.00
   9   5  -5   15.20    3.20
   5 -14  -5   26.40    4.10
 -14   9  -5   21.20    3.50
   5 -14  -5   19.20    3.20
   9   5  -5   20.40    3.20
   5 -14  -5   21.70    3.30
  -9  -5   5   18.60    3.40
  -9  -5   5   26.70    3.90
  -9  -5   5   25.30    4.00
  14  -9   5   17.20    2.20
  -5  14   5   18.90    3.60
  14  -9   5   19.90    2.40
  -5  14   5   22.90    4.40
 -14  12  -5    2.90    0.80
  12   2  -5    3.40    1.70
   2 -14  -5    2.60    2.00
  12   2  -5    1.60    1.50
   2 -14  -5    3.70    1.70
   2 -14  -5    2.00    1.80
 -14  12  -5    1.10    1.70
  14 -12   5    2.10    1.20
 -12  -2   5    2.20    1.90
  -2  14   5    4.00    2.10
  -2  14   5    4.40    2.60
 -12  -2   5    3.90    1.90
  -1 -14  -5   25.80    5.00
  -1 -14  -5   28.80    4.60
 -14  15  -5   23.10    4.50
  15  -1  -5   25.30    4.00
  -1 -14  -5   30.30    4.20
  15  -1  -5   27.90    3.80
 -14  15  -5   26.30    4.30
  -1 -14  -5   22.20    3.60
  14 -15   5   25.80    3.00
 -15   1   5   28.00    4.50
 -15   1   5   33.30    4.80
  -4 -14  -5    5.90    2.10
 -14  18  -5    7.20    3.40
  18  -4  -5    4.00    1.90
 -14  18  -5    5.70    2.70
 -18   4   5    7.60    2.60
 -18   4   5    6.80    2.50
  14 -18   5    5.70    1.80
 -14  21  -5   -1.00    2.00
 -14  21  -5   -0.20    2.70
  -7 -14  -5   -0.70    1.80
  21  -7  -5    4.50    2.00
 -21   7   5    2.50    2.20
  14 -21   5   -2.90    1.60
  14 -21   5   -2.90    1.50
 -21   7   5   -1.60    1.80
  -7  22  -5   -1.70    2.50
 -15  -7  -5    4.40    2.40
  22 -15  -5    2.60    2.40
  -7  22  -5   -2.90    1.80
  15   7   5    0.50    1.90
 -22  15   5    2.10    2.30
   7 -22   5    4.00    2.00
 -22  15   5    5.00    2.70
 -22  15   5   -0.30    1.50
  -4  19  -5   -2.40    1.60
  -4  19  -5    3.50    1.30
 -15  -4  -5   -0.60    1.30
 -15  -4  -5   -2.80    1.20
   4 -19   5    0.90    1.00
   4 -19   5    1.10    2.50
 -19  15   5   -0.80    1.60
   4 -19   5   -1.00    1.60
 -19  15   5    3.40    2.90
  15   4   5    0.40    1.60
   4 -19   5    4.60    2.40
 -19  15   5    2.20    2.10
  16 -15  -5    4.30    2.40
 -15  -1  -5    9.20    2.40
  -1  16  -5    6.30    3.10
 -15  -1  -5    7.30    2.30
   1 -16   5   10.50    2.50
   1 -16   5    6.60    2.60
   1 -16   5    9.20    2.70
 -16  15   5    8.40    3.00
 -16  15   5    6.90    2.20
  15   1   5    6.40    1.90
 -16  15   5    8.70    3.80
   1 -16   5   12.50    3.50
  13 -15  -5   -1.30    0.80
  13 -15  -5   -2.40    1.30
   2  13  -5   -2.00    1.10
 -15   2  -5    0.10    1.50
  15  -2   5   -0.50    0.80
  -2 -13   5    0.20    1.80
  -2 -13   5    0.00    1.40
 -13  15   5    0.50    2.10
  -2 -13   5   -0.40    1.40
 -13  15   5    1.10    1.90
 -15   5  -5   80.69    5.60
   5  10  -5   74.99    5.50
  10 -15  -5   94.49    6.40
  10 -15  -5   76.99    4.70
  15  -5   5   82.49    4.60
  15  -5   5   74.59    4.30
  -5 -10   5   81.09    6.60
 -10  15   5   76.09    7.10
  15  -5   5   84.79    4.30
 -10  15   5   74.69    4.70
  -5 -10   5   72.29    5.20
  -5 -10   5   87.49    6.10
  -5 -10   5   74.19    5.90
 -10  15   5   84.39    6.60
   7 -15  -5    1.40    1.50
   7 -15  -5   -0.10    2.00
   7 -15  -5    1.60    1.20
   8   7  -5    2.70    1.90
   8   7  -5   -0.10    1.10
   7 -15  -5    6.90    2.30
 -15   8  -5    2.30    1.60
  -8  -7   5    4.10    2.00
  -8  -7   5    1.90    1.90
  -8  -7   5   -0.60    1.70
  -7  15   5   -0.90    1.60
  15  -8   5    2.70    1.20
  15  -8   5    1.70    1.00
  -7  15   5    2.00    2.10
  -8  -7   5    2.90    2.20
  11   4  -5   31.80    4.10
 -15  11  -5   33.40    2.70
   4 -15  -5   33.00    4.20
  11   4  -5   26.40    4.10
 -15  11  -5   25.30    3.90
   4 -15  -5   36.80    5.80
   4 -15  -5   22.90    3.80
   4 -15  -5   34.30    4.90
  15 -11   5   26.60    2.50
  -4  15   5   26.10    4.30
 -11  -4   5   29.70    4.20
  -4  15   5   27.00    5.00
 -11  -4   5   27.60    4.30
 -11  -4   5   25.80    4.30
  15 -11   5   26.00    2.60
   1 -15  -5   10.10    3.30
  14   1  -5    8.80    2.70
 -15  14  -5    6.10    2.40
   1 -15  -5    8.60    2.80
   1 -15  -5   11.60    2.90
 -15  14  -5    8.20    2.90
  14   1  -5   12.40    2.60
  15 -14   5    7.30    1.90
 -14  -1   5   12.10    3.10
 -14  -1   5    8.70    2.60
  15 -14   5   13.60    2.00
  -1  15   5   13.90    3.80
  -1  15   5    6.20    2.70
 -15  17  -5    6.30    2.70
  -2 -15  -5    2.10    1.80
  17  -2  -5    1.60    2.00
 -15  17  -5    1.60    2.10
 -17   2   5    0.30    1.80
  15 -17   5    1.80    1.40
   2  15   5    0.40    1.00
  15 -17   5   -1.60    1.20
 -17   2   5    4.40    2.40
  -5 -15  -5    1.40    2.00
 -15  20  -5   -1.30    1.60
  20  -5  -5    2.20    1.80
 -15  20  -5    1.30    2.20
  15 -20   5    3.70    2.20
 -20   5   5    3.80    2.20
  15 -20   5   -1.00    1.10
 -20   5   5   -1.00    1.60
  23  -8  -5    9.70    3.40
 -15  23  -5    4.20    2.60
  -8 -15  -5    3.40    2.40
 -15  23  -5    9.00    3.10
 -23   8   5    5.70    3.00
 -23   8   5    5.70    2.80
  15 -23   5    7.10    2.20
  15 -23   5    4.90    3.40
  -5  21  -5   -1.20    2.10
 -16  -5  -5    3.40    2.20
  21 -16  -5   -0.40    1.90
   5 -21   5   -1.70    1.50
   5 -21   5   -0.60    1.40
 -21  16   5    0.60    2.70
  16   5   5    1.60    1.90
   5 -21   5    0.50    1.20
 -21  16   5   -3.30    1.60
 -21  16   5    4.30    2.10
  -2  18  -5    0.90    0.70
 -16  -2  -5    2.40    1.60
 -16  -2  -5    3.60    2.10
  -2  18  -5    3.20    2.10
  16   2   5    0.00    1.40
   2 -18   5    1.50    1.90
   2 -18   5   -0.90    2.00
 -18  16   5    1.40    2.60
 -18  16   5    2.30    1.60
   2 -18   5    4.70    3.00
 -18  16   5    2.20    2.50
 -16   1  -5   15.30    3.20
  15 -16  -5   10.00    2.80
  -1 -15   5   22.20    3.80
 -15  16   5   12.70    3.90
  -1 -15   5   13.10    2.70
  -1 -15   5   17.30    4.10
 -15  16   5   11.30    3.20
 -15  16   5   14.30    2.70
  16  -1   5   13.90    2.60
  -1 -15   5   10.60    2.70
  12 -16  -5    8.70    1.90
   4  12  -5    5.30    2.30
 -16   4  -5    8.40    2.70
  16  -4   5    4.80    1.70
 -12  16   5   11.10    3.20
 -12  16   5   11.60    3.70
  -4 -12   5    4.90    2.50
 -12  16   5    4.80    1.40
  16  -4   5    8.40    2.10
  16  -4   5   10.00    1.90
  -4 -12   5    5.50    2.30
  -4 -12   5    7.10    2.40
  -4 -12   5    9.00    2.30
 -16   7  -5    4.50    1.90
   9 -16  -5    6.70    1.90
   7   9  -5    1.50    1.60
   9 -16  -5    2.30    1.90
  -7  -9   5    5.80    2.60
  16  -7   5    2.00    1.30
  -7  -9   5    6.50    2.60
  -7  -9   5    2.20    2.10
  -9  16   5    0.80    1.30
  -7  -9   5    3.40    1.90
  -9  16   5    4.30    2.60
  16  -7   5    1.30    0.90
  -9  16   5    4.80    2.40
   6 -16  -5    9.40    2.50
   6 -16  -5   12.10    2.70
 -16  10  -5    8.30    2.60
 -16  10  -5    9.80    1.90
  10   6  -5   12.10    3.00
  16 -10   5    7.50    1.70
 -10  -6   5    6.20    2.50
  -6  16   5   12.90    3.80
  16 -10   5    6.80    1.70
  -6  16   5    8.10    2.70
 -10  -6   5   10.30    2.70
 -10  -6   5    8.00    2.60
   3 -16  -5   -1.60    1.70
 -16  13  -5   -0.50    0.80
   3 -16  -5    3.10    1.70
 -16  13  -5    1.50    1.60
   3 -16  -5   -0.40    1.10
   3 -16  -5    2.10    2.20
  13   3  -5    0.30    1.20
  13   3  -5    0.00    1.60
  -3  16   5    1.00    2.10
  16 -13   5    4.90    1.90
  -3  16   5    0.10    1.90
 -13  -3   5    1.20    1.70
 -13  -3   5    0.60    1.60
   0 -16  -5    3.60    1.90
 -16  16  -5    0.00    1.50
  16   0  -5    0.60    1.70
 -16  16  -5    3.70    2.60
 -16   0   5    4.80    2.30
  16 -16   5    3.60    1.50
 -16   0   5    4.80    2.50
   0  16   5    2.70    1.50
  16 -16   5    3.00    1.30
   0  16   5    5.80    2.40
 -16  19  -5    0.90    2.30
 -16  19  -5   -1.10    1.90
  19  -3  -5    1.90    2.10
  -3 -16  -5    1.60    1.30
  16 -19   5   -1.80    1.50
 -19   3   5   -0.10    2.10
 -19   3   5    2.90    2.50
  16 -19   5    1.70    1.40
  -6 -16  -5    3.30    1.80
 -16  22  -5   -1.60    2.20
  22  -6  -5    3.50    2.70
 -16  22  -5   -3.40    2.00
  16 -22   5   -1.00    2.10
  16 -22   5   -2.60    2.40
 -22   6   5   -0.60    1.80
 -22   6   5    3.10    2.40
 -17  -6  -5    7.50    3.30
  -6  23  -5    1.10    2.50
  23 -17  -5    0.20    2.50
 -23  17   5    3.80    3.30
   6 -23   5    3.10    1.30
   6 -23   5    3.00    2.20
 -23  17   5    9.20    3.40
  17   6   5    2.50    2.40
 -23  17   5    3.00    2.10
 -17  -3  -5   -2.10    1.40
  -3  20  -5    1.60    2.20
   3 -20   5    0.50    1.40
 -20  17   5    2.10    1.70
  17   3   5    2.20    2.10
 -20  17   5   -0.70    2.30
 -20  17   5   -3.50    1.60
   3 -20   5    4.50    2.20
 -17   0  -5    0.90    2.10
   0  17  -5    5.90    2.90
 -17  17   5    3.10    2.50
 -17  17   5    0.20    1.40
   0 -17   5   -2.80    1.80
  17   0   5   -0.60    1.30
 -17  17   5    0.20    2.40
   0 -17   5   -3.40    2.00
   0 -17   5    1.10    1.30
  14 -17  -5    0.30    1.50
 -17   3  -5   -0.30    1.60
   3  14  -5    0.50    1.50
  -3 -14   5   -1.80    2.10
 -14  17   5   -2.20    1.70
  17  -3   5   -0.30    1.00
  17  -3   5   -0.20    1.40
  -3 -14   5    0.60    1.90
 -14  17   5    1.10    1.80
  -3 -14   5    2.70    1.80
  11 -17  -5   21.90    3.90
 -17   6  -5   16.40    3.50
  11 -17  -5   17.90    2.70
   6  11  -5   20.80    3.70
  17  -6   5   18.20    2.40
  17  -6   5   13.40    2.40
 -11  17   5   17.20    4.20
 -11  17   5   23.40    4.40
  -6 -11   5   21.50    3.70
  -6 -11   5   15.00    3.30
 -11  17   5   20.10    2.90
  -6 -11   5   17.60    4.00
  17  -6   5   17.00    2.40
   8 -17  -5   -1.90    1.50
 -17   9  -5    0.30    1.10
 -17   9  -5   -2.00    1.10
   8 -17  -5   -0.10    1.60
   8 -17  -5    0.10    1.20
   8 -17  -5   -3.90    1.60
   9   8  -5   -1.50    1.30
  -8  17   5    0.90    1.90
  -9  -8   5   -0.50    1.40
  -9  -8   5    0.50    1.40
  17  -9   5   -0.10    0.80
  -9  -8   5    2.30    2.20
  -8  17   5    0.60    1.90
  12   5  -5   15.40    3.40
   5 -17  -5   12.70    3.60
   5 -17  -5   14.20    3.00
  12   5  -5   18.30    3.40
 -17  12  -5   16.70    2.40
 -17  12  -5   15.30    3.20
   5 -17  -5   15.80    4.30
   5 -17  -5   19.60    3.40
  -5  17   5   14.50    4.20
 -12  -5   5   15.00    3.30
 -12  -5   5    9.90    3.00
 -12  -5   5   12.00    3.30
  17 -12   5   15.90    2.40
 -12  -5   5   22.30    1.80
   2 -17  -5   -0.40    1.50
 -17  15  -5    0.00    1.60
 -17  15  -5   -0.70    1.40
  17 -15   5    0.70    1.00
 -15  -2   5    0.80    1.60
  -2  17   5    4.40    2.60
  17 -15   5    1.20    1.20
 -15  -2   5   -0.80    1.90
  -2  17   5    2.00    1.90
 -17  18  -5    3.40    3.00
  18  -1  -5    6.50    2.60
  -1 -17  -5    3.60    2.00
 -17  18  -5    1.40    2.20
 -18   1   5    8.10    2.90
  17 -18   5    7.70    2.10
   1  17   5    3.40    1.20
  17 -18   5    4.20    1.50
 -18   1   5    5.40    2.60
  21  -4  -5    4.60    2.60
  -4 -17  -5    2.30    2.30
 -17  21  -5    1.10    2.30
 -17  21  -5    1.30    2.90
 -21   4   5    3.40    2.60
  17 -21   5   -0.30    2.20
 -21   4   5    1.90    2.40
  17 -21   5   -3.10    1.90
  22 -18  -5    2.70    2.70
 -18  -4  -5   -1.50    2.00
  -4  22  -5   -4.00    1.70
   4 -22   5    1.10    2.00
   4 -22   5    0.40    2.50
   4 -22   5    0.20    1.40
 -22  18   5   -1.50    1.60
  18   4   5   -1.40    1.70
 -22  18   5   -4.10    1.90
 -22  18   5    2.10    2.60
 -18  -1  -5    2.80    2.50
  -1  19  -5   -0.20    2.20
 -19  18   5    2.50    1.50
  18   1   5    2.30    1.70
 -19  18   5   -1.00    2.40
   1 -19   5    2.40    2.00
 -19  18   5    3.10    2.40
 -18   2  -5    0.60    1.70
 -16  18   5    1.30    2.20
  -2 -16   5   -0.20    1.40
  -2 -16   5   -2.80    1.80
  18  -2   5    2.90    1.60
 -16  18   5    0.00    1.90
  -2 -16   5    3.50    2.60
  13 -18  -5    0.60    1.10
   5  13  -5   -1.10    1.60
  13 -18  -5   -0.10    1.60
  18  -5   5   -1.60    1.20
  18  -5   5    0.10    1.20
  18  -5   5    2.10    1.10
  -5 -13   5    0.00    1.30
  -5 -13   5   -0.20    1.60
 -13  18   5   -0.50    1.00
  -5 -13   5    2.50    2.10
 -13  18   5    3.20    2.40
 -13  18   5   -2.30    1.90
  10 -18  -5    1.40    1.50
  10 -18  -5   -1.50    1.70
 -18   8  -5    2.30    1.70
  10 -18  -5    1.90    1.40
   8  10  -5    0.20    1.60
 -10  18   5    0.00    2.00
 -10  18   5   -0.40    1.20
  -8 -10   5    2.80    2.40
  18  -8   5    1.60    1.10
  18  -8   5    0.10    1.00
 -10  18   5   -0.50    2.10
  -8 -10   5    0.10    1.60
   7 -18  -5    9.10    2.40
 -18  11  -5    7.90    2.70
   7 -18  -5    8.50    3.90
   7 -18  -5   13.70    3.40
   7 -18  -5    2.30    1.60
 -18  11  -5    7.70    2.10
  11   7  -5    7.50    2.80
  -7  18   5    7.60    3.10
 -11  -7   5   11.00    2.90
 -11  -7   5    9.10    2.90
 -11  -7   5   13.10    3.60
  18 -11   5    8.70    1.90
  -7  18   5   10.10    2.90
  18 -11   5    9.50    1.90
   4 -18  -5    3.60    2.00
 -18  14  -5   -0.80    0.70
  14   4  -5    0.30    1.90
  18 -14   5   -1.50    1.30
  18 -14   5    1.00    0.90
  -4  18   5   -3.00    1.70
  -4  18   5    2.20    2.40
 -14  -4   5    1.40    2.00
   1 -18  -5    3.80    2.20
  17   1  -5    5.00    2.30
 -18  17  -5    4.50    2.10
 -18  17  -5    4.90    2.50
  -1  18   5    2.00    2.20
 -17  -1   5    4.80    2.60
  -1  18   5    3.00    1.40
 -17  -1   5    4.30    2.40
  18 -17   5    3.20    1.30
  18 -17   5    7.20    2.00
 -18  20  -5    1.50    2.20
  -2 -18  -5    0.90    1.60
  20  -2  -5    1.50    2.20
 -18  20  -5    0.20    2.30
  18 -20   5    2.60    1.90
  18 -20   5   -1.70    1.40
 -20   2   5   -1.40    1.90
 -20   2   5   -0.60    2.20
 -19  -2  -5   -0.30    1.80
 -21  19   5    2.60    3.00
   2 -21   5   -1.30    1.80
   2 -21   5   -3.00    1.40
 -21  19   5   -2.30    2.90
  19   2   5    2.10    2.30
 -21  19   5    2.90    1.80
 -19   1  -5    3.40    2.00
  -1 -18   5    4.50    2.10
 -18  19   5    0.30    2.40
 -18  19   5    0.20    2.20
  19  -1   5   -1.60    1.30
 -19   4  -5    1.80    2.30
   4  15  -5   -1.90    1.50
  -4 -15   5    3.80    2.20
 -15  19   5   -1.20    1.70
 -15  19   5    1.00    2.20
  19  -4   5    1.10    1.60
  19  -4   5    2.40    1.30
   7  12  -5    4.50    2.20
 -19   7  -5    4.90    2.50
  19  -7   5    1.70    1.50
  -7 -12   5    2.30    2.00
 -12  19   5   -0.60    1.80
  19  -7   5    0.90    1.00
  -7 -12   5    0.40    2.40
 -12  19   5    5.00    3.20
  19  -7   5    4.00    1.40
 -12  19   5    4.10    1.60
   9 -19  -5    1.90    1.50
  10   9  -5    1.80    2.00
 -19  10  -5    0.30    1.80
 -19  10  -5    1.10    1.30
  -9  19   5    0.80    2.40
 -10  -9   5   -3.30    1.60
  19 -10   5   -0.70    0.80
 -10  -9   5    2.20    1.90
  -9  19   5    3.80    2.50
  19 -10   5    0.00    1.20
 -19  13  -5    4.70    1.90
   6 -19  -5    8.20    2.50
  13   6  -5    3.00    2.20
 -19  13  -5    8.40    3.40
  19 -13   5    5.20    1.60
  19 -13   5    3.90    1.80
  -6  19   5    5.60    2.50
 -13  -6   5    4.90    2.70
  -6  19   5    1.80    2.60
  16   3  -5    1.60    2.00
 -19  16  -5   -0.30    1.80
 -19  16  -5    0.20    2.00
  19 -16   5   -0.70    1.30
  19 -16   5    2.70    1.10
  19 -16   5   -2.90    1.30
 -16  -3   5   -3.10    1.70
  -3  19   5    2.80    2.50
 -16  -3   5   -1.00    1.50
  -3  19   5   -2.50    1.60
 -19  19  -5   -2.50    1.70
  19   0  -5   -1.50    1.60
 -19  19  -5   -1.70    2.10
   0 -19  -5   -0.30    1.70
  19 -19   5   -1.80    1.30
 -19   0   5   -0.50    2.30
 -19   0   5   -1.70    2.00
  19 -19   5    6.80    2.50
  22  -3  -5    1.10    2.20
  -3 -19  -5    2.40    2.20
 -19  22  -5    0.40    2.40
 -22   3   5   -2.00    2.10
 -22   3   5    0.90    2.50
  19 -22   5   -2.90    2.20
 -20   0  -5    0.90    2.20
 -20  20   5   -0.80    2.30
   0 -20   5    1.80    2.00
  20   0   5   -1.10    1.70
 -20   3  -5    3.50    2.20
  20  -3   5    2.00    1.30
 -17  20   5    1.40    2.70
 -17  20   5    1.40    2.40
  -3 -17   5    0.20    1.80
  20  -3   5   -1.20    1.60
 -20   6  -5    2.80    2.30
   6  14  -5    0.80    1.90
  14 -20  -5    1.70    1.40
  20  -6   5    4.70    1.40
 -14  20   5    4.80    2.90
  20  -6   5    2.30    1.60
 -14  20   5    3.80    2.60
  -6 -14   5    4.00    2.00
 -14  20   5    1.10    1.30
  20  -6   5    4.20    1.80
  11 -20  -5   -0.40    1.40
   9  11  -5    0.50    1.80
 -20   9  -5    0.50    1.50
 -20   9  -5   -2.20    1.80
  20  -9   5    0.70    1.10
  20  -9   5    0.70    1.60
  -9 -11   5    0.60    1.90
 -11  20   5    2.00    2.20
 -11  20   5    0.90    1.30
 -11  20   5    0.60    2.30
   8 -20  -5    0.30    1.70
 -20  12  -5    1.00    1.20
 -20  12  -5    2.20    2.40
  12   8  -5    0.00    1.80
  20 -12   5    1.20    1.10
  -8  20   5    2.30    2.30
  20 -12   5   -1.60    1.30
  -8  20   5   -4.50    1.60
 -12  -8   5   -3.60    1.40
 -20  15  -5   -1.80    1.60
 -20  15  -5    1.50    1.80
   5 -20  -5    4.30    2.40
  15   5  -5    2.50    2.20
 -20  15  -5    1.10    1.10
  -5  20   5   -2.40    1.80
  -5  20   5    1.60    2.10
 -15  -5   5    0.50    1.90
 -15  -5   5    1.50    2.10
  20 -15   5   -0.60    1.20
  20 -15   5    0.30    1.70
 -20  18  -5    4.70    2.60
   2 -20  -5    3.70    2.30
  18   2  -5   -2.30    1.60
 -20  18  -5    0.50    2.10
  20 -18   5    0.10    1.80
 -18  -2   5   -1.10    1.90
  -2  20   5   -1.90    1.80
  20 -18   5   -1.10    1.30
 -18  -2   5   -2.00    1.60
  21  -1  -5   -0.40    2.10
 -20  21  -5   -0.80    2.30
 -20  21  -5   -5.50    2.10
  -1 -20  -5   -0.70    1.90
 -21   1   5   -0.20    2.20
 -21   1   5   -4.20    1.90
  20 -21   5   -0.70    1.90
  20 -21   5   -8.20    2.90
 -21   2  -5    1.90    2.30
  21  -2   5   -2.40    1.50
 -19  21   5    4.50    3.20
  21  -2   5    2.80    2.30
  -2 -19   5    2.10    2.10
 -19  21   5   -1.60    2.60
 -21   5  -5   -1.10    2.10
   5  16  -5   -1.80    1.60
  -5 -16   5    2.70    2.10
 -16  21   5    0.00    2.60
 -16  21   5    0.00    2.00
  21  -5   5    0.00    1.60
  21  -5   5   -0.50    1.30
 -21   8  -5    1.60    1.80
  13 -21  -5    0.90    1.30
   8  13  -5    3.80    2.50
 -21   8  -5   -1.80    1.60
  -8 -13   5    5.20    2.10
 -13  21   5    2.10    2.60
 -13  21   5    1.50    1.40
  21  -8   5    2.00    1.30
  21  -8   5   -3.40    1.40
 -13  21   5    1.60    2.50
 -21  11  -5   -1.10    1.70
  11  10  -5   -0.50    1.80
 -21  11  -5   -2.80    1.30
  10 -21  -5    2.20    1.70
 -10  21   5   -2.70    1.50
  21 -11   5   -0.70    1.50
  21 -11   5    1.50    1.20
 -10  21   5   -0.20    2.10
 -10  21   5    0.30    2.10
 -11 -10   5    0.10    2.00
 -21  14  -5    0.60    1.30
  14   7  -5   -0.10    2.20
   7 -21  -5   -2.10    1.80
 -21  14  -5    1.40    2.10
  21 -14   5   -0.40    1.20
 -14  -7   5    1.90    1.90
  -7  21   5   -1.20    2.00
  21 -14   5    1.10    1.80
  -7  21   5    4.70    2.70
 -21  17  -5    2.70    2.30
  17   4  -5    1.20    1.90
   4 -21  -5   -1.00    2.60
   4 -21  -5   -1.20    1.70
 -21  17  -5   -1.30    1.90
 -17  -4   5    1.10    2.40
  21 -17   5    1.50    1.50
  21 -17   5   -1.60    1.30
 -17  -4   5   -1.70    1.70
  -4  21   5    1.60    2.40
  21 -17   5    2.40    2.10
  -4  21   5   -4.90    1.90
 -21  20  -5   -3.70    2.30
  20   1  -5   -1.00    2.50
 -21  20  -5   -4.80    1.70
   1 -21  -5   -2.40    2.10
 -20  -1   5   -1.50    1.90
  21 -20   5   -3.80    3.30
  21 -20   5    1.30    1.80
 -20  -1   5   -4.40    1.80
  22  -4   5   -0.70    1.80
 -18  22   5    5.50    2.70
  -4 -18   5    1.10    2.00
  22  -4   5   -4.60    2.60
   7  15  -5   -0.70    1.70
 -22   7  -5   -0.70    2.10
 -22   7  -5    0.80    1.70
 -15  22   5   -3.50    2.30
  -7 -15   5    1.80    2.20
 -15  22   5   -2.40    1.30
  22  -7   5    1.00    1.60
 -15  22   5   -1.20    2.40
 -22  10  -5   14.10    3.80
  10  12  -5    3.00    2.20
 -22  10  -5    4.90    2.80
 -10 -12   5    4.10    2.20
 -12  22   5    2.30    2.20
  22 -10   5    5.40    1.70
  22 -10   5   -0.90    1.80
 -12  22   5   -0.80    2.10
 -12  22   5   -1.00    2.80
 -22  13  -5    3.00    1.70
 -22  13  -5    0.50    1.80
  13   9  -5    0.30    1.90
   9 -22  -5    5.00    2.30
  -9  22   5   -1.10    2.20
  22 -13   5   -0.20    1.90
  -9  22   5   -1.80    2.20
 -13  -9   5    2.00    2.10
  22 -13   5    0.20    1.20
  -9  22   5   -2.70    2.10
 -22  16  -5   -2.50    2.40
 -22  16  -5    2.90    1.30
 -22  16  -5   -1.70    2.30
  16   6  -5    3.90    2.50
 -16  -6   5    3.40    2.10
  -6  22   5    1.20    2.20
  -6  22   5    2.40    2.50
 -16  -6   5    2.40    2.30
  22 -16   5    3.80    1.70
  22 -16   5    3.20    2.10
   3 -22  -5    3.60    2.10
 -22  19  -5   -6.70    2.00
 -19  -3   5   -2.50    1.70
 -19  -3   5   -2.80    2.30
  22 -19   5   -0.50    1.60
  -3  22   5   -2.90    2.30
 -23   6  -5   -4.90    1.40
 -23   6  -5    3.80    2.70
 -17  23   5   -4.80    2.30
  23  -6   5    2.90    1.80
  23  -6   5   -1.50    1.90
 -17  23   5    2.60    3.30
   9  14  -5   -1.10    2.40
 -23   9  -5   -3.50    1.60
 -23   9  -5   -1.00    1.60
  23  -9   5   -1.10    1.40
 -14  23   5   -0.70    2.50
 -14  23   5   -2.80    2.10
  -9 -14   5    1.00    1.80
  23  -9   5   -2.40    2.20
  11 -23  -5   -0.80    2.10
 -23  12  -5    2.00    2.40
 -23  12  -5   -0.10    1.40
  23 -12   5    0.70    2.10
 -11  23   5   -1.40    2.40
 -11  23   5   -2.00    2.20
 -12 -11   5   -1.20    1.80
  23 -12   5   -0.60    1.30
   8 -23  -5    3.60    2.70
 -23  15  -5   -0.90    1.50
 -23  15  -5    5.00    2.60
  -8  23   5    1.60    2.50
  23 -15   5   -0.20    1.30
  23 -15   5   -2.30    2.10
 -15  -8   5   -2.70    2.20
  -8  23   5    2.20    2.60
   0   0  -6 2914.41  120.19
   0   0   6 2929.91  120.19
  -1   2  -6  207.28    5.60
  -1  -1  -6  203.78    6.60
  -1  -1  -6  205.58    6.20
   2  -1  -6  190.78    6.60
   2  -1  -6  192.68    5.60
  -1  -1  -6  197.38    5.10
  -1  -1  -6  181.38    6.50
  -1   2  -6  202.88    6.10
  -2   1   6  197.18    5.40
   1   1   6  196.98    6.70
  -2   1   6  201.28    6.80
   1   1   6  202.08    6.10
  -2   1   6  195.68    6.10
   1  -2   6  201.48    6.20
   1   1  -6  188.58    6.00
   1   1  -6  188.38    6.10
  -2   1  -6  189.08    6.30
   1  -2  -6  187.38    6.60
   1  -2  -6  187.78    5.40
   1  -2  -6  184.48    6.10
   1   1  -6  190.28    5.10
  -2   1  -6  186.48    6.00
  -2   1  -6  185.08    5.20
  -1  -1   6  186.28    4.60
  -1   2   6  187.38    6.50
  -1   2   6  190.18    5.10
  -1   2   6  195.08    6.60
  -1  -1   6  189.18    6.30
  -1  -1   6  193.98    4.60
  -1   2   6  180.48    6.10
  -2   4  -6  181.68    5.20
   4  -2  -6  179.88    6.00
  -2  -2  -6  187.18    6.70
  -2   4  -6  180.18    4.70
  -2   4  -6  182.68    4.70
  -2  -2  -6  188.88    5.60
  -2   4  -6  186.18    5.00
   4  -2  -6  182.68    6.50
  -2   4  -6  167.38    5.20
   2  -4   6  179.98    5.50
   2   2   6  185.58    6.60
  -4   2   6  193.38    6.90
   2   2   6  177.58    6.50
   2  -4   6  196.88    5.50
  -4   2   6  181.38    5.90
   0   3  -6   83.49    3.50
   3  -3  -6   86.69    4.00
   0   3  -6   89.79    3.50
   3  -3  -6   90.59    4.30
  -3   0  -6   90.09    3.90
   0   3  -6   87.99    2.90
  -3   0  -6   91.19    3.90
   0   3  -6   88.09    3.20
   3  -3  -6   85.89    3.70
   0  -3   6   86.19    2.70
   0  -3   6   86.89    3.70
   0  -3   6   84.09    3.60
   0  -3   6   89.69    2.80
  -3   3   6   84.19    3.60
   0  -3   6   84.79    2.60
   3   0   6   83.59    4.00
  -3   3   6   83.99    4.20
  -3   3   6   83.39    4.30
  -3   3  -6   32.50    1.30
  -3   3  -6   36.30    2.10
   0  -3  -6   32.20    2.00
   0  -3  -6   35.50    2.70
   3   0  -6   30.70    2.40
   0  -3  -6   31.60    2.60
   3   0  -6   29.10    2.00
   0   3   6   35.50    2.70
  -3   0   6   33.00    2.10
   0   3   6   32.40    1.90
   0   3   6   29.70    2.50
  -3   0   6   32.10    2.60
  -3   6  -6 3426.26  204.88
  -3  -3  -6 3632.84  227.58
   6  -3  -6 3235.68  240.88
  -6   3   6 3401.46  246.18
   3   3   6 3452.05  221.08
   3  -6   6 3387.26  197.98
  -4  -1  -6  912.81   22.70
  -1   5  -6  877.21   20.50
  -1   5  -6  865.41   21.00
  -4  -1  -6  936.71   20.50
   5  -4  -6  962.90   22.70
   5  -4  -6  903.01   21.80
  -1   5  -6  906.51   21.20
   5  -4  -6  916.01   22.10
   1  -5   6  910.31   21.00
   1  -5   6  887.01   20.60
   1  -5   6  931.11   20.50
  -5   4   6  897.61   22.00
  -5   4   6  885.51   22.90
  -5   4   6  927.31   22.90
   1  -5   6  960.80   21.60
   4   1   6  922.21   22.30
   1  -5   6  919.51   20.20
   2  -4  -6 1663.63   36.40
   2   2  -6 1580.64   35.60
   2  -4  -6 1610.64   37.20
  -4   2  -6 1631.04   34.10
  -4   2  -6 1627.94   36.40
   2   2  -6 1701.33   36.70
   2  -4  -6 1676.63   37.60
  -2   4   6 1576.04   36.90
  -2  -2   6 1663.83   35.60
  -2  -2   6 1667.43   36.90
  -2  -2   6 1676.13   35.50
  -2   4   6 1632.64   37.20
  -2  -2   6 1595.14   36.60
   4  -2   6 1628.64   36.60
  -2   4   6 1586.94   37.40
  -2   4   6 1616.54   36.10
   5  -1  -6  143.49    6.00
   5  -1  -6  143.59    5.30
  -1  -4  -6  137.99    5.30
  -4   5  -6  136.69    4.10
  -4   5  -6  135.99    3.90
  -4   5  -6  131.99    4.30
  -4   5  -6  140.49    4.60
   5  -1  -6  142.59    5.50
  -1  -4  -6  140.79    6.20
   4  -5   6  139.59    4.10
   1   4   6  136.09    4.90
   1   4   6  139.09    6.10
  -5   1   6  138.99    5.90
  -5   1   6  141.49    5.30
   8  -4  -6  308.47   10.40
   8  -4  -6  332.07   10.30
  -4  -4  -6  331.97    9.60
  -4   8  -6  314.87    9.10
  -4  -4  -6  328.77   10.40
  -4  -4  -6  356.26   12.10
  -4   8  -6  337.17   10.10
  -4   8  -6  332.27    9.90
   4  -8   6  329.27    8.60
   4  -8   6  354.66    9.50
  -8   4   6  317.57   10.90
   4  -8   6  329.87    9.00
   4  -8   6  329.67    8.00
  -2   7  -6 1349.96   30.90
  -5  -2  -6 1377.96   30.60
  -5  -2  -6 1395.96   33.60
  -2   7  -6 1387.36   31.20
   7  -5  -6 1352.96   32.20
   7  -5  -6 1357.26   31.20
   7  -5  -6 1391.26   32.20
  -2   7  -6 1337.07   31.40
  -5  -2  -6 1339.87   30.70
   2  -7   6 1359.66   30.60
   2  -7   6 1372.76   31.20
   2  -7   6 1392.36   30.10
   2  -7   6 1378.46   30.30
   2  -7   6 1300.47   31.10
  -7   5   6 1386.66   32.40
  -7   5   6 1376.56   32.80
   1   4  -6  264.17    7.40
   1   4  -6  268.17    8.00
   4  -5  -6  260.47    8.40
  -5   1  -6  260.37    6.80
   1   4  -6  252.87    8.00
   4  -5  -6  288.67    9.00
  -5   1  -6  273.27    6.40
   4  -5  -6  269.27    8.10
  -4   5   6  249.18    8.30
  -1  -4   6  250.07    7.50
  -1  -4   6  257.07    7.20
  -1  -4   6  250.87    7.90
  -4   5   6  274.67    9.40
  -4   5   6  262.27    8.80
  -1  -4   6  251.37    7.40
   5  -1   6  265.27    8.30
  -1  -4   6  278.77    8.40
  -4   5   6  266.87    8.30
   4   1  -6  536.25   13.40
   1  -5  -6  541.35   15.10
  -5   4  -6  517.75   12.00
   1  -5  -6  514.75   14.40
  -5   4  -6  523.15   13.40
   4   1  -6  530.55   14.30
   1  -5  -6  543.25   13.80
  -1   5   6  501.25   14.80
  -1   5   6  482.05   13.30
  -1   5   6  530.55   14.20
  -4  -1   6  509.15   13.20
  -4  -1   6  487.95   13.90
  -4  -1   6  518.45   14.30
   7  -2  -6  921.81   23.70
  -2  -5  -6  912.61   22.90
  -2  -5  -6  923.71   22.10
  -2  -5  -6  899.01   24.50
  -5   7  -6  980.00   22.00
   7  -2  -6  939.71   22.90
  -5   7  -6  944.91   22.30
   5  -7   6  928.21   20.20
  -7   2   6  902.71   23.50
  -7   2   6  940.31   23.00
   5  -7   6  920.91   20.40
   5  -7   6  896.51   20.90
   2   5   6  929.61   24.40
  -5  -5  -6   75.29    4.10
  10  -5  -6   70.79    5.10
  -5  10  -6   83.29    4.60
  -5  -5  -6   71.39    4.00
  -5  -5  -6   77.29    4.70
  -5  10  -6   67.39    4.20
   5 -10   6   66.49    1.90
   5 -10   6   71.39    3.30
 -10   5   6   61.89    4.40
   5 -10   6   72.09    3.70
 -10   5   6   72.79    4.90
   5 -10   6   71.69    3.70
  -3   9  -6   71.79    4.10
  -6  -3  -6   71.39    3.80
  -6  -3  -6   64.79    3.60
  -3   9  -6   74.59    4.30
   9  -6  -6   71.49    3.60
  -6  -3  -6   75.09    5.20
  -3   9  -6   66.09    3.60
   9  -6  -6   69.79    4.10
   9  -6  -6   65.29    4.20
  -9   6   6   75.89    4.70
   3  -9   6   72.19    4.10
  -9   6   6   66.29    5.20
   3  -9   6   75.09    3.40
   3  -9   6   75.99    3.10
   3  -9   6   72.69    3.90
   3  -9   6   72.89    3.80
   6   3   6   71.39    3.60
   6  -6  -6  340.07   10.40
   0   6  -6  326.37    9.60
   0   6  -6  330.87    9.20
  -6   0  -6  334.17    8.90
   6  -6  -6  301.37   10.10
   0   6  -6  324.97    9.90
   6  -6  -6  317.27    9.30
  -6   0  -6  331.97    8.50
  -6   6   6  341.67   10.40
   0  -6   6  341.27   10.10
   0  -6   6  293.37    9.30
   0  -6   6  312.47    9.20
   0  -6   6  338.57    9.30
  -6   6   6  323.77   11.30
   6   0   6  318.77    8.30
   6   0   6  343.87   10.10
   0  -6   6  330.47    8.90
  -6   6   6  310.87   10.40
  -6   3  -6    2.50    0.80
   3   3  -6    2.50    1.00
   3   3  -6    1.70    1.10
  -6   3  -6    2.70    0.70
   3  -6  -6    2.40    1.20
   3  -6  -6    6.60    1.70
   3  -6  -6    1.50    1.20
  -3  -3   6    4.40    1.30
  -3  -3   6    5.30    1.50
  -3  -3   6    1.50    0.90
   6  -3   6    3.60    1.00
  -3   6   6    3.60    1.30
  -3  -3   6    3.20    1.10
  -3   6   6    3.10    1.10
  -3   6   6    3.90    1.40
   6   0  -6  613.54   16.20
   0  -6  -6  632.44   18.20
  -6   6  -6  638.64   15.30
  -6   6  -6  605.84   14.20
   0  -6  -6  639.64   16.70
   6   0  -6  600.54   17.00
   0   6   6  610.64   16.20
  -6   0   6  641.94   16.30
  -6   0   6  574.34   16.60
   6  -6   6  644.04   13.90
   6  -6   6  629.64   13.50
   0   6   6  645.44   18.20
  -3  -6  -6  107.89    4.90
  -3  -6  -6  106.79    5.50
   9  -3  -6  112.49    6.00
  -3  -6  -6  112.79    6.60
  -6   9  -6  105.29    5.20
  -6   9  -6  110.59    5.20
   9  -3  -6  105.39    5.40
  -9   3   6  114.19    5.90
   6  -9   6  114.89    4.30
   6  -9   6  103.99    4.10
  -9   3   6  107.29    5.60
  12  -6  -6   93.09    5.90
  12  -6  -6   88.99    5.40
  -6  -6  -6   93.29    6.70
  -6  -6  -6   87.59    5.50
  -6  12  -6   87.39    5.30
  -6  -6  -6   97.29    5.20
  -6  12  -6   91.09    5.60
  -6  -6  -6   82.59    4.90
 -12   6   6   75.99    5.30
   6 -12   6   89.09    4.80
   6 -12   6   90.29    4.60
   6 -12   6   90.09    4.60
 -12   6   6   83.09    5.60
  -7  -4  -6  118.09    5.50
  -7  -4  -6  108.89    5.90
  -7  -4  -6   99.89    6.70
  -4  11  -6  110.09    5.80
  -4  11  -6  110.19    5.90
  11  -7  -6  111.89    4.60
  -7  -4  -6  111.19    5.30
  11  -7  -6  107.99    5.90
 -11   7   6  112.79    6.20
   7   4   6  105.29    5.00
   4 -11   6  106.59    3.80
   4 -11   6  115.79    4.80
   4 -11   6  108.79    5.20
   4 -11   6  104.89    5.20
 -11   7   6   96.39    5.90
   4 -11   6  115.79    5.90
   8  -7  -6    5.20    1.60
   8  -7  -6    5.10    1.20
   8  -7  -6    9.80    1.90
  -7  -1  -6    7.00    1.30
  -1   8  -6    5.70    1.60
  -1   8  -6    5.90    1.40
  -7  -1  -6    5.30    1.30
  -1   8  -6    7.20    1.60
   1  -8   6    7.30    1.60
  -8   7   6    7.40    1.90
   7   1   6    6.00    1.20
   1  -8   6    5.70    1.30
  -8   7   6    6.30    1.70
   1  -8   6    4.80    1.30
  -8   7   6    6.50    2.00
   1  -8   6    3.60    1.00
   1  -8   6    4.30    1.30
   5  -7  -6   58.69    3.80
   2   5  -6   65.89    3.80
   5  -7  -6   68.49    4.60
   2   5  -6   63.39    3.30
  -7   2  -6   60.69    2.90
   5  -7  -6   61.19    3.90
  -7   2  -6   65.49    2.50
  -5   7   6   62.49    3.90
  -5   7   6   61.49    3.60
  -2  -5   6   62.59    3.80
  -2  -5   6   60.29    3.40
  -5   7   6   60.09    3.80
  -2  -5   6   63.39    3.20
   7  -2   6   62.79    2.20
  -2  -5   6   58.29    3.50
  -2  -5   6   58.69    3.40
   7  -2   6   70.89    3.60
  -5   7   6   60.49    4.50
   5   2  -6   23.80    2.20
   2  -7  -6   26.00    3.50
   2  -7  -6   22.40    2.80
  -7   5  -6   27.20    1.90
  -7   5  -6   21.30    1.80
   5   2  -6   23.50    2.90
   2  -7  -6   27.20    3.00
  -5  -2   6   24.40    2.50
   7  -5   6   25.40    0.80
  -5  -2   6   26.50    2.70
  -2   7   6   25.50    3.50
   7  -5   6   25.00    1.10
  -2   7   6   28.70    2.60
  -5  -2   6   24.40    2.30
   7  -5   6   25.90    0.90
   8  -1  -6   11.60    2.30
  -1  -7  -6   10.90    1.90
   8  -1  -6   10.10    1.90
  -7   8  -6   11.00    1.80
  -7   8  -6   12.90    2.20
  -1  -7  -6   12.40    2.60
  -1  -7  -6   10.80    2.10
   7  -8   6   11.90    1.20
   7  -8   6   12.30    1.20
   1   7   6   11.30    2.60
  -8   1   6   11.00    2.00
  -8   1   6    8.40    2.10
   1   7   6   11.50    2.20
  -7  11  -6  116.19    6.10
  -4  -7  -6  114.29    6.40
  -7  11  -6  121.99    6.00
  -4  -7  -6  123.49    5.80
  11  -4  -6  122.19    6.20
  11  -4  -6  118.79    6.60
  -4  -7  -6  134.69    7.80
   7 -11   6  120.49    5.00
 -11   4   6  122.89    6.60
   7 -11   6  121.19    5.00
 -11   4   6  111.89    6.20
  -7  -7  -6   12.70    2.90
  -7  -7  -6   16.20    3.40
  -7  14  -6    7.80    2.40
  14  -7  -6   12.30    2.70
  -7  14  -6   12.50    3.00
  14  -7  -6   12.90    2.00
  14  -7  -6   12.70    3.10
  -7  -7  -6    8.50    2.30
  -7  -7  -6   13.00    2.80
   7 -14   6   10.40    2.10
   7 -14   6   14.60    2.50
 -14   7   6   13.50    3.00
 -14   7   6   10.60    2.70
   7 -14   6   13.10    2.00
  13  -8  -6    5.00    1.70
  -8  -5  -6    5.30    1.90
  -8  -5  -6    5.80    1.70
  -5  13  -6    2.80    1.80
  13  -8  -6    5.30    1.20
  -8  -5  -6    2.60    1.50
  -5  13  -6    4.50    1.90
  -8  -5  -6    0.00    1.70
   5 -13   6    3.00    1.50
 -13   8   6    1.90    1.80
   5 -13   6    5.00    1.50
   5 -13   6    4.00    1.60
   8   5   6    3.40    1.50
 -13   8   6    1.80    1.60
   5 -13   6    5.80    0.90
   5 -13   6    6.50    2.10
  10  -8  -6  166.58    7.50
  10  -8  -6  156.28    6.60
  -8  -2  -6  166.68    6.60
  -8  -2  -6  159.48    6.30
  -2  10  -6  175.88    7.30
  -2  10  -6  163.58    7.30
  10  -8  -6  172.58    5.70
  -2  10  -6  159.08    6.50
   2 -10   6  155.08    6.70
   8   2   6  170.88    6.20
   2 -10   6  158.48    5.60
   2 -10   6  159.88    6.70
 -10   8   6  146.39    7.30
   2 -10   6  165.88    7.20
   2 -10   6  176.08    6.40
 -10   8   6  163.58    7.50
  -8   1  -6   10.50    1.70
   7  -8  -6   13.80    2.40
   7  -8  -6   11.70    2.10
   1   7  -6    8.10    1.80
  -8   1  -6   14.10    1.70
  -7   8   6   15.10    2.70
  -1  -7   6   13.40    1.90
  -7   8   6   13.90    2.40
  -1  -7   6   12.50    2.10
   8  -1   6   11.70    1.90
  -1  -7   6   10.40    2.00
  -7   8   6   14.00    2.70
  -1  -7   6   11.00    2.00
  -7   8   6   11.50    1.70
   8  -1   6   14.40    1.30
  -8   4  -6  187.58    6.10
   4  -8  -6  176.28    8.10
   4  -8  -6  175.98    7.30
   4  -8  -6  178.28    7.20
   4   4  -6  182.28    6.60
  -4   8   6  182.08    7.40
  -4  -4   6  175.48    6.80
   8  -4   6  176.98    4.30
  -4  -4   6  172.58    6.40
   8  -4   6  180.38    4.80
  -4   8   6  185.98    8.60
  -4  -4   6  172.38    6.70
   8  -4   6  176.08    6.10
  -4  -4   6  180.98    7.40
  -4   8   6  168.68    6.80
   1  -8  -6   49.99    4.40
  -8   7  -6   55.09    3.20
   7   1  -6   51.29    3.80
  -8   7  -6   50.79    2.70
   1  -8  -6   50.89    3.70
   7   1  -6   45.90    3.30
   1  -8  -6   47.50    3.30
   8  -7   6   53.99    2.20
  -1   8   6   50.59    4.40
  -1   8   6   54.69    4.50
  -7  -1   6   50.89    3.80
  -7  -1   6   53.09    4.10
  -7  -1   6   47.10    3.50
   8  -7   6   48.80    1.90
  -2  -8  -6   80.49    5.10
  -2  -8  -6   68.39    4.20
  -2  -8  -6   72.89    5.70
  -8  10  -6   76.89    4.60
  10  -2  -6   70.39    4.50
  -8  10  -6   71.29    4.70
  10  -2  -6   74.39    5.10
 -10   2   6   69.79    4.70
 -10   2   6   76.79    5.10
   8 -10   6   70.29    3.40
   2   8   6   75.09    5.60
   8 -10   6   66.29    3.20
  -8  13  -6    4.40    1.90
  13  -5  -6    4.70    1.90
  -8  13  -6    3.50    1.70
  -5  -8  -6    8.80    2.40
  -5  -8  -6    5.70    2.20
  -5  -8  -6    9.80    2.20
  13  -5  -6    6.00    2.40
  -5  -8  -6    5.00    1.70
   8 -13   6    6.10    1.60
   8 -13   6    3.00    1.30
 -13   5   6    4.90    2.00
 -13   5   6    4.80    2.20
  -8  16  -6    8.20    2.60
  16  -8  -6    7.20    2.50
  16  -8  -6    5.90    1.30
  16  -8  -6    6.10    2.50
  -8  -8  -6    6.70    2.10
  -8  -8  -6    4.00    1.60
  -8  16  -6    6.00    2.40
   8 -16   6    8.50    2.10
   8 -16   6   11.20    2.40
 -16   8   6    9.30    2.70
   8 -16   6   10.40    2.00
 -16   8   6    7.90    2.60
  15  -9  -6    2.40    0.80
  -9  -6  -6    2.20    1.20
  15  -9  -6    3.10    1.80
  -6  15  -6    0.00    1.60
  -9  -6  -6    2.90    1.70
  -9  -6  -6    2.60    1.90
  -6  15  -6    7.40    2.50
  -9  -6  -6    2.40    1.80
  15  -9  -6    2.80    2.00
   6 -15   6    2.60    0.70
   9   6   6    6.50    1.90
   6 -15   6    3.60    1.70
   6 -15   6    1.60    1.40
   6 -15   6    3.90    1.40
 -15   9   6    2.10    2.00
 -15   9   6    0.30    1.40
   6 -15   6    0.30    1.40
   6 -15   6    3.00    0.60
  -3  12  -6   31.50    3.90
  12  -9  -6   34.30    4.10
  -9  -3  -6   36.20    5.10
  -3  12  -6   33.30    3.10
  -3  12  -6   34.40    3.60
  -9  -3  -6   33.30    3.20
  -9  -3  -6   28.40    2.90
   3 -12   6   37.50    3.30
 -12   9   6   34.00    4.20
 -12   9   6   38.50    4.50
   3 -12   6   34.20    2.40
   3 -12   6   31.80    4.00
   9   3   6   39.50    3.00
   3 -12   6   31.80    2.80
   3 -12   6   36.30    3.30
   9  -9  -6   72.59    4.40
   0   9  -6   80.39    5.00
   0   9  -6   79.69    4.50
  -9   0  -6   74.79    4.20
   9  -9  -6   84.99    5.20
  -9   0  -6   76.79    3.90
  -9   9   6   86.29    5.10
   0  -9   6   87.19    4.30
   0  -9   6   74.89    4.70
  -9   9   6   81.89    5.20
  -9   9   6   76.89    5.80
   0  -9   6   72.99    5.10
   0  -9   6   73.49    4.40
   9   0   6   75.59    3.50
  -9   3  -6   27.70    2.30
   6  -9  -6   34.80    3.20
   6  -9  -6   28.60    2.90
   3   6  -6   26.30    2.70
   3   6  -6   30.40    2.50
  -6   9   6   26.20    4.10
  -3  -6   6   28.10    2.90
  -3  -6   6   29.80    2.70
  -6   9   6   27.50    3.30
   9  -3   6   31.20    2.50
  -3  -6   6   36.60    3.20
  -6   9   6   31.10    2.70
  -3  -6   6   30.20    3.50
  -6   9   6   35.40    3.00
   9  -3   6   31.40    1.60
   3  -9  -6   29.70    4.20
   6   3  -6   23.90    2.80
  -9   6  -6   25.80    2.30
   3  -9  -6   22.10    3.10
   6   3  -6   16.60    2.60
   3  -9  -6   25.50    3.20
  -6  -3   6   20.20    2.50
  -6  -3   6   19.80    3.00
  -6  -3   6   29.40    2.90
   9  -6   6   21.10    1.20
  -3   9   6   18.70    3.40
   9  -6   6   20.70    1.40
  -3   9   6   19.70    2.80
  -6  -3   6   24.50    3.10
  -9   9  -6  134.09    3.30
   0  -9  -6  140.49    6.90
   0  -9  -6  137.29    7.90
   9   0  -6  142.79    6.40
  -9   9  -6  134.79    3.30
  -9   9  -6  140.29    5.10
  -9   9  -6  134.89    6.00
   9   0  -6  127.89    6.60
   0  -9  -6  134.29    6.10
   0   9   6  147.59    6.80
   9  -9   6  138.69    4.70
   9  -9   6  132.09    4.40
  -9   0   6  143.99    6.90
  -9   0   6  129.79    6.40
   0   9   6  136.79    7.70
  12  -3  -6   29.20    4.10
  -3  -9  -6   34.90    4.90
  -3  -9  -6   26.50    3.30
  -9  12  -6   28.90    3.70
  -3  -9  -6   30.10    4.00
  12  -3  -6   30.30    3.80
  -9  12  -6   26.80    3.80
 -12   3   6   25.00    3.60
 -12   3   6   24.50    3.60
   9 -12   6   23.40    2.20
   9 -12   6   24.30    2.30
  15  -6  -6   -0.30    1.30
  -6  -9  -6    2.50    1.80
  -6  -9  -6    3.40    2.20
  15  -6  -6    0.10    1.60
  -9  15  -6    1.50    1.50
  -9  15  -6   -0.50    1.40
  -6  -9  -6   -1.30    0.70
  -6  -9  -6    0.40    1.00
 -15   6   6    0.50    1.80
 -15   6   6    0.90    1.70
   9 -15   6    0.00    1.20
   9 -15   6   -0.30    0.90
  -9  -9  -6   28.60    4.30
  18  -9  -6   33.80    5.10
  18  -9  -6   32.00    4.60
  -9  -9  -6   31.00    4.40
  18  -9  -6   28.30    1.90
  -9  18  -6   29.60    4.80
  -9  18  -6   22.60    4.30
   9 -18   6   30.60    3.90
 -18   9   6   22.40    4.20
   9 -18   6   28.80    3.80
   9 -18   6   30.90    3.60
 -18   9   6   31.80    5.00
 -10  -7  -6   61.49    5.10
 -10  -7  -6   72.79    5.50
 -10  -7  -6   66.19    6.00
 -10  -7  -6   65.29    8.10
  -7  17  -6   76.79    6.20
  17 -10  -6   65.29    5.90
  -7  17  -6   62.29    5.70
  17 -10  -6   59.99    5.20
  10   7   6   63.89    5.00
   7 -17   6   62.09    4.80
   7 -17   6   61.79    4.80
 -17  10   6   69.59    7.00
   7 -17   6   70.59    4.50
 -17  10   6   57.29    5.40
  -4  14  -6    2.40    1.60
 -10  -4  -6    0.10    1.40
  -4  14  -6   -0.10    1.40
 -10  -4  -6    0.10    1.10
  14 -10  -6   -0.90    1.10
 -10  -4  -6    1.00    1.60
 -10  -4  -6   -1.20    1.30
   4 -14   6    1.70    1.20
   4 -14   6    0.60    0.80
   4 -14   6    2.40    1.50
 -14  10   6    1.80    1.70
 -14  10   6    3.50    1.90
  10   4   6    1.60    1.40
   4 -14   6    0.30    1.30
   4 -14   6    1.00    1.50
  11 -10  -6   92.39    5.00
  -1  11  -6   95.69    5.90
  11 -10  -6   96.39    5.90
  -1  11  -6   94.59    5.30
 -10  -1  -6   90.89    5.10
 -10  -1  -6   92.59    4.80
 -11  10   6  102.79    5.90
 -11  10   6  104.29    7.30
   1 -11   6  101.49    5.60
 -11  10   6   88.59    5.90
   1 -11   6   97.39    5.40
  10   1   6   99.39    4.60
   1 -11   6   96.99    4.90
   1 -11   6   95.39    5.90
   8 -10  -6  155.08    7.40
   2   8  -6  167.68    7.60
 -10   2  -6  154.58    5.70
   2   8  -6  148.89    6.80
   8 -10  -6  153.18    6.80
  -2  -8   6  172.18    7.50
  -2  -8   6  157.58    6.90
  -8  10   6  160.98    7.60
  -8  10   6  169.08    7.20
  -2  -8   6  165.38    7.50
  -8  10   6  155.68    8.50
  10  -2   6  158.68    6.50
  -2  -8   6  162.08    6.50
  10  -2   6  166.48    5.30
  -8  10   6  152.68    6.30
   5 -10  -6  152.18    8.30
   5 -10  -6  150.48    6.90
   5 -10  -6  142.19    7.90
   5   5  -6  150.08    6.90
 -10   5  -6  154.88    6.20
  -5  -5   6  150.18    7.10
  -5  10   6  146.39    7.00
  10  -5   6  149.49    4.30
  -5  -5   6  154.48    6.50
  10  -5   6  164.58    5.00
  -5  10   6  150.48    6.60
  -5  -5   6  156.38    6.90
  10  -5   6  148.79    5.50
  -5  10   6  162.88    8.40
   2 -10  -6  109.19    7.00
   8   2  -6  112.39    5.50
   8   2  -6  113.59    6.10
   2 -10  -6  104.59    5.40
 -10   8  -6  104.59    5.20
   2 -10  -6  100.29    5.80
   2 -10  -6  111.89    6.10
  -2  10   6  124.99    7.40
  10  -8   6  105.29    3.90
  -8  -2   6  110.49    5.70
  -2  10   6  111.79    6.10
  -8  -2   6  103.79    5.70
  -8  -2   6   97.49    6.00
 -10  11  -6  160.88    7.90
  11  -1  -6  153.28    7.20
  -1 -10  -6  172.58    9.40
  -1 -10  -6  170.68    7.30
  -1 -10  -6  171.68    8.20
 -10  11  -6  166.78    7.50
  11  -1  -6  160.58    7.90
 -11   1   6  166.58    8.00
  10 -11   6  150.68    5.70
  10 -11   6  151.68    5.40
   1  10   6  147.89    8.70
 -11   1   6  161.68    7.70
   1  10   6  149.09    7.50
  14  -4  -6    3.00    1.60
  14  -4  -6    1.80    1.70
  -4 -10  -6    6.00    2.10
  -4 -10  -6    3.00    2.30
 -10  14  -6    5.50    2.10
  -4 -10  -6    4.10    1.70
 -10  14  -6    6.70    2.30
  -4 -10  -6    1.60    1.90
 -14   4   6    2.00    1.90
  10 -14   6    4.40    1.30
 -14   4   6    4.20    2.20
  10 -14   6    3.40    1.40
  -7 -10  -6  131.59    9.60
  -7 -10  -6  127.19    7.40
  -7 -10  -6  126.89    8.30
  17  -7  -6  125.59    7.50
  -7 -10  -6  120.99   10.70
 -10  17  -6  126.39    8.10
 -10  17  -6  134.79    8.40
  17  -7  -6  123.69    8.00
 -17   7   6  121.29    8.30
  10 -17   6  124.89    6.60
  10 -17   6  125.89    6.40
 -17   7   6  129.79    8.20
 -10  20  -6    6.10    2.70
  20 -10  -6   12.10    3.40
 -10  20  -6    9.20    3.30
 -10 -10  -6    6.90    2.60
  10 -20   6    6.90    2.30
  10 -20   6    6.40    2.10
 -20  10   6    2.50    2.90
 -20  10   6    7.90    2.80
  10 -20   6    4.50    2.20
  -8  19  -6    2.10    2.20
  -8  19  -6    2.50    2.20
  19 -11  -6    1.10    1.90
 -11  -8  -6    1.90    1.90
 -11  -8  -6    0.90    1.70
   8 -19   6    2.70    1.70
   8 -19   6    3.50    1.80
 -19  11   6    0.20    1.50
 -19  11   6    3.30    2.10
   8 -19   6    2.20    1.70
  -5  16  -6   80.69    6.20
 -11  -5  -6   61.19    6.40
 -11  -5  -6   73.59    5.50
  -5  16  -6   62.09    5.80
 -11  -5  -6   64.19    5.10
 -16  11   6   71.89    5.80
   5 -16   6   77.19    6.10
  11   5   6   67.59    4.90
 -16  11   6   83.29    6.50
   5 -16   6   68.39    3.30
   5 -16   6   76.39    4.80
   5 -16   6   74.99    5.30
   5 -16   6   64.19    5.10
  -2  13  -6  120.79    7.20
 -11  -2  -6  116.99    7.00
  -2  13  -6  135.29    6.70
  -2  13  -6  126.89    7.20
  13 -11  -6  115.09    6.90
 -11  -2  -6  130.99    6.60
   2 -13   6  124.59    6.70
   2 -13   6  131.09    7.50
   2 -13   6  123.39    6.00
 -13  11   6  131.69    8.80
   2 -13   6  135.29    6.90
 -13  11   6  126.49    7.60
 -13  11   6  113.69    6.70
  11   2   6  127.59    5.90
  10 -11  -6  191.78    7.80
   1  10  -6  188.88    8.00
  10 -11  -6  198.98    8.80
 -11   1  -6  190.18    7.80
 -11   1  -6  186.08    7.10
   1  10  -6  198.38    8.90
  -1 -10   6  185.48    8.60
 -10  11   6  199.38    8.50
  -1 -10   6  199.88    7.70
 -10  11   6  188.68    8.90
  11  -1   6  193.08    6.60
 -10  11   6  209.38   10.50
  -1 -10   6  207.68    8.80
  -1 -10   6  198.28    8.30
   4   7  -6    2.80    1.60
   7 -11  -6    4.30    1.70
   4   7  -6    3.70    1.40
   7 -11  -6    3.70    1.30
 -11   4  -6    5.00    1.60
  -4  -7   6    2.50    1.20
  11  -4   6    5.50    1.40
  11  -4   6    3.70    1.00
  -4  -7   6    4.50    1.70
  11  -4   6    4.70    0.90
  -4  -7   6    6.50    2.00
  -7  11   6    3.50    1.30
  -7  11   6    2.10    1.90
  -7  11   6    3.80    1.80
  -4  -7   6    8.30    2.20
   4 -11  -6    8.70    2.50
   4 -11  -6   15.30    2.60
   7   4  -6   14.20    2.80
   4 -11  -6   16.40    3.00
   7   4  -6   10.60    2.20
  -4  11   6   10.00    2.80
  -7  -4   6   13.40    2.50
  -7  -4   6   14.20    2.60
  -7  -4   6   13.20    2.70
  11  -7   6   10.90    1.30
  11  -7   6    8.40    1.30
  -4  11   6   13.20    2.60
   1 -11  -6  257.57   11.90
   1 -11  -6  257.27    9.60
 -11  10  -6  256.17    7.00
  10   1  -6  256.87    9.70
 -11  10  -6  276.27    9.90
  10   1  -6  262.77   10.40
 -11  10  -6  250.77    6.60
   1 -11  -6  262.27   10.60
  -1  11   6  254.17   11.70
 -10  -1   6  278.47   11.10
  11 -10   6  257.17    7.20
 -10  -1   6  245.58   10.20
 -10  -1   6  259.97   10.10
  11 -10   6  257.97    7.80
  -1  11   6  251.77   10.30
  13  -2  -6  142.09    7.80
 -11  13  -6  132.29    7.40
  -2 -11  -6  134.99    7.00
  -2 -11  -6  141.29    9.10
 -11  13  -6  148.69    8.10
  -2 -11  -6  133.09    7.90
  13  -2  -6  139.39    7.20
  11 -13   6  137.79    5.80
 -13   2   6  155.28    8.20
 -13   2   6  143.49    7.70
  11 -13   6  138.79    5.50
 -11  16  -6   49.40    5.30
  -5 -11  -6   57.29    4.90
  -5 -11  -6   52.99    4.70
 -11  16  -6   49.40    4.90
  -5 -11  -6   61.89    6.60
  16  -5  -6   51.09    5.00
  -5 -11  -6   52.69    6.20
  11 -16   6   58.89    4.20
 -16   5   6   45.10    5.50
  11 -16   6   53.89    3.80
 -16   5   6   53.39    5.30
  -8 -11  -6    8.60    2.40
  19  -8  -6    4.40    2.70
  19  -8  -6    4.20    1.20
 -11  19  -6    9.80    2.90
 -11  19  -6    0.80    1.90
  11 -19   6    7.30    2.40
  11 -19   6    4.60    1.50
 -19   8   6    2.60    2.20
  11 -19   6    6.80    2.00
 -11 -11  -6    1.30    1.90
 -11  22  -6   -4.30    2.00
  22 -11  -6    1.10    1.90
 -11  22  -6    0.40    2.20
 -22  11   6    1.70    2.50
 -22  11   6   -2.90    1.80
  21 -12  -6   17.60    4.00
  -9  21  -6   14.80    3.70
  -9  21  -6   11.10    4.10
 -12  -9  -6   10.00    3.30
   9 -21   6    5.90    2.90
   9 -21   6    8.30    2.50
 -21  12   6   15.80    4.20
  18 -12  -6   38.70    5.00
  18 -12  -6   36.60    5.50
 -12  -6  -6   35.20    4.80
 -12  -6  -6   45.90    5.60
  -6  18  -6   41.10    5.60
  -6  18  -6   30.80    5.00
 -18  12   6   35.80    5.00
   6 -18   6   46.00    5.10
   6 -18   6   38.20    3.70
   6 -18   6   31.70    4.40
  12   6   6   39.80    4.70
   6 -18   6   40.70    2.20
   6 -18   6   35.20    4.50
 -18  12   6   39.40    5.60
   6 -18   6   36.90    2.30
  -3  15  -6   65.29    5.60
 -12  -3  -6   69.19    5.10
 -12  -3  -6   73.89    5.40
  15 -12  -6   65.69    5.40
  -3  15  -6   71.39    5.90
   3 -15   6   56.59    4.80
 -15  12   6   69.09    6.10
   3 -15   6   76.39    6.00
 -15  12   6   76.79    5.60
 -15  12   6   72.99    7.10
   3 -15   6   70.89    3.90
   3 -15   6   66.99    5.30
   3 -15   6   72.39    4.70
  12   3   6   71.89    4.70
 -12   0  -6    3.10    1.50
 -12   0  -6    2.60    1.30
   0  12  -6    2.40    1.60
  12 -12  -6    2.60    1.80
   0  12  -6    3.20    1.90
  12 -12  -6    3.00    1.30
 -12  12   6    3.30    2.30
   0 -12   6    2.50    1.50
 -12  12   6    2.30    1.90
   0 -12   6    6.30    2.10
   0 -12   6    2.20    1.90
 -12  12   6    1.50    1.40
   0 -12   6    1.50    1.40
  12   0   6    3.10    1.30
 -12   3  -6  257.77    9.60
   9 -12  -6  273.07   10.90
   9 -12  -6  259.07    9.60
   3   9  -6  262.07   10.00
  -9  12   6  256.97    9.10
  -3  -9   6  261.27   10.50
  -3  -9   6  273.17   10.30
  -3  -9   6  249.68   10.60
  12  -3   6  269.07    9.20
  -9  12   6  250.67   10.70
  -3  -9   6  265.87    9.50
  12  -3   6  265.07    8.20
  12  -3   6  264.87    7.80
  -9  12   6  265.07   12.30
   6 -12  -6   58.39    5.40
   6   6  -6   50.19    4.20
   6 -12  -6   61.39    4.50
   6 -12  -6   55.49    4.60
   6   6  -6   60.49    4.10
 -12   6  -6   62.19    4.10
  -6  -6   6   56.49    4.20
  -6  -6   6   63.89    4.80
  -6  -6   6   53.79    4.50
  -6  12   6   65.49    5.70
  -6  12   6   60.49    4.20
  -6  12   6   58.39    4.70
  12  -6   6   50.19    2.50
  12  -6   6   55.79    2.90
   3 -12  -6  135.79    6.60
   3 -12  -6  129.29    8.00
   3 -12  -6  131.19    7.30
   9   3  -6  124.79    6.30
   9   3  -6  126.99    6.80
   3 -12  -6  116.49    7.90
 -12   9  -6  135.09    6.60
  12  -9   6  126.49    4.70
  -9  -3   6  141.59    7.50
  -3  12   6  118.09    7.90
  -3  12   6  132.39    7.30
  -9  -3   6  131.09    6.80
  12  -9   6  128.79    4.80
   0 -12  -6    1.00    1.10
  12   0  -6    0.40    1.60
 -12  12  -6    1.10    0.50
  12   0  -6   -0.60    0.80
 -12  12  -6    1.80    1.40
 -12  12  -6    0.50    1.40
   0 -12  -6   -1.50    1.40
   0 -12  -6    0.90    1.30
 -12   0   6   -0.40    1.50
  12 -12   6    0.30    0.90
   0  12   6   -1.90    1.60
   0  12   6   -0.90    1.20
  12 -12   6    0.70    0.70
 -12   0   6    0.10    1.50
 -12  15  -6  105.59    7.30
  15  -3  -6   85.19    6.20
 -12  15  -6  101.59    6.80
  -3 -12  -6   81.59    5.80
  -3 -12  -6   94.19    6.00
  15  -3  -6   88.49    6.70
  12 -15   6   87.79    4.70
 -15   3   6   98.59    6.90
  12 -15   6   92.89    4.90
 -15   3   6   94.89    6.70
 -12  18  -6   39.90    5.50
  -6 -12  -6   46.90    4.70
  -6 -12  -6   36.20    5.00
 -12  18  -6   45.60    6.10
  18  -6  -6   48.60    6.00
  12 -18   6   48.40    4.00
 -18   6   6   58.19    5.90
  12 -18   6   58.19    4.50
 -18   6   6   43.20    5.90
  -9 -12  -6   14.00    3.20
 -12  21  -6    5.40    3.00
  21  -9  -6    9.90    3.40
 -12  21  -6    4.00    2.50
  12 -21   6    9.70    2.40
  12 -21   6   10.70    2.30
  12 -21   6   13.40    2.90
 -21   9   6   16.60    4.50
 -21   9   6    8.20    3.10
 -10  23  -6    0.30    2.50
  23 -13  -6   -1.90    2.50
 -10  23  -6   -0.40    2.00
 -23  13   6    1.30    2.00
 -23  13   6    2.70    2.20
  10 -23   6    1.00    3.00
  10 -23   6    0.40    1.50
  20 -13  -6    2.80    2.40
  -7  20  -6    2.40    2.30
 -13  -7  -6    2.40    1.80
  -7  20  -6    2.50    2.00
  13   7   6    3.00    1.70
 -20  13   6    5.10    2.50
   7 -20   6    0.60    2.20
   7 -20   6    1.20    1.50
 -20  13   6    1.20    2.00
 -13  -4  -6   42.20    7.30
 -13  -4  -6   43.00    5.70
  17 -13  -6   54.19    5.20
  -4  17  -6   40.40    5.60
 -13  -4  -6   45.00    6.00
 -13  -4  -6   47.20    4.40
  -4  17  -6   44.80    6.20
   4 -17   6   48.60    3.20
   4 -17   6   48.60    4.70
  13   4   6   52.29    4.40
 -17  13   6   50.89    7.30
   4 -17   6   49.20    4.20
   4 -17   6   48.10    5.20
 -17  13   6   54.89    5.00
 -17  13   6   48.70    6.30
   4 -17   6   43.00    4.40
 -13  -1  -6  135.79    6.90
 -13  -1  -6  145.99    7.60
  14 -13  -6  150.68    8.20
  -1  14  -6  138.89    8.20
  -1  14  -6  132.19    7.30
 -14  13   6  149.39   10.00
   1 -14   6  138.79    7.70
 -14  13   6  143.59    7.60
   1 -14   6  139.99    8.30
  13   1   6  147.79    6.50
   1 -14   6  130.89    7.40
   1 -14   6  130.99    6.60
 -14  13   6  157.48    8.90
  11 -13  -6    3.00    1.30
   2  11  -6    2.50    1.60
  11 -13  -6    1.20    1.80
 -13   2  -6    0.80    1.60
  -2 -11   6    0.60    1.10
 -11  13   6    1.00    1.30
 -11  13   6    1.80    1.10
  -2 -11   6    2.00    1.90
  13  -2   6    0.50    0.80
 -11  13   6    3.70    2.20
  -2 -11   6    5.00    2.10
 -11  13   6    2.60    2.00
  13  -2   6    3.00    1.50
  -2 -11   6   -0.40    1.20
   8 -13  -6  288.17   10.60
 -13   5  -6  290.77   10.60
   5   8  -6  292.77   11.10
   8 -13  -6  284.37   11.50
  -5  -8   6  286.57   10.50
  -8  13   6  289.57   11.70
  -8  13   6  286.77   10.30
  -5  -8   6  278.27   11.10
  13  -5   6  283.87    9.30
  -8  13   6  300.77   13.40
  -5  -8   6  290.87   11.80
  -5  -8   6  289.37   11.60
  13  -5   6  281.77    8.10
  13  -5   6  288.87    8.70
   5 -13  -6  226.48   10.20
 -13   8  -6  246.48    9.40
   5 -13  -6  213.18    8.90
   5 -13  -6  214.38    9.30
   5 -13  -6  245.38   11.60
   8   5  -6  224.98    9.70
   8   5  -6  236.68    9.20
  -5  13   6  208.68   11.00
  -8  -5   6  217.28    9.10
  -5  13   6  233.58   10.30
  13  -8   6  224.98    7.20
  -8  -5   6  211.88    9.90
  -8  -5   6  219.28    9.60
  13  -8   6  224.28    6.70
   2 -13  -6    3.80    2.30
  11   2  -6    8.20    2.20
   2 -13  -6   10.60    2.90
   2 -13  -6    7.70    2.00
 -13  11  -6    5.80    2.30
 -13  11  -6    6.60    1.10
  11   2  -6    7.20    2.20
   2 -13  -6    6.50    2.20
 -11  -2   6   10.70    2.80
  -2  13   6    9.00    2.70
 -11  -2   6   10.40    2.80
 -11  -2   6    5.70    2.20
  -2  13   6    8.20    3.00
  13 -11   6    6.70    1.50
  14  -1  -6   91.09    6.40
  -1 -13  -6   87.29    5.80
 -13  14  -6   87.49    3.20
 -13  14  -6  108.49    7.40
  -1 -13  -6   83.09    7.60
  -1 -13  -6   95.69    7.90
 -13  14  -6   96.19    6.40
  14  -1  -6   98.89    6.10
 -14   1   6   82.79    6.30
  13 -14   6   92.39    4.80
  13 -14   6   86.79    4.20
 -14   1   6   84.39    6.40
   1  13   6   84.59    7.40
 -13  17  -6   40.10    5.60
  -4 -13  -6   34.50    4.60
 -13  17  -6   29.20    4.70
  -4 -13  -6   36.40    4.80
  17  -4  -6   35.10    4.50
  17  -4  -6   38.40    5.30
  13 -17   6   36.60    4.30
 -17   4   6   36.20    5.40
 -17   4   6   39.40    5.50
  13 -17   6   34.10    3.20
  20  -7  -6    7.10    2.80
 -13  20  -6    7.40    3.20
  -7 -13  -6    0.90    1.70
 -13  20  -6    2.40    2.40
 -20   7   6    9.60    3.30
  13 -20   6    6.70    1.70
 -20   7   6    6.10    3.10
  13 -20   6    4.00    2.10
 -13  23  -6    0.80    2.50
 -10 -13  -6    6.40    3.30
  23 -10  -6    0.30    2.10
 -13  23  -6   -2.70    2.30
  13 -23   6    3.30    2.20
 -23  10   6    8.80    3.10
 -23  10   6    0.10    2.50
  -8  22  -6    5.90    3.30
 -14  -8  -6   13.40    3.30
  22 -14  -6   11.60    3.50
  -8  22  -6   13.50    3.80
   8 -22   6    6.00    3.00
 -22  14   6   10.60    3.20
   8 -22   6    6.70    2.20
 -22  14   6    7.70    3.30
 -22  14   6    4.30    2.80
 -14  -5  -6   10.20    3.10
  -5  19  -6   12.10    3.20
  -5  19  -6   17.20    4.10
 -14  -5  -6   18.00    3.50
 -19  14   6   14.00    3.40
   5 -19   6   10.90    2.80
   5 -19   6    9.60    3.90
   5 -19   6   12.20    1.80
 -19  14   6   14.80    4.50
  14   5   6   18.30    3.40
 -19  14   6    8.80    3.40
   5 -19   6   12.10    2.70
 -14  -2  -6   61.69    5.20
  16 -14  -6   65.79    5.60
  -2  16  -6   59.29    5.70
 -14  -2  -6   50.59    4.50
 -16  14   6   50.89    4.80
  14   2   6   58.69    4.40
   2 -16   6   40.90    5.70
   2 -16   6   58.09    5.10
   2 -16   6   50.69    4.20
 -16  14   6   42.70    5.90
 -16  14   6   49.70    9.80
   2 -16   6   53.89    5.00
  13 -14  -6   -0.60    1.10
   1  13  -6   -0.20    1.70
  13 -14  -6    3.00    1.80
 -14   1  -6    1.00    1.40
   1  13  -6    1.00    1.40
 -14   1  -6    0.30    1.10
  -1 -13   6   -3.00    1.40
  -1 -13   6    0.90    1.30
  14  -1   6   -0.70    0.80
 -13  14   6    0.60    1.30
  -1 -13   6    1.60    1.30
 -13  14   6    0.40    1.70
 -13  14   6    0.60    2.00
  -1 -13   6    1.30    1.70
   4  10  -6  146.09    7.60
  10 -14  -6  150.08    7.00
  10 -14  -6  144.49    8.10
 -14   4  -6  139.79    7.30
 -10  14   6  139.29    6.60
  14  -4   6  148.59    5.50
  14  -4   6  149.49    6.60
  -4 -10   6  155.68    8.60
  -4 -10   6  152.48    8.00
 -10  14   6  149.49    8.50
  14  -4   6  145.29    5.90
 -10  14   6  139.89    9.40
  -4 -10   6  131.49    6.90
  -4 -10   6  143.99    7.90
   7   7  -6  299.37   11.00
   7   7  -6  289.57   11.40
   7 -14  -6  307.27   13.70
   7 -14  -6  295.87   11.10
   7 -14  -6  302.67   12.30
 -14   7  -6  315.47   11.40
  -7  -7   6  302.97   12.30
  14  -7   6  293.27    9.00
  -7  -7   6  281.87   12.30
  -7  -7   6  303.17   12.00
  14  -7   6  288.47    8.40
  -7  14   6  303.87   13.90
  -7  14   6  287.07   10.90
  -7  14   6  278.47   12.00
  -7  -7   6  294.57   11.10
   4 -14  -6  226.98   11.80
  10   4  -6  227.48    9.40
   4 -14  -6  215.48   10.40
  10   4  -6  202.78    9.60
   4 -14  -6  211.58    9.70
 -14  10  -6  218.48    9.50
 -14  10  -6  219.68    7.30
   4 -14  -6  206.48    9.10
 -10  -4   6  223.18   10.40
 -10  -4   6  229.28   10.30
  14 -10   6  218.28    7.30
  -4  14   6  235.88   12.10
 -10  -4   6  223.28    9.80
  14 -10   6  221.78    7.10
  -4  14   6  227.58   10.50
   1 -14  -6    5.20    1.70
  13   1  -6    1.90    1.60
   1 -14  -6    5.70    2.50
 -14  13  -6    5.50    2.20
  13   1  -6    9.60    2.70
   1 -14  -6    0.90    2.20
 -14  13  -6    3.40    2.10
  14 -13   6    4.10    1.10
  -1  14   6    2.90    2.20
 -13  -1   6    3.60    1.90
 -13  -1   6    5.10    2.20
  14 -13   6    4.10    1.40
  -1  14   6    4.30    2.70
  -2 -14  -6   61.29    6.60
 -14  16  -6   47.90    6.50
  16  -2  -6   52.79    4.80
 -14  16  -6   46.60    1.90
  16  -2  -6   62.99    5.60
  -2 -14  -6   46.70    6.20
  -2 -14  -6   51.69    4.80
 -14  16  -6   49.60    5.10
  -2 -14  -6   55.19    5.00
  14 -16   6   43.30    3.70
 -16   2   6   47.40    7.20
  14 -16   6   49.20    3.50
 -16   2   6   46.60    6.00
  -5 -14  -6    8.70    2.70
 -14  19  -6    6.60    2.90
  19  -5  -6    9.80    2.90
 -14  19  -6    5.90    2.70
  14 -19   6    6.10    2.00
  14 -19   6    9.10    2.40
 -19   5   6    7.80    3.10
 -19   5   6   11.20    3.60
 -14  22  -6   13.60    3.70
  22  -8  -6    8.90    1.70
 -14  22  -6   11.90    3.80
  -8 -14  -6   10.30    3.10
  22  -8  -6    8.30    3.10
 -22   8   6   12.30    3.80
  14 -22   6   10.50    2.80
 -22   8   6    6.80    2.70
  14 -22   6    7.00    1.90
  21 -15  -6   16.40    3.90
 -15  -6  -6   15.50    3.60
  -6  21  -6   12.70    3.70
  -6  21  -6    9.50    3.50
   6 -21   6   14.40    2.90
 -21  15   6   15.20    4.20
   6 -21   6   15.80    2.00
   6 -21   6   16.60    1.60
 -21  15   6   16.10    3.60
  15   6   6   13.80    3.00
   6 -21   6   21.50    4.00
 -21  15   6   14.60    4.00
 -15  -3  -6   36.00    5.10
 -15  -3  -6   27.40    3.90
  -3  18  -6   31.50    5.40
 -18  15   6   40.60    6.90
   3 -18   6   34.70    3.10
 -18  15   6   34.40    5.30
  15   3   6   34.60    4.20
   3 -18   6   32.50    4.10
 -18  15   6   31.40    4.30
  15 -15  -6   45.00    5.60
   0  15  -6   40.30    4.90
 -15   0  -6   44.40    5.30
 -15   0  -6   36.00    4.20
   0  15  -6   34.90    5.20
  15   0   6   39.20    3.40
   0 -15   6   32.10    4.90
   0 -15   6   38.90    4.90
   0 -15   6   36.20    4.40
 -15  15   6   40.20    4.10
   0 -15   6   34.40    4.90
 -15   3  -6   36.40    4.40
   3  12  -6   34.00    4.50
  12 -15  -6   40.90    5.20
  12 -15  -6   40.60    3.50
  -3 -12   6   39.60    5.10
 -12  15   6   39.30    3.20
  -3 -12   6   35.10    5.00
  15  -3   6   37.00    3.00
  -3 -12   6   40.80    5.10
  15  -3   6   46.30    3.80
  -3 -12   6   40.10    4.60
 -12  15   6   41.10    5.40
 -12  15   6   42.80    6.60
 -15   6  -6  197.88    8.90
   9 -15  -6  168.18    7.90
   9 -15  -6  171.68    9.20
   6   9  -6  174.58    8.60
  -9  15   6  167.28    9.20
  -9  15   6  154.68    7.50
  15  -6   6  170.58    6.60
  -6  -9   6  172.38    9.50
  -6  -9   6  162.68    8.10
  -9  15   6  160.58   10.10
  15  -6   6  167.78    6.40
  15  -6   6  166.18    5.90
  -6  -9   6  164.18    8.70
  -6  -9   6  172.18    9.00
   6 -15  -6  149.09    9.50
   6 -15  -6  131.69    7.10
 -15   9  -6  153.68    7.90
   9   6  -6  142.09    7.80
   9   6  -6  138.59    7.30
   6 -15  -6  145.69    8.40
   6 -15  -6  144.59    7.60
  -9  -6   6  151.38    8.50
  -6  15   6  152.18    8.60
  15  -9   6  138.39    5.10
  -9  -6   6  144.49    8.20
  -9  -6   6  137.39    7.50
  15  -9   6  143.19    5.70
  -6  15   6  139.79    9.40
   3 -15  -6   31.30    4.50
  12   3  -6   31.70    4.50
 -15  12  -6   25.00    2.10
 -15  12  -6   21.10    3.50
 -12  -3   6   26.70    4.10
  15 -12   6   27.70    2.60
 -12  -3   6   31.50    4.80
 -12  -3   6   21.60    3.80
  -3  15   6   25.50    4.80
  -3  15   6   35.60    5.10
 -15  15  -6   40.30    5.30
  15   0  -6   40.40    4.90
 -15  15  -6   28.20    4.90
  15   0  -6   28.50    4.30
   0 -15  -6   40.20    6.30
   0 -15  -6   39.60    5.60
   0 -15  -6   41.00    5.10
   0  15   6   37.80    5.10
  15 -15   6   38.70    3.20
  15 -15   6   31.20    2.60
 -15  18  -6   50.49    6.60
  18  -3  -6   44.60    6.00
 -15  18  -6   46.20    6.30
  -3 -15  -6   41.80    5.40
  15 -18   6   44.20    4.00
 -18   3   6   62.69    6.30
 -18   3   6   42.10    6.00
  15 -18   6   43.60    3.60
 -15  21  -6   -1.00    2.00
 -15  21  -6    0.90    2.60
  -6 -15  -6    0.40    1.80
  21  -6  -6    6.30    2.80
  15 -21   6    0.80    2.00
  15 -21   6    0.30    1.60
 -21   6   6    3.00    2.70
 -21   6   6   -1.10    2.20
 -16  -7  -6   -2.50    1.70
  23 -16  -6   -2.40    1.80
  -7  23  -6   -4.10    1.90
 -23  16   6   -2.40    2.30
 -23  16   6    0.70    1.80
   7 -23   6    0.70    2.10
 -16  -4  -6    2.10    1.70
  -4  20  -6    1.00    2.30
 -16  -4  -6    2.90    2.00
 -20  16   6    0.30    2.30
  16   4   6    1.60    1.80
   4 -20   6    4.80    1.60
   4 -20   6    0.80    2.60
 -20  16   6    8.30    3.20
 -20  16   6    4.50    2.10
   4 -20   6    5.60    2.20
 -16  -1  -6   39.30    5.30
 -16  -1  -6   48.80    4.50
  -1  17  -6   49.10    6.50
 -17  16   6   61.29    6.30
 -17  16   6   56.89    7.80
   1 -17   6   55.79    4.90
 -17  16   6   49.00    4.60
  16   1   6   51.39    4.30
   2  14  -6   29.30    4.30
  14 -16  -6   30.10    4.60
 -16   2  -6   33.40    4.50
  14 -16  -6   27.70    3.30
  -2 -14   6   27.90    3.80
 -14  16   6   28.90    4.90
  -2 -14   6   20.50    4.10
  16  -2   6   24.60    3.00
  -2 -14   6   28.90    4.70
  -2 -14   6   31.90    4.80
  16  -2   6   30.60    4.00
 -16   5  -6   23.30    3.70
   5  11  -6   25.30    4.00
  11 -16  -6   25.70    3.30
 -11  16   6   17.20    3.90
  16  -5   6   22.80    2.90
  -5 -11   6   20.70    3.50
  16  -5   6   28.40    2.60
 -11  16   6   23.20    3.10
  -5 -11   6   18.40    3.40
  -5 -11   6   24.90    4.30
  -5 -11   6   21.10    4.00
  16  -5   6   25.80    2.30
 -11  16   6   20.10    4.80
   8   8  -6    2.00    1.80
   8 -16  -6    1.90    1.40
   8 -16  -6    3.70    1.80
 -16   8  -6    3.80    1.80
  -8  -8   6    4.50    1.80
  16  -8   6    2.00    1.20
  -8  -8   6    4.10    2.20
  -8  -8   6    4.00    1.80
  -8  16   6    1.10    1.30
  -8  16   6    1.90    2.00
  -8  16   6    3.40    2.30
  16  -8   6    1.30    0.80
  11   5  -6    5.60    2.40
 -16  11  -6    7.40    2.30
  11   5  -6    4.70    1.90
   5 -16  -6    4.70    1.80
   5 -16  -6    3.90    2.10
   5 -16  -6   11.90    3.60
 -16  11  -6    6.90    1.60
   5 -16  -6   13.50    3.00
  -5  16   6    7.00    2.90
 -11  -5   6    5.70    2.60
  -5  16   6    2.40    2.60
  16 -11   6    8.90    1.60
 -11  -5   6    6.50    2.80
  16 -11   6    6.80    1.50
 -11  -5   6    6.30    2.40
   2 -16  -6   21.70    3.60
 -16  14  -6   20.30    3.90
   2 -16  -6   15.40    4.20
   2 -16  -6   18.20    3.60
   2 -16  -6   20.40    4.10
  14   2  -6   25.50    4.00
 -16  14  -6   28.00    4.90
  14   2  -6   16.00    3.50
  -2  16   6   15.60    3.60
  16 -14   6   18.40    2.40
  16 -14   6   19.10    2.20
 -14  -2   6   18.90    4.20
  17  -1  -6   53.99    5.40
  -1 -16  -6   51.49    5.00
 -16  17  -6   50.19    6.80
 -17   1   6   47.30    6.20
  16 -17   6   45.10    4.10
 -17   1   6   53.39    6.60
  16 -17   6   46.10    3.30
 -16  20  -6    1.90    2.10
 -16  20  -6    1.40    2.40
  -4 -16  -6    6.10    2.30
  20  -4  -6    0.40    2.00
  16 -20   6    2.70    1.80
  16 -20   6    3.40    2.30
 -20   4   6    4.70    2.50
 -20   4   6    3.80    2.60
  23  -7  -6   -0.50    2.10
 -16  23  -6    0.70    4.40
 -16  23  -6    0.30    2.10
 -16  23  -6   -2.10    0.80
  -7 -16  -6    0.70    2.20
  16 -23   6   -0.60    1.60
 -23   7   6    1.30    2.10
  16 -23   6   -2.20    4.00
 -23   7   6    3.10    2.60
  22 -17  -6    2.30    2.90
 -22  17   6    3.70    4.40
 -22  17   6    1.00    2.80
 -22  17   6    2.60    1.90
   5 -22   6    1.20    1.80
  17   5   6    1.30    1.90
   5 -22   6    5.50    2.40
 -17  -2  -6   14.90    3.00
  -2  19  -6   11.50    3.40
 -17  -2  -6   12.00    3.00
   2 -19   6   11.70    2.90
   2 -19   6    8.90    2.30
   2 -19   6   11.10    3.70
 -19  17   6   11.40    2.60
 -19  17   6    7.80    3.90
 -19  17   6    8.90    3.40
  17   2   6   11.00    2.60
   1  16  -6   18.60    3.70
 -17   1  -6   20.80    4.10
  -1 -16   6   24.60    4.10
  17  -1   6   21.90    2.90
  -1 -16   6   24.70    5.30
 -16  17   6   11.80    4.10
 -16  17   6   23.40    4.60
   4  13  -6    3.00    1.90
 -17   4  -6    6.40    2.30
  13 -17  -6    6.60    2.20
  17  -4   6    3.80    1.70
 -13  17   6    3.70    2.50
 -13  17   6    3.70    2.90
  -4 -13   6    5.60    2.50
  -4 -13   6    4.00    2.10
  -4 -13   6    4.50    2.50
 -13  17   6    3.00    1.30
  17  -4   6    5.50    1.50
  10 -17  -6    2.10    1.70
  10 -17  -6    3.10    1.50
 -17   7  -6    1.70    1.60
   7  10  -6    0.30    1.40
  17  -7   6    1.50    1.10
  -7 -10   6   -1.60    1.50
  -7 -10   6    2.10    1.60
  -7 -10   6    0.40    1.60
 -10  17   6    5.00    2.70
 -10  17   6    2.80    1.90
  17  -7   6    1.70    0.90
 -10  17   6    1.10    1.10
  10   7  -6    0.10    1.30
   7 -17  -6   -0.10    1.60
   7 -17  -6    0.90    1.20
   7 -17  -6    3.20    2.50
 -17  10  -6    2.20    1.90
 -17  10  -6   -0.40    1.00
  10   7  -6    0.40    1.60
   7 -17  -6    2.90    2.10
 -10  -7   6   -1.30    1.60
  -7  17   6    0.70    1.80
 -10  -7   6   -0.10    1.40
  17 -10   6    0.60    1.10
  -7  17   6   -0.80    1.50
 -10  -7   6    1.50    1.40
  17 -10   6    0.10    0.70
 -17  13  -6   -0.10    0.80
 -17  13  -6   -1.10    1.40
   4 -17  -6   -3.20    1.90
   4 -17  -6   -0.10    2.30
   4 -17  -6    0.00    1.50
  13   4  -6   -0.70    1.60
 -13  -4   6   -1.90    1.00
 -13  -4   6    0.20    1.70
 -13  -4   6    1.90    2.10
  17 -13   6    1.10    0.90
  -4  17   6    1.80    2.10
 -13  -4   6    0.10    1.80
  17 -13   6    0.60    1.00
  -4  17   6    1.20    1.90
  16   1  -6   26.50    4.50
 -17  16  -6   35.70    5.60
 -16  -1   6   31.40    5.10
  17 -16   6   25.10    2.50
 -16  -1   6   31.00    5.30
  -1  17   6   23.20    5.30
  -1  17   6   33.20    5.10
 -17  19  -6   22.60    4.30
 -17  19  -6   17.40    4.50
  19  -2  -6   24.50    4.60
  -2 -17  -6   23.30    4.20
 -19   2   6   26.40    5.00
 -19   2   6   21.80    4.70
  17 -19   6   22.00    3.00
  17 -19   6   17.50    2.90
  -5 -17  -6    2.60    2.00
  22  -5  -6    3.30    2.30
 -17  22  -6    0.20    2.60
 -17  22  -6   -2.30    2.40
  17 -22   6    5.00    2.10
  17 -22   6   -1.10    2.50
 -22   5   6    6.10    2.90
 -22   5   6   -3.20    2.00
 -18  -3  -6    2.90    2.40
  -3  21  -6    3.00    2.50
 -21  18   6    6.20    3.60
 -21  18   6    2.30    2.00
 -21  18   6    1.70    2.60
  18   3   6   -0.50    1.90
   3 -21   6    8.40    2.70
   3 -21   6    0.70    1.40
 -18   0  -6   16.20    3.40
   0 -18   6   12.00    2.50
 -18  18   6   10.80    3.70
 -18  18   6    9.30    4.10
  18   0   6   18.00    3.20
 -18   3  -6   22.10    3.80
   3  15  -6   21.60    4.00
  18  -3   6   25.30    3.70
  18  -3   6   24.10    3.10
  -3 -15   6   23.50    4.50
 -15  18   6   24.30    5.50
  -3 -15   6   21.40    3.60
  -3 -15   6   26.30    5.10
 -15  18   6   20.90    4.40
  12 -18  -6   14.50    2.60
 -18   6  -6   13.90    3.20
   6  12  -6   11.30    3.10
 -12  18   6    9.70    2.30
  -6 -12   6   11.00    3.20
  18  -6   6   17.20    2.50
  18  -6   6   12.10    2.00
  18  -6   6   11.20    2.00
 -12  18   6    8.70    2.90
  -6 -12   6   15.50    3.60
 -12  18   6   19.50    4.60
   9 -18  -6    9.60    2.40
   9 -18  -6   14.30    3.70
   9   9  -6   14.10    3.10
   9 -18  -6   10.50    2.60
 -18   9  -6   12.60    3.10
  -9  18   6   11.00    3.90
  18  -9   6   12.80    1.80
  -9  -9   6   15.90    3.80
  -9  -9   6   14.60    3.20
  -9  18   6   15.00    3.80
  -9  18   6   10.20    2.50
 -18  12  -6   17.60    2.70
  12   6  -6   19.00    3.70
   6 -18  -6   19.50    3.60
 -18  12  -6   22.70    4.00
  18 -12   6   20.30    2.40
  -6  18   6   19.40    4.00
  18 -12   6   22.80    2.80
 -12  -6   6   20.60    4.50
 -12  -6   6   23.60    1.40
 -12  -6   6   15.10    3.60
  -6  18   6   21.80    5.40
   3 -18  -6   24.30    4.20
 -18  15  -6   19.10    3.90
 -18  15  -6   19.00    4.30
  15   3  -6   21.60    4.10
  -3  18   6   20.50    4.20
 -15  -3   6   16.70    3.80
 -15  -3   6   27.30    4.80
  18 -15   6   21.00    2.10
  -3  18   6   25.80    5.70
 -18  18  -6   13.50    3.80
   0 -18  -6   13.00    3.30
  18   0  -6   12.20    3.50
 -18  18  -6   16.50    4.10
  18 -18   6   15.10    2.60
 -18   0   6   12.20    3.60
 -18   0   6   16.60    4.00
  18 -18   6   11.20    2.20
  -3 -18  -6   -2.70    1.50
  21  -3  -6    0.50    1.80
 -18  21  -6    1.40    2.60
 -18  21  -6    0.60    2.10
  18 -21   6   -0.30    2.40
 -21   3   6   -1.10    1.90
 -21   3   6    3.50    2.10
  18 -21   6   -3.30    1.80
 -19  -1  -6    5.30    2.20
  19   1   6   -2.30    1.40
 -20  19   6   -4.30    1.50
   1 -20   6    1.10    1.70
 -20  19   6    1.80    2.50
   1 -20   6    0.30    1.50
 -19   2  -6    8.60    3.20
 -17  19   6    2.30    2.00
  19  -2   6    0.00    1.90
  19  -2   6    2.60    1.50
 -17  19   6    8.00    3.60
  -2 -17   6    3.40    2.20
  14 -19  -6   28.60    3.30
   5  14  -6   29.60    4.70
 -19   5  -6   34.80    5.00
  19  -5   6   21.10    3.20
 -14  19   6   20.30    2.80
 -14  19   6   21.20    4.50
  19  -5   6   25.60    3.00
 -14  19   6   25.50    5.70
  -5 -14   6   30.00    4.40
  -5 -14   6   17.00    4.30
  11 -19  -6   30.30    3.90
   8  11  -6   29.90    4.90
 -19   8  -6   37.30    6.10
 -11  19   6   27.50    5.60
  19  -8   6   31.70    3.20
 -11  19   6   26.50    3.80
  -8 -11   6   37.50    5.10
 -11  19   6   30.80    5.30
  -8 -11   6   27.10    4.90
   8 -19  -6   31.10    4.30
 -19  11  -6   26.10    3.50
  11   8  -6   30.40    4.80
 -11  -8   6   32.10    4.60
  -8  19   6   24.10    4.60
  19 -11   6   32.50    2.60
  -8  19   6   32.20    6.20
  14   5  -6   28.80    4.50
   5 -19  -6   26.00    4.30
 -19  14  -6   20.80    4.30
 -19  14  -6   24.60    2.80
  -5  19   6   23.00    4.70
  19 -14   6   31.20    2.70
 -14  -5   6   38.20    5.50
 -14  -5   6   34.80    5.20
  -5  19   6   26.60    5.60
  17   2  -6    1.80    2.10
 -19  17  -6    1.60    2.40
   2 -19  -6    2.30    2.60
 -19  17  -6    2.30    2.50
 -17  -2   6    1.10    2.10
  19 -17   6    0.00    1.20
  19 -17   6    0.10    1.50
  -2  19   6    0.70    2.80
  -2  19   6    3.30    2.60
 -17  -2   6    1.80    2.20
 -19  20  -6   -1.10    2.30
 -19  20  -6    1.60    2.20
  20  -1  -6    2.20    1.50
  -1 -19  -6    1.40    1.70
  19 -20   6   -3.50    1.50
  19 -20   6    1.60    2.00
 -20   1   6    2.70    2.50
 -20   1   6   -3.20    1.80
 -20   1  -6   -1.30    1.40
  20  -1   6   -7.40    2.30
  20  -1   6   -1.90    1.30
  -1 -19   6   -1.80    1.80
 -19  20   6    3.10    2.90
 -19  20   6   -0.70    2.10
 -20   4  -6   -3.60    1.10
   4  16  -6   -0.50    1.70
  20  -4   6   -0.20    1.10
  -4 -16   6    2.60    2.10
 -16  20   6    4.90    2.90
 -16  20   6    0.20    2.50
  20  -4   6    0.00    1.70
 -20   7  -6   30.90    5.20
   7  13  -6   28.80    4.70
  13 -20  -6   25.00    3.20
 -13  20   6   21.40    5.20
 -13  20   6   25.70    5.00
  20  -7   6   26.40    2.70
  -7 -13   6   22.40    3.90
  10  10  -6    9.10    3.00
  10 -20  -6    8.00    2.20
 -20  10  -6    6.40    1.90
 -20  10  -6    7.20    2.60
 -10  20   6   15.90    4.00
 -10  20   6    4.90    3.00
 -10  20   6    6.60    2.40
  20 -10   6    9.10    2.10
 -10 -10   6    3.30    2.50
  20 -10   6    8.80    1.70
 -20  13  -6   22.30    4.40
   7 -20  -6   26.60    4.30
  13   7  -6   23.50    4.60
 -20  13  -6   19.40    2.90
  20 -13   6   30.00    2.50
  -7  20   6   24.80    5.00
 -13  -7   6   23.90    4.60
  20 -13   6   24.40    3.00
 -13  -7   6   27.90    4.50
  -7  20   6   25.70    5.70
 -20  16  -6    0.10    2.00
 -20  16  -6   -2.10    1.70
   4 -20  -6    2.70    2.60
  16   4  -6    3.00    2.30
  -4  20   6    2.50    2.60
 -16  -4   6    1.90    2.30
  20 -16   6   -2.70    0.90
  20 -16   6    0.40    1.50
  20 -16   6    3.50    1.60
  -4  20   6    0.80    2.40
 -16  -4   6    1.00    2.00
   1 -20  -6    1.10    1.80
  19   1  -6   -0.60    1.90
 -20  19  -6    0.10    2.60
 -20  19  -6    0.00    2.30
 -19  -1   6    1.00    2.30
  20 -19   6   -0.70    1.90
  20 -19   6   -4.00    1.10
 -19  -1   6    1.30    2.30
 -21   3  -6    1.10    2.40
 -18  21   6    4.20    3.40
  21  -3   6   -3.00    1.90
  -3 -18   6    4.20    2.20
 -18  21   6    0.10    2.70
  21  -3   6    3.40    1.90
 -21   6  -6   12.80    3.40
   6  15  -6   14.90    3.40
 -15  21   6   14.20    4.20
  21  -6   6    9.30    2.20
  21  -6   6    9.80    2.30
 -15  21   6    5.60    2.90
  -6 -15   6   10.60    3.10
   9  12  -6    0.90    1.90
 -21   9  -6    8.30    3.10
  12 -21  -6    4.80    1.90
 -21   9  -6    3.80    1.90
  -9 -12   6    6.50    2.80
  21  -9   6    8.50    1.80
 -12  21   6    4.60    2.80
  21  -9   6   -0.30    1.60
 -12  21   6    3.40    2.20
 -12  21   6   -2.00    2.70
   9 -21  -6    8.30    2.70
  12   9  -6    8.10    3.00
 -21  12  -6   10.60    2.90
 -21  12  -6   10.60    2.30
  -9  21   6    9.90    3.50
  21 -12   6    8.10    1.70
  -9  21   6    6.20    2.90
 -12  -9   6    6.20    2.80
  -9  21   6    5.10    2.50
  21 -12   6    9.60    2.20
  15   6  -6    7.20    3.10
 -21  15  -6   10.10    3.40
  21 -15   6    9.50    2.30
  -6  21   6    6.40    3.00
 -15  -6   6    4.70    2.20
 -15  -6   6    8.60    3.50
  -6  21   6   11.60    4.00
   3 -21  -6    6.80    2.40
 -21  18  -6    5.30    2.90
 -21  18  -6   -0.80    2.10
  18   3  -6    4.10    2.50
  21 -18   6   -0.80    1.90
 -18  -3   6    9.50    3.90
  -3  21   6    6.10    3.50
  21 -18   6    5.10    1.80
  -3  21   6    5.90    3.40
  21 -18   6    4.30    1.80
 -18  -3   6    5.70    2.10
 -22   5  -6    9.30    3.60
   5  17  -6    6.30    3.40
  -5 -17   6    4.50    2.60
  22  -5   6    3.10    3.10
 -17  22   6    8.70    3.90
 -17  22   6    5.60    4.30
  22  -5   6    7.50    2.30
  14 -22  -6    2.20    1.90
   8  14  -6    2.10    2.40
 -22   8  -6    6.60    2.70
 -22   8  -6    0.70    1.80
  22  -8   6    4.60    1.60
 -14  22   6    1.80    1.70
 -14  22   6    1.60    2.50
  -8 -14   6    3.20    2.40
 -14  22   6   -0.50    2.40
  11 -22  -6   10.60    2.80
  11  11  -6   11.10    3.70
 -22  11  -6   16.00    3.20
 -22  11  -6   16.20    4.10
 -11  22   6    8.70    3.50
 -11  22   6   13.10    3.10
  22 -11   6    8.70    2.40
 -11  22   6   16.60    4.40
  22 -11   6    7.80    2.30
 -11 -11   6   10.40    2.80
 -22  14  -6    4.70    1.90
   8 -22  -6    3.90    2.30
 -22  14  -6    2.40    2.20
  14   8  -6    2.80    2.10
  -8  22   6   13.50    4.10
  -8  22   6    4.30    3.00
  22 -14   6    2.70    1.80
 -14  -8   6    2.40    2.70
  -8  22   6    3.20    3.30
 -14  -8   6    2.50    2.50
 -22  17  -6   13.80    4.30
 -22  17  -6   13.90    4.10
  17   5  -6   15.40    3.80
  -5  22   6   10.50    4.20
  22 -17   6   12.30    2.10
 -17  -5   6   11.80    4.40
  22 -17   6   14.60    2.80
  22 -17   6   19.60    2.70
   7  16  -6    6.00    3.00
 -23   7  -6    7.60    3.70
 -23   7  -6    8.90    2.90
  23  -7   6    6.60    2.00
  -7 -16   6    6.40    2.70
 -16  23   6    5.90    3.10
 -16  23   6    7.30    3.90
 -23  10  -6    9.50    2.70
 -23  10  -6    6.30    2.90
  10  13  -6    0.40    2.60
  13 -23  -6    4.50    2.20
  23 -10   6    4.20    1.50
 -13  23   6   -1.30    2.60
 -10 -13   6    0.30    2.20
 -13  23   6    6.50    3.80
 -13  23   6    1.40    2.20
 -23  13  -6    5.00    2.60
 -23  13  -6    9.40    2.70
  10 -23  -6    8.90    2.90
 -13 -10   6    4.20    2.70
 -10  23   6   13.70    3.40
 -13 -10   6    6.20    2.90
 -10  23   6    7.60    4.10
  23 -13   6    9.90    2.60
 -10  23   6   10.20    4.10
  16   7  -6    2.60    2.50
   7 -23  -6    7.90    3.70
 -23  16  -6   -2.50    2.20
 -23  16  -6    0.30    2.20
 -16  -7   6    2.30    3.00
  23 -16   6    3.30    2.10
  -7  23   6    0.70    2.20
 -16  -7   6    6.30    2.90
  -7  23   6    2.90    2.50
  -1   0  -7   12.40    1.90
   1  -1  -7   11.50    1.90
   0   1  -7   11.40    0.70
   1  -1  -7   11.60    1.80
   1  -1  -7   12.50    1.20
  -1   0  -7   14.30    2.00
   0   1  -7   14.00    1.60
   1  -1  -7   16.00    1.50
   0   1  -7   14.40    2.00
  -1   0  -7   11.50    1.30
   0   1  -7   11.70    0.70
   1   0   7   11.50    1.20
  -1   1   7   11.30    1.90
   0  -1   7   12.80    1.70
  -1   1   7   12.20    1.60
   0  -1   7   11.60    0.90
  -1   1   7   13.60    0.80
   1   0   7   12.20    1.90
   1   0   7   11.60    1.80
   3  -2  -7   23.10    2.40
  -1   3  -7   23.20    1.70
  -2  -1  -7   22.80    2.20
  -1   3  -7   21.00    1.10
  -1   3  -7   19.00    1.70
  -1   3  -7   21.30    1.20
   3  -2  -7   21.80    2.20
   3  -2  -7   21.70    1.80
  -2  -1  -7   23.90    2.10
   2   1   7   19.00    2.30
   1  -3   7   21.50    2.00
  -3   2   7   20.50    1.70
  -3   2   7   23.90    2.50
  -3   2   7   24.90    2.20
   1  -3   7   20.50    1.70
  -2   2  -7  103.69    4.60
  -2   2  -7  104.79    4.20
   0  -2  -7   98.99    4.70
   0  -2  -7   92.39    4.20
   2   0  -7   89.79    4.20
   0  -2  -7   95.09    3.40
  -2   2  -7   92.69    3.20
  -2   2  -7   96.99    2.80
   2   0  -7  104.39    4.50
   2   0  -7   94.29    3.50
   0  -2  -7   94.79    4.50
  -2   0   7   96.09    3.20
  -2   0   7   91.09    4.50
   0   2   7  105.19    4.40
   0   2   7  101.89    4.80
   2  -2   7  102.69    4.10
   5  -3  -7   66.09    3.90
  -2   5  -7   62.69    2.80
   5  -3  -7   66.19    3.80
  -2   5  -7   63.89    2.90
  -3  -2  -7   74.89    4.20
   5  -3  -7   68.99    3.60
  -2   5  -7   61.09    2.80
  -2   5  -7   67.99    2.60
  -3  -2  -7   69.79    2.90
  -2   5  -7   70.19    2.50
  -5   3   7   65.79    4.20
   2  -5   7   68.49    3.20
  -5   3   7   70.79    3.70
   3   2   7   60.99    3.80
   2  -5   7   65.89    3.10
   2  -3  -7  167.88    6.30
   1   2  -7  175.68    6.00
   1   2  -7  167.68    5.90
  -3   1  -7  171.88    6.10
   2  -3  -7  166.58    5.60
   1   2  -7  167.48    5.00
   2  -3  -7  174.98    6.70
   2  -3  -7  175.78    6.40
  -3   1  -7  174.08    5.50
  -1  -2   7  172.08    4.50
  -2   3   7  173.98    5.40
   3  -1   7  173.78    6.40
  -1  -2   7  177.38    4.60
  -2   3   7  181.88    6.80
  -1  -2   7  175.38    6.10
  -1  -2   7  184.38    6.40
  -2   3   7  174.48    6.40
  -2   3   7  174.98    6.50
  -3   4  -7  176.78    4.80
  -3   4  -7  174.28    4.60
  -1  -3  -7  179.88    5.70
   4  -1  -7  165.88    6.40
  -1  -3  -7  178.68    6.80
  -3   4  -7  163.78    5.40
   4  -1  -7  178.58    5.90
  -3   4  -7  171.08    4.40
   3  -4   7  177.58    5.00
  -4   1   7  169.38    5.70
   1   3   7  180.98    6.80
   1   3   7  164.28    6.50
   3  -4   7  171.38    5.40
   7  -4  -7   41.40    3.20
  -4  -3  -7   37.30    2.40
  -4  -3  -7   42.50    3.70
  -3   7  -7   36.70    2.30
  -3   7  -7   42.00    2.50
  -3   7  -7   41.80    2.70
  -4  -3  -7   35.20    2.80
   7  -4  -7   42.30    3.20
  -7   4   7   44.40    3.20
   3  -7   7   38.80    2.00
   3  -7   7   34.60    2.40
   3  -7   7   38.20    2.40
  -7   4   7   34.00    3.30
   3  -7   7   36.00    1.80
   3  -7   7   38.40    2.20
   0   4  -7   42.60    2.40
   0   4  -7   36.50    2.50
   0   4  -7   41.90    2.10
   4  -4  -7   40.30    2.90
  -4   0  -7   40.90    1.80
  -4   0  -7   39.80    2.80
   4  -4  -7   44.60    2.90
   0   4  -7   39.60    2.30
   4  -4  -7   31.50    2.80
   0  -4   7   36.40    2.60
   0  -4   7   37.00    1.90
   0  -4   7   37.10    2.60
  -4   4   7   42.20    3.30
   0  -4   7   36.20    1.80
  -4   4   7   42.90    2.70
  -4   4   7   40.40    3.20
   0  -4   7   39.50    1.80
   4   0   7   39.80    3.00
   3   1  -7  236.78    7.60
   3   1  -7  241.78    7.90
   1  -4  -7  238.88    8.30
  -4   3  -7  224.58    7.50
   1  -4  -7  225.48    7.10
  -4   3  -7  230.18    7.00
   1  -4  -7  223.38    8.10
   3   1  -7  227.18    6.90
  -4   3  -7  228.48    5.10
  -1   4   7  223.98    6.80
  -3  -1   7  227.78    6.70
  -1   4   7  220.68    7.90
  -1   4   7  206.78    7.90
  -3  -1   7  234.88    7.90
  -2  -4  -7 1040.70   23.90
  -4   6  -7 1023.70   22.70
   6  -2  -7 1046.70   25.80
   6  -2  -7 1006.00   24.90
  -4   6  -7 1041.00   23.30
  -4   6  -7 1046.10   23.30
  -2  -4  -7 1020.70   24.40
   6  -2  -7 1002.90   24.60
  -2  -4  -7 1007.90   26.10
  -4   6  -7  967.70   22.40
   2   4   7 1014.20   25.90
   4  -6   7 1032.00   23.00
  -6   2   7 1033.50   25.80
  -6   2   7 1053.79   24.70
  -5  -4  -7   31.20    4.10
  -5  -4  -7   26.30    2.30
   9  -5  -7   23.20    3.00
  -4   9  -7   28.60    2.70
  -4   9  -7   28.60    2.50
   9  -5  -7   29.50    2.80
  -4   9  -7   27.70    2.30
  -5  -4  -7   30.60    3.00
   4  -9   7   23.90    2.20
  -9   5   7   28.60    3.60
   4  -9   7   26.40    2.00
  -9   5   7   19.80    2.80
   4  -9   7   26.30    1.60
   4  -9   7   27.30    2.40
   4  -9   7   26.30    1.80
   6  -5  -7  375.16   11.60
   6  -5  -7  395.46   12.00
  -1   6  -7  382.56   10.70
  -1   6  -7  394.66   10.30
   6  -5  -7  404.06   11.40
  -1   6  -7  387.46   10.90
  -5  -1  -7  397.16   10.00
  -5  -1  -7  386.66   12.30
  -6   5   7  397.46   11.70
   1  -6   7  393.16   10.10
   1  -6   7  405.56   11.20
  -6   5   7  393.06   12.30
   1  -6   7  393.36   10.70
   1  -6   7  387.46    9.70
   1  -6   7  374.36   10.30
  -6   5   7  406.36   12.90
   5   1   7  414.86   12.10
   3  -5  -7   75.19    4.40
   3  -5  -7   70.19    4.20
   2   3  -7   66.79    3.10
  -5   2  -7   66.69    2.30
  -5   2  -7   73.09    3.70
   3  -5  -7   68.79    3.70
   2   3  -7   75.69    3.90
  -5   2  -7   69.89    1.80
  -2  -3   7   71.99    3.00
  -3   5   7   73.49    3.60
  -3   5   7   70.19    4.10
  -3   5   7   62.59    4.20
   5  -2   7   74.09    3.80
  -3   5   7   62.69    3.80
  -2  -3   7   76.99    4.00
  -2  -3   7   72.19    3.90
  -2  -3   7   72.99    3.20
   0  -5  -7   66.99    4.20
   0  -5  -7   63.19    3.50
  -5   5  -7   64.09    2.90
   5   0  -7   56.29    3.80
   0  -5  -7   63.69    4.30
  -5   5  -7   66.49    2.60
   5   0  -7   62.39    3.50
   0   5   7   66.99    4.30
   5  -5   7   62.79    2.30
  -5   0   7   61.09    3.40
   0   5   7   62.39    3.30
   0   5   7   67.69    4.00
  -5   0   7   64.39    4.00
  -3  -5  -7  234.98    7.60
  -3  -5  -7  223.88    9.50
  -5   8  -7  234.48    7.60
   8  -3  -7  224.78    8.30
  -5   8  -7  227.78    7.60
   8  -3  -7  236.28    9.20
  -3  -5  -7  237.08    8.40
   5  -8   7  222.18    6.90
   5  -8   7  226.38    5.90
  -8   3   7  235.58    9.10
  -8   3   7  245.18    8.60
   5  -8   7  227.38    6.10
  11  -6  -7    2.20    1.40
  -5  11  -7    0.40    1.20
  11  -6  -7    1.40    0.90
  -6  -5  -7    1.40    1.10
  -6  -5  -7    0.60    1.20
  -6  -5  -7    0.90    1.20
  -6  -5  -7    2.80    1.60
  -5  11  -7    3.70    1.40
   5 -11   7    1.00    0.80
   5 -11   7    0.80    0.90
 -11   6   7    2.00    1.60
   5 -11   7    0.60    0.40
   5 -11   7    2.20    1.00
 -11   6   7    0.20    1.30
   8  -6  -7   45.00    3.50
  -2   8  -7   43.00    2.90
  -2   8  -7   44.30    2.90
  -6  -2  -7   47.80    4.10
   8  -6  -7   41.60    3.40
  -6  -2  -7   47.80    2.80
  -6  -2  -7   45.10    2.80
  -2   8  -7   45.60    3.30
   8  -6  -7   46.60    3.00
   2  -8   7   50.19    2.90
   2  -8   7   47.40    2.70
   2  -8   7   45.80    3.00
  -8   6   7   47.60    3.70
   2  -8   7   48.50    2.50
  -8   6   7   47.00    3.90
   2  -8   7   51.69    3.30
   1   5  -7  132.79    5.40
   1   5  -7  139.09    4.90
   5  -6  -7  132.69    6.00
  -6   1  -7  142.59    4.40
  -6   1  -7  128.79    3.90
   1   5  -7  129.39    5.30
   5  -6  -7  123.19    5.50
   5  -6  -7  126.29    5.20
  -5   6   7  131.99    6.10
  -1  -5   7  128.89    4.80
  -1  -5   7  127.99    5.20
  -1  -5   7  128.69    4.50
  -5   6   7  128.89    5.60
  -5   6   7  126.39    5.60
  -1  -5   7  120.99    4.80
   6  -1   7  130.99    5.60
  -1  -5   7  128.29    5.50
  -5   6   7  137.79    6.70
  -6   4  -7   13.20    1.20
   2  -6  -7   13.90    2.20
  -6   4  -7   11.50    1.70
   2  -6  -7   11.90    2.50
   4   2  -7   10.90    1.70
   2  -6  -7   11.60    2.20
   4   2  -7   12.20    2.10
  -4  -2   7   12.10    2.10
  -4  -2   7   14.10    2.30
  -4  -2   7   14.80    2.00
  -2   6   7   16.20    2.70
  -2   6   7   12.20    1.80
  -4  -2   7   14.20    1.80
  -2   6   7   15.50    2.30
  -1  -6  -7    4.60    1.30
  -1  -6  -7    3.90    1.40
  -1  -6  -7    4.60    1.80
  -6   7  -7    2.70    1.10
   7  -1  -7    4.00    1.40
  -6   7  -7    4.90    1.20
   1   6   7    3.30    1.30
  -7   1   7    1.90    1.30
   6  -7   7    5.00    0.80
  -7   1   7    6.20    1.70
  -4  -6  -7   49.30    4.00
  -6  10  -7   57.19    3.80
  10  -4  -7   55.79    4.10
  -4  -6  -7   58.09    4.90
  10  -4  -7   50.19    4.40
  -6  10  -7   54.59    3.70
  -4  -6  -7   58.59    3.60
   6 -10   7   56.49    2.60
   6 -10   7   52.49    3.10
   6 -10   7   53.59    2.80
 -10   4   7   46.90    4.20
 -10   4   7   51.79    4.10
  -6  13  -7    7.70    2.10
  13  -7  -7    6.10    2.00
  -7  -6  -7    8.20    1.90
  13  -7  -7    8.00    2.50
  -7  -6  -7    5.70    2.10
  13  -7  -7    7.90    1.70
  -7  -6  -7    6.00    1.80
  -6  13  -7    6.00    2.10
  -7  -6  -7    8.80    2.80
   6 -13   7    8.50    1.60
   6 -13   7    5.80    1.60
 -13   7   7    9.30    2.50
   6 -13   7    7.90    1.80
 -13   7   7    6.70    2.20
  -7  -3  -7   25.00    2.90
  -7  -3  -7   18.20    2.40
  10  -7  -7   24.20    2.20
  10  -7  -7   18.90    2.80
  -7  -3  -7   20.60    3.40
  -3  10  -7   25.50    2.40
  -3  10  -7   22.70    2.90
  10  -7  -7   25.60    3.10
  -3  10  -7   19.60    2.60
   3 -10   7   22.60    1.90
   3 -10   7   20.90    2.70
 -10   7   7   30.40    3.90
   3 -10   7   23.50    2.50
 -10   7   7   22.90    3.30
   3 -10   7   23.70    2.10
   3 -10   7   24.10    2.30
   0   7  -7  289.57    9.60
   7  -7  -7  294.37   10.10
   0   7  -7  296.17    9.40
   7  -7  -7  303.77    9.10
   7  -7  -7  309.17   10.20
  -7   0  -7  281.17    8.50
  -7   0  -7  295.97    8.20
   0  -7   7  296.47    9.30
   0  -7   7  285.27    8.90
   7   0   7  283.17    9.70
   0  -7   7  308.47    8.60
  -7   7   7  309.27   11.60
  -7   7   7  296.47   10.20
  -7   7   7  295.17   10.40
   0  -7   7  299.77    9.80
   0  -7   7  299.77    9.10
   3   4  -7    3.20    1.00
   4  -7  -7    1.10    1.10
   4  -7  -7    2.50    1.40
   3   4  -7    2.10    1.20
  -7   3  -7    2.80    0.80
   4  -7  -7    1.70    1.00
  -3  -4   7    3.40    1.20
   7  -3   7    3.00    1.10
  -4   7   7    3.30    1.80
  -3  -4   7    5.40    1.60
  -4   7   7    2.10    1.30
  -4   7   7    3.30    1.30
  -3  -4   7    1.50    0.80
  -3  -4   7    3.90    1.40
  -4   7   7    2.30    1.00
   6   1  -7   73.79    5.30
  -7   6  -7   79.69    3.80
  -7   6  -7   76.09    3.50
   1  -7  -7   78.39    4.80
   6   1  -7   79.39    4.20
   1  -7  -7   73.89    5.10
   1  -7  -7   76.59    4.40
   7  -6   7   75.09    2.10
  -6  -1   7   81.09    4.20
  -6  -1   7   74.59    4.70
  -6  -1   7   84.79    4.80
  -1   7   7   85.09    4.50
  -1   7   7   69.69    5.80
  -2  -7  -7   33.20    2.80
  -7   9  -7   38.70    3.00
   9  -2  -7   32.60    3.80
  -7   9  -7   30.80    2.90
  -2  -7  -7   38.30    3.50
  -9   2   7   33.90    3.40
   2   7   7   31.00    4.00
  -9   2   7   38.70    3.50
   7  -9   7   35.30    1.90
   7  -9   7   34.00    1.70
   7  -9   7   33.80    2.10
  -5  -7  -7    0.40    1.20
  -5  -7  -7    1.70    1.10
  -7  12  -7    0.10    1.10
  12  -5  -7   -0.30    1.00
  -5  -7  -7    0.60    1.70
  -7  12  -7    1.20    1.40
  -5  -7  -7    0.10    1.10
  12  -5  -7    1.90    1.60
   7 -12   7    0.00    0.70
   7 -12   7    0.00    0.80
[truncated: 760,318 more chars]
