# Supplementary material for: Tris(2,2′-bi­pyridine)­iron(II) tris­(di­cyano­methylidene)methane­diide
Source: IUCrdata. 2025 Jun 20;10(Pt 6):x250503. doi: 10.1107/S2414314625005036 (PMC12230602; doi:10.1107/S2414314625005036)
Supplement: Supplementary file 2 [file x-10-x250503-Isup2.hkl]

data_I                                                                          
_shelx_title ' Messalti_FebipyOet_tamb_0m_a.res in R-3'                         
_shelx_refln_list_code          4                                               
_shelx_F_calc_maximum      630.99                                               
_exptl_crystal_F_000      2244.00                                               
_reflns_d_resolution_high  0.7699                                               
                                                                                
loop_                                                                           
 _space_group_symop_operation_xyz                                               
 'x, y, z'                                                                      
 '-y, x-y, z'                                                                   
 '-x+y, -x, z'                                                                  
 'x+2/3, y+1/3, z+1/3'                                                          
 '-y+2/3, x-y+1/3, z+1/3'                                                       
 '-x+y+2/3, -x+1/3, z+1/3'                                                      
 'x+1/3, y+2/3, z+2/3'                                                          
 '-y+1/3, x-y+2/3, z+2/3'                                                       
 '-x+y+1/3, -x+2/3, z+2/3'                                                      
 '-x, -y, -z'                                                                   
 'y, -x+y, -z'                                                                  
 'x-y, x, -z'                                                                   
 '-x+2/3, -y+1/3, -z+1/3'                                                       
 'y+2/3, -x+y+1/3, -z+1/3'                                                      
 'x-y+2/3, x+1/3, -z+1/3'                                                       
 '-x+1/3, -y+2/3, -z+2/3'                                                       
 'y+1/3, -x+y+2/3, -z+2/3'                                                      
 'x-y+1/3, x+2/3, -z+2/3'                                                       
                                                                                
_cell_length_a    17.0276                                                       
_cell_length_b    17.0276                                                       
_cell_length_c    21.6388                                                       
_cell_angle_alpha  90.000                                                       
_cell_angle_beta   90.000                                                       
_cell_angle_gamma 120.000                                                       
                                                                                
_shelx_F_squared_multiplier     1.000                                           
                                                                                
loop_                                                                           
 _refln_index_h                                                                 
 _refln_index_k                                                                 
 _refln_index_l                                                                 
 _refln_F_squared_calc                                                          
 _refln_F_squared_meas                                                          
 _refln_F_squared_sigma                                                         
 _refln_observed_status                                                         
  -1   2   0     201446.58     178132.72      2947.01 o                         
   0   3   0         23.93         32.82         5.73 o                         
  -2   4   0      19488.49      18802.07       161.91 o                         
  -4   5   0      27447.97      27810.02       164.64 o                         
  -1   5   0      19177.99      19073.80       138.01 o                         
  -3   6   0        101.66        405.45        24.74 o                         
   0   6   0       3141.20       2875.26        38.26 o                         
  -5   7   0       3818.92       3407.27        42.92 o                         
  -2   7   0       6237.10       5662.79        60.83 o                         
  -7   8   0      13299.32      12852.51        96.63 o                         
  -4   8   0      17831.61      16956.55       138.21 o                         
  -1   8   0      15164.55      14269.16       122.58 o                         
  -6   9   0      24155.78      23712.21       183.55 o                         
  -3   9   0      21996.20      22127.34       189.59 o                         
   0   9   0      10608.55      10567.29        97.41 o                         
  -8  10   0      20893.25      21700.94       168.27 o                         
  -5  10   0        143.27         72.54        11.40 o                         
  -2  10   0      20618.63      21066.95       173.66 o                         
 -10  11   0       9578.26       9157.57        86.37 o                         
  -7  11   0      10405.51      10178.04       103.83 o                         
  -4  11   0       5880.40       5385.59        67.92 o                         
  -1  11   0       7430.90       7111.67        86.29 o                         
  -9  12   0       9568.87       9448.00       105.55 o                         
  -6  12   0         50.73        132.66        15.35 o                         
  -3  12   0      12225.02      12514.95       125.40 o                         
   0  12   0       8608.86       8431.69        93.80 o                         
 -11  13   0       5385.26       5282.18        72.35 o                         
  -8  13   0       2681.30       2703.27        48.27 o                         
  -5  13   0       2712.17       2694.21        52.23 o                         
  -2  13   0       5200.42       5230.27        77.05 o                         
 -13  14   0       1327.44       1451.70        49.33 o                         
 -10  14   0       3419.40       3563.99        67.55 o                         
  -7  14   0       2621.43       2606.49        39.59 o                         
  -4  14   0       3881.56       3941.78        71.06 o                         
  -1  14   0        838.54        832.58        35.06 o                         
 -12  15   0       2887.16       2825.11        56.66 o                         
  -9  15   0       2051.74       2107.96        43.50 o                         
  -6  15   0       2930.74       2884.49        51.74 o                         
  -3  15   0       4259.20       4125.74        71.96 o                         
   0  15   0       2176.06       2288.72        57.47 o                         
 -14  16   0        650.56        657.76        42.64 o                         
 -11  16   0       3928.41       4087.11        78.82 o                         
  -8  16   0       4962.05       4788.98        72.32 o                         
  -5  16   0       2349.34       2564.29        54.82 o                         
  -2  16   0         48.34         22.13        15.60 o                         
 -16  17   0       1219.54       1320.57        72.52 o                         
 -13  17   0        224.06        182.35        20.22 o                         
 -10  17   0        449.43        422.23        22.06 o                         
  -7  17   0       1083.47       1226.14        41.95 o                         
  -4  17   0        690.66        717.92        42.03 o                         
  -1  17   0        165.37        162.55        23.32 o                         
 -15  18   0         41.15         34.30        26.71 o                         
 -12  18   0        533.38        621.81        39.44 o                         
  -9  18   0        709.77        661.48        35.23 o                         
  -6  18   0        475.94        504.18        31.62 o                         
  -3  18   0         26.82         -3.82        16.75 o                         
   0  18   0       1242.02       1263.26        84.97 o                         
 -17  19   0        510.12        454.55        50.32 o                         
 -14  19   0        137.97        196.79        27.13 o                         
 -11  19   0       1700.32       1852.12        74.73 o                         
  -8  19   0       1370.88       1475.74        49.03 o                         
  -5  19   0        635.61        749.99        43.90 o                         
  -2  19   0        570.91        584.52        47.57 o                         
 -16  20   0        451.51        528.40        49.93 o                         
 -13  20   0       1896.91       1945.14        54.29 o                         
 -10  20   0       1821.13       2083.54        86.60 o                         
  -7  20   0       2379.43       2406.99        70.41 o                         
  -4  20   0        454.10        485.65        35.73 o                         
 -15  21   0        213.10        225.90        28.72 o                         
 -12  21   0       2617.43       2579.46        89.12 o                         
  -9  21   0       1360.69       1356.97        55.85 o                         
  -6  21   0        206.10        200.42        27.53 o                         
 -11  22   0        426.19        444.28        50.43 o                         
  -3   2   1       1213.26       1252.13        17.10 o                         
   0   2   1      11560.56      11152.36        88.96 o                         
  -5   3   1       9947.55      10163.17        90.03 o                         
  -2   3   1       6856.74       6856.34        52.33 o                         
   1   3   1       2385.28       2312.67        29.34 o                         
  -7   4   1       9486.42      10524.85        96.35 o                         
  -4   4   1        302.95        247.20         9.88 o                         
  -1   4   1       1640.16       1919.20        29.36 o                         
   2   4   1      37745.35      39361.51       290.52 o                         
  -9   5   1         63.30         98.64        13.12 o                         
  -6   5   1      24379.35      25419.75       173.41 o                         
  -3   5   1        205.69        267.79        12.12 o                         
   0   5   1        356.84        315.07        13.91 o                         
   3   5   1       4111.01       4517.68        52.71 o                         
 -11   6   1        349.40        376.91        20.19 o                         
  -8   6   1       2746.02       3119.07        45.29 o                         
  -5   6   1      11322.08      12053.30        85.71 o                         
  -2   6   1       4958.20       5395.10        59.62 o                         
   1   6   1       4675.90       4983.31        59.95 o                         
   4   6   1       3511.39       3952.72        52.41 o                         
 -13   7   1        116.32        123.96        14.49 o                         
 -10   7   1       3492.11       3900.27        59.02 o                         
  -7   7   1          9.10          5.05         5.94 o                         
  -4   7   1        435.65        433.27        17.30 o                         
  -1   7   1       2393.07       2369.24        37.34 o                         
   2   7   1        303.88        327.69        19.73 o                         
   5   7   1         16.52         20.99        10.06 o                         
 -15   8   1        107.49        107.89        15.11 o                         
 -12   8   1        140.43        104.01        20.90 o                         
  -9   8   1        145.80        132.61        14.13 o                         
  -6   8   1         15.25         15.50         8.17 o                         
  -3   8   1        232.29        207.53        15.85 o                         
   0   8   1        733.76        799.24        26.62 o                         
   3   8   1        302.97        392.98        19.76 o                         
   6   8   1         20.41         15.87        10.36 o                         
 -17   9   1         35.31         40.87        14.17 o                         
 -14   9   1        321.86        342.55        22.61 o                         
 -11   9   1         45.07         13.88        12.79 o                         
  -8   9   1          8.67          8.44         6.95 o                         
  -5   9   1         93.32        119.00        13.22 o                         
  -2   9   1        135.05        185.13        15.68 o                         
   1   9   1        590.02        632.03        25.41 o                         
   4   9   1          6.42         20.47        12.11 o                         
   7   9   1          0.25        -16.98        11.32 o                         
 -19  10   1          1.57         27.11        17.24 o                         
 -16  10   1          0.00          4.05        12.90 o                         
 -13  10   1          1.19          9.28        10.48 o                         
 -10  10   1       2890.43       2876.76        47.88 o                         
  -7  10   1        272.77        359.20        20.85 o                         
  -4  10   1        236.69        183.82        14.93 o                         
  -1  10   1       6372.41       6812.14        81.41 o                         
   2  10   1         80.69         41.23        14.16 o                         
   5  10   1        461.88        464.88        28.16 o                         
   8  10   1        366.69        315.96        28.11 o                         
 -21  11   1          3.10         16.34        27.31 o                         
 -18  11   1        496.69        435.83        29.26 o                         
 -15  11   1        645.32        585.85        34.55 o                         
 -12  11   1        194.79        140.39        17.18 o                         
  -9  11   1       5265.65       5455.00        65.54 o                         
  -6  11   1        125.81        126.60        15.61 o                         
  -3  11   1        722.89        874.67        32.25 o                         
   0  11   1        723.74        760.09        31.02 o                         
   3  11   1        508.31        567.16        34.01 o                         
   6  11   1        363.24        392.27        28.23 o                         
   9  11   1         29.52          0.55        20.16 o                         
 -20  12   1         10.42         -9.53        18.14 o                         
 -17  12   1        539.89        611.06        31.34 o                         
 -14  12   1        545.72        594.93        29.93 o                         
 -11  12   1        797.18        890.89        27.90 o                         
  -8  12   1        546.86        538.65        26.85 o                         
  -5  12   1       1257.61       1285.56        32.54 o                         
  -2  12   1          4.82          8.86        12.35 o                         
   1  12   1        305.81        279.06        25.02 o                         
   4  12   1         50.41         75.54        18.17 o                         
   7  12   1         13.96         32.50        21.16 o                         
  10  12   1          0.35        -10.05        29.74 o                         
 -19  13   1         51.01         56.76        18.37 o                         
 -16  13   1         36.90         35.21        15.97 o                         
 -13  13   1       1043.93       1148.68        39.62 o                         
 -10  13   1       4389.44       4375.77        66.44 o                         
  -7  13   1        962.31        976.82        30.14 o                         
  -4  13   1       4855.68       4986.00        77.10 o                         
  -1  13   1       3749.40       3639.34        62.46 o                         
   2  13   1        299.18        316.86        29.50 o                         
   5  13   1        121.08        111.38        19.27 o                         
   8  13   1         23.53         32.75        29.54 o                         
 -21  14   1          2.06        -11.17        20.21 o                         
 -18  14   1         15.47        -10.53        19.73 o                         
 -15  14   1        424.91        466.72        31.24 o                         
 -12  14   1       2221.33       2358.42        56.10 o                         
  -9  14   1       3384.67       3325.27        59.20 o                         
  -6  14   1       1086.49       1115.96        36.33 o                         
  -3  14   1       3615.29       3677.54        65.39 o                         
   0  14   1         16.69          9.08        12.85 o                         
   3  14   1        114.23         50.77        21.29 o                         
   6  14   1         66.16         24.48        19.76 o                         
 -20  15   1         20.46        -25.65        18.86 o                         
 -17  15   1         93.03         75.32        23.91 o                         
 -14  15   1        426.76        376.96        30.43 o                         
 -11  15   1        117.04         91.49        16.92 o                         
  -8  15   1         22.96         13.05         9.83 o                         
  -5  15   1        952.95        979.99        37.34 o                         
  -2  15   1        506.04        514.66        30.38 o                         
   1  15   1        100.10        107.69        18.62 o                         
   4  15   1        150.67         46.03        26.29 o                         
 -19  16   1         56.61         39.07        19.89 o                         
 -16  16   1        145.67        145.96        30.79 o                         
 -13  16   1       1958.44       1877.85        48.72 o                         
 -10  16   1        107.33        110.53        15.79 o                         
  -7  16   1         31.31         51.67        13.93 o                         
  -4  16   1        884.11        854.08        42.73 o                         
  -1  16   1        202.85        131.89        20.80 o                         
   2  16   1         12.77         10.66        23.56 o                         
   5  16   1        281.88        216.15        41.14 o                         
 -18  17   1          2.09         42.95        20.17 o                         
 -15  17   1          5.31         -3.31        19.53 o                         
 -12  17   1       1311.21       1377.67        45.72 o                         
  -9  17   1         93.89         97.20        17.87 o                         
  -6  17   1          0.01         -6.03        14.04 o                         
  -3  17   1        822.96        765.40        33.80 o                         
   0  17   1        186.04        132.66        23.03 o                         
   3  17   1        116.46        104.49        27.82 o                         
 -20  18   1         30.54        -14.69        36.56 o                         
 -17  18   1        129.62        163.74        32.06 o                         
 -14  18   1          3.26        -25.61        17.07 o                         
 -11  18   1         35.48         35.66        12.79 o                         
  -8  18   1         18.70          9.13        14.20 o                         
  -5  18   1        195.97        196.35        24.00 o                         
  -2  18   1        566.16        477.24        36.42 o                         
   1  18   1        277.60        273.96        41.87 o                         
 -19  19   1        109.57        209.93        43.83 o                         
 -16  19   1        522.81        481.21        44.49 o                         
 -13  19   1         55.03         56.20        17.56 o                         
 -10  19   1          5.49          1.58        15.17 o                         
  -7  19   1         25.35         76.21        19.99 o                         
  -4  19   1        530.49        560.41        38.56 o                         
  -1  19   1          0.09         22.49        23.16 o                         
 -18  20   1          0.59         18.62        33.62 o                         
 -15  20   1        678.57        523.61        35.35 o                         
 -12  20   1        272.34        282.31        33.82 o                         
  -9  20   1         27.01         15.26        20.49 o                         
  -6  20   1          3.31        -30.49        20.33 o                         
  -3  20   1        130.82         98.81        22.82 o                         
 -14  21   1         73.36         69.41        19.66 o                         
 -11  21   1         28.54         13.90        18.65 o                         
  -8  21   1        155.68        203.72        28.82 o                         
  -5  21   1        242.60        243.22        28.78 o                         
 -10  22   1          6.31         40.80        24.33 o                         
   0   1   2      59987.70      57088.23      2122.90 o                         
  -2   2   2      16275.78      15726.87        90.56 o                         
   1   2   2      99820.49      93044.80      2236.12 o                         
  -4   3   2      34505.12      33784.56       219.80 o                         
  -1   3   2      27493.45      24005.09       158.26 o                         
   2   3   2       4061.12       3826.26        37.42 o                         
  -6   4   2      10067.33      10289.70        82.37 o                         
  -3   4   2       5732.96       5072.11        39.81 o                         
   0   4   2       6915.31       6539.38        70.02 o                         
   3   4   2      71272.34      72842.06       514.11 o                         
  -8   5   2      48998.99      50926.60       339.18 o                         
  -5   5   2       1424.03       1759.96        23.55 o                         
  -2   5   2      19290.56      18687.23       136.11 o                         
   1   5   2        538.78        407.23        13.91 o                         
   4   5   2      15681.98      15888.50       134.99 o                         
 -10   6   2        297.32        128.51        15.36 o                         
  -7   6   2       4878.77       4456.83        48.71 o                         
  -4   6   2         45.56         45.78         9.03 o                         
  -1   6   2       4533.12       4871.64        54.21 o                         
   2   6   2       8848.60       8606.87        90.10 o                         
   5   6   2        282.26        167.55        13.50 o                         
 -12   7   2        302.39        246.05        14.29 o                         
  -9   7   2       2261.34       2124.39        47.94 o                         
  -6   7   2        180.05        118.39         9.74 o                         
  -3   7   2        253.21        255.42        12.85 o                         
   0   7   2       1888.36       1731.69        34.72 o                         
   3   7   2       1057.16        806.59        30.11 o                         
   6   7   2         11.03          4.68         9.39 o                         
 -14   8   2        728.74        696.09        28.25 o                         
 -11   8   2       5607.33       5262.92        78.31 o                         
  -8   8   2       8414.39       8062.27        70.67 o                         
  -5   8   2       7159.42       6977.35        70.48 o                         
  -2   8   2      20910.71      20901.60       162.61 o                         
   1   8   2       5030.71       4463.08        56.15 o                         
   4   8   2       6363.40       6612.73        79.96 o                         
   7   8   2        111.17         86.26        13.63 o                         
 -16   9   2        211.57        241.66        19.63 o                         
 -13   9   2       1740.13       1773.65        45.64 o                         
 -10   9   2       8654.11       8624.26        88.99 o                         
  -7   9   2      29978.03      29644.61       195.53 o                         
  -4   9   2         16.87         48.96         8.83 o                         
  -1   9   2      23383.18      24231.97       190.71 o                         
   2   9   2       8127.75       7798.64        96.50 o                         
   5   9   2        564.98        526.83        28.40 o                         
   8   9   2       1559.04       1624.89        48.25 o                         
 -18  10   2       3015.86       2948.02        60.24 o                         
 -15  10   2        335.40        357.22        24.56 o                         
 -12  10   2       4597.92       4627.68        68.75 o                         
  -9  10   2       9101.60       9276.81        85.84 o                         
  -6  10   2       2485.90       2291.07        41.08 o                         
  -3  10   2       9930.82       9781.14        99.78 o                         
   0  10   2      13202.20      13214.91       121.96 o                         
   3  10   2        456.79        527.48        31.49 o                         
   6  10   2        813.01        907.86        39.20 o                         
   9  10   2       1948.06       1961.36        64.62 o                         
 -20  11   2        641.18        644.12        45.07 o                         
 -17  11   2        573.89        588.47        36.11 o                         
 -14  11   2        341.19        388.94        26.67 o                         
 -11  11   2      17157.89      16829.10       143.79 o                         
  -8  11   2       7641.56       7673.99        91.62 o                         
  -5  11   2        322.15        535.20        20.01 o                         
  -2  11   2       9424.96       9654.34       103.12 o                         
   1  11   2       8722.65       8624.55       104.35 o                         
   4  11   2        583.20        686.48        35.26 o                         
   7  11   2       1531.31       1615.95        54.89 o                         
  10  11   2        255.13        302.52        36.82 o                         
 -22  12   2        252.93        182.09        36.94 o                         
 -19  12   2       1094.86       1213.48        47.56 o                         
 -16  12   2       1246.67       1431.50        47.47 o                         
 -13  12   2       2033.48       2056.75        44.91 o                         
 -10  12   2      18119.64      17867.39       146.01 o                         
  -7  12   2       1975.08       1826.21        39.93 o                         
  -4  12   2       2308.58       2131.25        41.89 o                         
  -1  12   2      17817.87      18015.50       159.43 o                         
   2  12   2        598.67        702.22        39.60 o                         
   5  12   2       1513.33       1684.62        61.65 o                         
   8  12   2       1111.20       1189.71        57.06 o                         
 -21  13   2        518.92        540.36        36.39 o                         
 -18  13   2       1502.08       1597.72        52.05 o                         
 -15  13   2       1623.06       1659.09        48.03 o                         
 -12  13   2       2153.39       2281.44        46.81 o                         
  -9  13   2       4758.75       4820.80        74.72 o                         
  -6  13   2       3949.48       3817.77        58.25 o                         
  -3  13   2       8950.41       9295.12       107.25 o                         
   0  13   2        596.28        687.75        29.62 o                         
   3  13   2        636.52        701.98        36.67 o                         
   6  13   2       1601.39       1497.27        63.93 o                         
 -20  14   2        511.48        506.24        38.10 o                         
 -17  14   2        407.84        592.19        31.21 o                         
 -14  14   2        826.40        837.83        38.18 o                         
 -11  14   2       2163.93       2359.57        46.69 o                         
  -8  14   2         15.21         12.31        10.18 o                         
  -5  14   2          9.29          2.94        10.66 o                         
  -2  14   2        343.68        400.44        26.46 o                         
   1  14   2       2591.46       2590.26        67.21 o                         
   4  14   2        162.47        208.33        22.68 o                         
   7  14   2         39.88        -11.01        22.01 o                         
 -19  15   2        444.24        517.82        39.01 o                         
 -16  15   2       3114.00       2915.16        81.87 o                         
 -13  15   2       2177.15       2143.33        55.73 o                         
 -10  15   2        169.99        201.13        20.75 o                         
  -7  15   2        107.35        130.02        16.72 o                         
  -4  15   2        240.81        297.02        23.32 o                         
  -1  15   2        279.68        248.50        21.63 o                         
   2  15   2       1884.25       2147.24        69.52 o                         
   5  15   2         58.19         33.05        24.04 o                         
 -21  16   2         12.77        -15.81        20.85 o                         
 -18  16   2        603.66        655.42        41.32 o                         
 -15  16   2       1777.52       1784.39        63.97 o                         
 -12  16   2         28.66         46.35        15.34 o                         
  -9  16   2        122.79        136.48        17.61 o                         
  -6  16   2        189.36        202.69        18.76 o                         
  -3  16   2         93.90         85.82        23.67 o                         
   0  16   2       3406.01       3227.85        78.80 o                         
   3  16   2        636.66        830.14        54.45 o                         
 -20  17   2         31.05          1.96        24.10 o                         
 -17  17   2       1733.08       1508.47        68.97 o                         
 -14  17   2         10.69        -13.87        16.89 o                         
 -11  17   2       2794.86       2747.17        49.89 o                         
  -8  17   2       2495.96       2547.22        54.38 o                         
  -5  17   2       1080.41       1005.02        41.73 o                         
  -2  17   2         39.08         64.93        18.48 o                         
   1  17   2       1634.28       1510.16        71.53 o                         
 -19  18   2        929.42        804.09        64.74 o                         
 -16  18   2         52.48         27.44        27.62 o                         
 -13  18   2        114.85        121.55        20.77 o                         
 -10  18   2       3793.89       3889.67        72.11 o                         
  -7  18   2       3344.06       3364.73        62.09 o                         
  -4  18   2         10.85         -6.65        22.00 o                         
  -1  18   2         45.82         62.79        28.97 o                         
   2  18   2        343.00        275.33        36.52 o                         
 -18  19   2        198.82        233.03        45.46 o                         
 -15  19   2        118.58        136.06        30.12 o                         
 -12  19   2       1435.92       1439.99        40.72 o                         
  -9  19   2       1183.25       1140.34        45.98 o                         
  -6  19   2        835.50        910.51        48.40 o                         
  -3  19   2         37.59         43.62        20.13 o                         
   0  19   2        446.16        383.19        40.50 o                         
 -17  20   2         38.43         68.65        35.03 o                         
 -14  20   2        300.60        247.08        26.88 o                         
 -11  20   2       1250.93       1272.91        51.92 o                         
  -8  20   2       1411.14       1591.11        60.04 o                         
  -5  20   2        188.58        165.93        27.35 o                         
  -2  20   2        230.61        272.74        39.83 o                         
 -16  21   2        220.05        125.20        35.90 o                         
 -13  21   2        784.10        924.76        51.03 o                         
 -10  21   2        200.27        184.31        32.93 o                         
  -7  21   2        877.58        833.02        59.03 o                         
 -12  22   2        169.53        180.33        29.83 o                         
   0   0   3        944.05        845.59        24.12 o                         
   1   1   3       2310.78       2183.97        23.81 o                         
  -1   2   3        512.09        440.94        10.58 o                         
   2   2   3       1337.77       1347.83        21.06 o                         
  -3   3   3      25873.55      24129.16       134.74 o                         
   0   3   3      18606.14      17966.52       161.16 o                         
   3   3   3         55.89         64.07         9.70 o                         
  -5   4   3       5888.96       6390.60        52.32 o                         
  -2   4   3        103.99        120.61         8.28 o                         
   1   4   3       8554.79       8845.45        73.53 o                         
   4   4   3        152.66        195.09        14.59 o                         
  -7   5   3       1266.87       1398.78        25.17 o                         
  -4   5   3       3116.84       3403.27        33.01 o                         
  -1   5   3       2812.98       3093.37        46.97 o                         
   2   5   3          6.33          0.49         7.86 o                         
   5   5   3          0.78         14.09         7.57 o                         
  -9   6   3          5.74         -3.86         7.14 o                         
  -6   6   3         31.00         10.42         5.99 o                         
  -3   6   3        105.68        129.91         9.81 o                         
   0   6   3        633.53        633.63        19.50 o                         
   3   6   3        249.09        270.96        16.81 o                         
   6   6   3         10.32          7.17         8.47 o                         
 -11   7   3        418.71        374.60        20.29 o                         
  -8   7   3          1.84          6.46         7.94 o                         
  -5   7   3          9.02          3.66         5.96 o                         
  -2   7   3        206.28        191.62        15.69 o                         
   1   7   3         31.88         42.45        12.49 o                         
   4   7   3        218.15        209.11        17.49 o                         
   7   7   3          0.23         -5.79        12.59 o                         
 -13   8   3       2358.58       2311.53        56.91 o                         
 -10   8   3        760.13        810.15        28.10 o                         
  -7   8   3       1679.70       1608.80        30.43 o                         
  -4   8   3          0.03         -3.77         7.00 o                         
  -1   8   3       1534.37       1448.23        27.94 o                         
   2   8   3        506.76        579.01        29.23 o                         
   5   8   3       1128.41       1209.20        36.61 o                         
   8   8   3          0.14         -3.90         8.50 o                         
 -15   9   3        331.08        381.08        22.71 o                         
 -12   9   3        486.04        486.17        27.78 o                         
  -9   9   3       1277.79       1103.40        26.31 o                         
  -6   9   3         27.99         31.44        11.71 o                         
  -3   9   3         68.16         80.40        13.01 o                         
   0   9   3        798.62        814.29        27.59 o                         
   3   9   3        280.99        305.59        21.83 o                         
   6   9   3         28.25         65.38        16.40 o                         
   9   9   3          0.04         -3.47        15.08 o                         
 -17  10   3        691.74        640.36        29.07 o                         
 -14  10   3         79.21         88.60        17.19 o                         
 -11  10   3        209.22        246.98        18.53 o                         
  -8  10   3        279.14        319.52        20.54 o                         
  -5  10   3         96.67         83.93        10.97 o                         
  -2  10   3       1138.74       1296.51        36.38 o                         
   1  10   3         33.20         43.27        14.41 o                         
   4  10   3        170.39        159.15        19.68 o                         
   7  10   3       1065.93        926.88        42.77 o                         
  10  10   3          2.33         34.73        25.26 o                         
 -19  11   3        460.85        382.82        22.33 o                         
 -16  11   3        796.64        800.86        38.35 o                         
 -13  11   3        210.17        215.11        22.07 o                         
 -10  11   3        135.89        145.64        13.96 o                         
  -7  11   3       1803.88       1686.28        38.42 o                         
  -4  11   3        546.78        588.49        25.19 o                         
  -1  11   3       1703.47       1859.82        41.55 o                         
   2  11   3        189.82        201.38        20.78 o                         
   5  11   3        429.83        455.35        32.81 o                         
   8  11   3        640.98        614.86        30.55 o                         
 -21  12   3          5.43         41.42        24.62 o                         
 -18  12   3        970.46        870.73        37.63 o                         
 -15  12   3        798.99        750.18        38.11 o                         
 -12  12   3       1092.94       1106.73        36.51 o                         
  -9  12   3       2674.97       2708.95        47.47 o                         
  -6  12   3         20.70         37.72         9.89 o                         
  -3  12   3       1899.02       1990.77        43.99 o                         
   0  12   3       1252.49       1224.02        36.02 o                         
   3  12   3       1598.41       1597.46        46.85 o                         
   6  12   3        614.44        547.04        37.15 o                         
   9  12   3          1.35         33.42        28.29 o                         
 -20  13   3         61.70         29.50        19.90 o                         
 -17  13   3         18.52         -5.51        18.06 o                         
 -14  13   3        500.04        566.35        33.69 o                         
 -11  13   3        632.99        579.48        25.55 o                         
  -8  13   3        128.07        115.36        14.98 o                         
  -5  13   3        119.63        113.01        15.02 o                         
  -2  13   3        277.85        300.91        23.42 o                         
   1  13   3         83.47         78.28        18.17 o                         
   4  13   3         38.69         34.11        19.20 o                         
   7  13   3         32.59          3.33        22.59 o                         
 -19  14   3         13.21         14.54        17.28 o                         
 -16  14   3       1378.42       1411.82        49.35 o                         
 -13  14   3       1207.83       1168.11        38.08 o                         
 -10  14   3        679.72        637.19        30.11 o                         
  -7  14   3        155.23        143.63        17.18 o                         
  -4  14   3        281.02        301.52        22.29 o                         
  -1  14   3        721.78        730.03        32.42 o                         
   2  14   3       1611.05       1604.98        51.66 o                         
   5  14   3         46.28         68.78        24.69 o                         
 -21  15   3         34.46        -21.04        20.33 o                         
 -18  15   3          1.53        -32.61        24.54 o                         
 -15  15   3        119.22        179.36        23.70 o                         
 -12  15   3        130.61        103.39        15.71 o                         
  -9  15   3        122.68        105.27        16.72 o                         
  -6  15   3        114.77        114.67        15.96 o                         
  -3  15   3         68.67         44.72        15.70 o                         
   0  15   3          2.34         16.39        17.50 o                         
   3  15   3          1.59          0.84        19.97 o                         
   6  15   3         53.32         14.04        27.41 o                         
 -20  16   3         94.06        133.58        28.65 o                         
 -17  16   3          1.94         30.11        22.36 o                         
 -14  16   3        152.21        146.22        23.05 o                         
 -11  16   3        569.34        561.88        27.97 o                         
  -8  16   3          0.07         -3.52        11.89 o                         
  -5  16   3        114.24        113.11        17.85 o                         
  -2  16   3        110.27        113.08        17.82 o                         
   1  16   3         26.59         49.20        18.35 o                         
   4  16   3        267.28        300.17        43.63 o                         
 -19  17   3        523.29        513.21        43.19 o                         
 -16  17   3         70.58         50.72        25.35 o                         
 -13  17   3        194.80        149.37        29.96 o                         
 -10  17   3         14.64         31.10        14.53 o                         
  -7  17   3         51.39         67.35        17.41 o                         
  -4  17   3        311.86        316.94        24.96 o                         
  -1  17   3        107.80         67.20        35.29 o                         
   2  17   3         33.33         21.86        22.64 o                         
 -18  18   3          3.20        -65.58        43.72 o                         
 -15  18   3        116.32         75.78        22.14 o                         
 -12  18   3        185.54        213.24        19.52 o                         
  -9  18   3         37.26         59.04        17.73 o                         
  -6  18   3         97.42         91.93        18.15 o                         
  -3  18   3        102.59         74.18        20.98 o                         
   0  18   3          4.58        -24.51        25.61 o                         
 -17  19   3          0.05        -28.16        31.28 o                         
 -14  19   3         64.76          9.28        16.22 o                         
 -11  19   3         86.77         74.00        17.79 o                         
  -8  19   3         20.63         13.22        19.44 o                         
  -5  19   3         30.77          8.58        19.22 o                         
  -2  19   3          2.19          8.97        24.54 o                         
 -16  20   3         17.12         -0.82        22.61 o                         
 -13  20   3         15.46         15.07        18.79 o                         
 -10  20   3          0.05         10.18        18.90 o                         
  -7  20   3        140.18        128.83        25.24 o                         
  -4  20   3          0.34        -14.88        18.66 o                         
 -15  21   3         31.40         -8.78        18.40 o                         
 -12  21   3          0.28         11.41        18.43 o                         
  -9  21   3          5.39         24.63        25.03 o                         
  -6  21   3          2.76         -6.51        22.14 o                         
  -1   1   4     119477.38     116992.27      1769.11 o                         
  -3   2   4     398143.78     359705.03      4853.02 o                         
   0   2   4      69974.15      67856.64      1466.17 o                         
  -5   3   4      56235.32      54066.54       346.17 o                         
  -2   3   4      22478.02      23300.05       127.41 o                         
   1   3   4      56762.86      56464.45       471.01 o                         
  -7   4   4      26508.83      26747.60       175.89 o                         
  -4   4   4        966.50       1089.29        17.74 o                         
  -1   4   4      11415.25      12053.06        90.80 o                         
   2   4   4      32089.58      32164.99       223.10 o                         
  -9   5   4       5930.04       5789.56        65.63 o                         
  -6   5   4      41800.59      41016.63       243.97 o                         
  -3   5   4         92.16        105.12         7.91 o                         
   0   5   4      10211.67      10140.91        92.90 o                         
   3   5   4      26511.52      28034.74       215.58 o                         
 -11   6   4       3264.28       3359.52        52.47 o                         
  -8   6   4      18129.62      18061.01       126.73 o                         
  -5   6   4      12169.02      11993.76        83.25 o                         
  -2   6   4       3556.68       3434.60        46.70 o                         
   1   6   4      29252.36      28122.40       197.06 o                         
   4   6   4       1447.06       1120.10        29.84 o                         
 -13   7   4       4703.45       4330.09        64.66 o                         
 -10   7   4        537.95        410.23        19.61 o                         
  -7   7   4      13721.13      12747.21        94.86 o                         
  -4   7   4        680.58        912.24        20.63 o                         
  -1   7   4      14565.63      13764.44       115.81 o                         
   2   7   4       1867.18       1561.31        34.92 o                         
   5   7   4       3406.52       3240.07        53.88 o                         
 -15   8   4        224.55        303.92        20.35 o                         
 -12   8   4       4361.08       4393.79        63.75 o                         
  -9   8   4       3632.10       3155.39        44.90 o                         
  -6   8   4      12320.21      11707.04        99.15 o                         
  -3   8   4        173.32        235.74        16.76 o                         
   0   8   4       6269.79       5775.57        79.11 o                         
   3   8   4       1333.70       1267.79        34.22 o                         
   6   8   4       5874.16       5908.64        80.74 o                         
 -17   9   4        306.78        317.11        26.23 o                         
 -14   9   4       9438.75       9278.99       101.50 o                         
 -11   9   4       3314.66       2978.78        50.29 o                         
  -8   9   4      12355.02      12909.67       100.42 o                         
  -5   9   4         20.45         65.73         9.57 o                         
  -2   9   4      17457.25      18006.91       159.04 o                         
   1   9   4      10367.07      10241.61       102.88 o                         
   4   9   4       6712.94       6526.48        86.37 o                         
   7   9   4        293.12        381.13        26.80 o                         
 -19  10   4       2629.91       2425.82        65.49 o                         
 -16  10   4        777.79        878.52        33.53 o                         
 -13  10   4       5934.45       5480.97        77.62 o                         
 -10  10   4      14977.24      15106.09       122.54 o                         
  -7  10   4       6630.18       6724.40        77.06 o                         
  -4  10   4       2797.43       2588.70        42.99 o                         
  -1  10   4      19131.07      19535.00       166.50 o                         
   2  10   4       5319.28       5216.38        77.16 o                         
   5  10   4       4585.98       4576.83        75.60 o                         
   8  10   4       1201.12       1206.15        41.79 o                         
 -21  11   4        435.28        374.48        54.18 o                         
 -18  11   4       1125.58       1185.93        36.76 o                         
 -15  11   4       3620.65       3812.98        66.62 o                         
 -12  11   4       3052.93       2965.62        51.65 o                         
  -9  11   4      19452.18      20059.42       150.23 o                         
  -6  11   4       4103.17       3893.65        51.05 o                         
  -3  11   4       3213.20       3058.90        53.72 o                         
   0  11   4       7558.33       7612.92        77.26 o                         
   3  11   4       5303.43       5191.39        78.97 o                         
   6  11   4        420.73        469.75        33.80 o                         
   9  11   4        833.46        786.12        53.02 o                         
 -20  12   4        635.78        675.35        46.29 o                         
 -17  12   4        769.98        857.14        41.08 o                         
 -14  12   4       4617.48       4451.64        71.37 o                         
 -11  12   4       5513.85       5590.75        71.83 o                         
  -8  12   4       3293.74       3040.79        47.86 o                         
  -5  12   4       8957.75       8739.26        90.70 o                         
  -2  12   4      14405.01      14309.61       138.70 o                         
   1  12   4       1222.09       1217.70        33.06 o                         
   4  12   4        324.23        310.36        27.97 o                         
   7  12   4       1589.24       1669.54        69.31 o                         
 -19  13   4       1635.85       1697.65        47.25 o                         
 -16  13   4        294.03        318.67        26.10 o                         
 -13  13   4        940.34        918.55        38.26 o                         
 -10  13   4      12727.46      12357.35       120.37 o                         
  -7  13   4      14560.32      14213.30       126.62 o                         
  -4  13   4       8795.44       8638.59        89.59 o                         
  -1  13   4        235.08        196.40        22.50 o                         
   2  13   4       5328.65       5318.45        78.49 o                         
   5  13   4       1408.51       1538.97        64.34 o                         
   8  13   4        878.09        838.89        47.39 o                         
 -21  14   4        452.00        425.33        29.93 o                         
 -18  14   4       2247.86       2251.38        63.47 o                         
 -15  14   4       3967.66       4035.22        77.05 o                         
 -12  14   4         28.84         17.74        12.85 o                         
  -9  14   4       7530.23       7571.18        85.41 o                         
  -6  14   4      11088.71      11069.26       111.75 o                         
  -3  14   4       6179.96       5984.91        81.57 o                         
   0  14   4        988.35        992.24        48.28 o                         
   3  14   4       1138.42       1061.45        30.36 o                         
   6  14   4        861.40        944.00        64.33 o                         
 -20  15   4        595.05        594.82        40.18 o                         
 -17  15   4       1579.80       1621.13        58.13 o                         
 -14  15   4       1071.40       1051.48        44.67 o                         
 -11  15   4        889.13        918.48        32.85 o                         
  -8  15   4       4137.84       4149.33        64.99 o                         
  -5  15   4       4526.60       4559.33        65.76 o                         
  -2  15   4        180.18        158.05        20.95 o                         
   1  15   4       3606.73       3756.65        75.51 o                         
   4  15   4       1316.82       1326.28        69.17 o                         
 -19  16   4       1077.65       1092.65        55.41 o                         
 -16  16   4       1615.12       1691.89        58.26 o                         
 -13  16   4          7.97         26.11        13.53 o                         
 -10  16   4       2771.01       2804.99        51.89 o                         
  -7  16   4       1955.04       2051.03        45.76 o                         
  -4  16   4          8.01         -1.40        14.46 o                         
  -1  16   4       1051.92       1021.69        49.72 o                         
   2  16   4       2499.48       2820.38        84.50 o                         
 -18  17   4       2071.99       2338.60        75.67 o                         
 -15  17   4        503.81        449.28        41.58 o                         
 -12  17   4         43.39         76.09        15.51 o                         
  -9  17   4       2271.46       2291.35        59.70 o                         
  -6  17   4       1815.92       1907.59        50.85 o                         
  -3  17   4         44.44         54.05        16.85 o                         
   0  17   4        419.89        424.04        44.60 o                         
   3  17   4        721.07        634.36        60.99 o                         
 -17  18   4        179.83        183.45        37.01 o                         
 -14  18   4         33.83         31.97        15.72 o                         
 -11  18   4       1587.97       1602.24        44.74 o                         
  -8  18   4       1342.57       1399.04        47.38 o                         
  -5  18   4          4.89          0.32        19.03 o                         
  -2  18   4        103.17         46.72        23.85 o                         
   1  18   4        516.01        561.24        45.64 o                         
 -16  19   4         38.65         52.45        32.03 o                         
 -13  19   4          7.88         -2.17        13.84 o                         
 -10  19   4        560.20        582.97        34.30 o                         
  -7  19   4        681.34        632.84        39.76 o                         
  -4  19   4         71.37        101.14        21.48 o                         
  -1  19   4        132.73        108.88        26.76 o                         
 -15  20   4        171.45        192.26        29.72 o                         
 -12  20   4        975.58        974.38        43.73 o                         
  -9  20   4        227.28        267.81        29.21 o                         
  -6  20   4        544.32        606.08        41.03 o                         
  -3  20   4        632.19        683.58        49.04 o                         
 -14  21   4       1027.64        990.29        44.27 o                         
 -11  21   4        996.81       1133.53        48.52 o                         
  -8  21   4       1159.58       1206.85        55.04 o                         
   0   1   5        538.94        589.04        14.73 o                         
  -2   2   5      25758.04      25918.75       150.73 o                         
   1   2   5      52623.89      50213.00       319.10 o                         
  -4   3   5      90437.77      88338.22      2317.17 o                         
  -1   3   5      13263.59      13356.64        90.73 o                         
   2   3   5      32866.52      32978.33       204.18 o                         
  -6   4   5       2171.29       2176.17        31.03 o                         
  -3   4   5      15353.02      15299.65       100.30 o                         
   0   4   5      41230.97      41143.19       351.29 o                         
   3   4   5        132.50        118.92         9.44 o                         
  -8   5   5      14922.81      16100.46       108.48 o                         
  -5   5   5      13644.38      13928.17        88.69 o                         
  -2   5   5         30.93         39.80         8.21 o                         
   1   5   5       2848.92       2986.42        34.83 o                         
   4   5   5       3544.34       3924.85        60.39 o                         
 -10   6   5       2532.56       2861.37        39.14 o                         
  -7   6   5       1537.75       1653.37        27.19 o                         
  -4   6   5       9031.53      10150.81        73.36 o                         
  -1   6   5        527.70        632.59        17.77 o                         
   2   6   5       6885.35       7754.27        85.20 o                         
   5   6   5          1.51         -5.04         9.45 o                         
 -12   7   5        146.71        149.49        12.43 o                         
  -9   7   5       1508.02       1520.93        28.59 o                         
  -6   7   5          9.45         -5.39         6.29 o                         
  -3   7   5       2562.14       2773.48        35.31 o                         
   0   7   5       2004.21       1990.60        34.45 o                         
   3   7   5        291.79        363.30        28.15 o                         
   6   7   5         55.74         87.93        15.19 o                         
 -14   8   5        282.56        257.21        14.22 o                         
 -11   8   5        216.67        219.26        17.08 o                         
  -8   8   5       2325.02       2484.81        48.15 o                         
  -5   8   5       3460.92       3913.23        43.83 o                         
  -2   8   5        338.21        462.17        20.27 o                         
   1   8   5          0.37          2.40         8.77 o                         
   4   8   5       1560.32       1630.72        40.25 o                         
   7   8   5         32.53         42.45        15.22 o                         
 -16   9   5          6.61         11.82        13.68 o                         
 -13   9   5       2788.13       2522.63        48.99 o                         
 -10   9   5        676.91        667.32        25.49 o                         
  -7   9   5        291.91        338.15        16.85 o                         
  -4   9   5       1036.27       1100.71        27.14 o                         
  -1   9   5        547.96        618.90        23.03 o                         
   2   9   5        142.68        167.32        18.65 o                         
   5   9   5        922.32        883.89        40.20 o                         
   8   9   5          1.37         13.18        13.80 o                         
 -18  10   5         15.32         -1.31        15.40 o                         
 -15  10   5         23.36         21.71        11.88 o                         
 -12  10   5        121.71        120.68        15.93 o                         
  -9  10   5        755.92        748.42        25.76 o                         
  -6  10   5       2791.25       2823.66        41.00 o                         
  -3  10   5       2098.63       2200.56        44.36 o                         
   0  10   5        192.51        194.57        14.56 o                         
   3  10   5       2185.39       2232.91        49.19 o                         
   6  10   5          9.97         25.68        15.80 o                         
   9  10   5         29.44         41.04        22.36 o                         
 -20  11   5         77.46         94.19        24.64 o                         
 -17  11   5        411.22        319.57        20.00 o                         
 -14  11   5       1860.57       1942.07        65.20 o                         
 -11  11   5        631.96        633.96        28.28 o                         
  -8  11   5        263.47        237.83        16.82 o                         
  -5  11   5         67.37         51.50        11.91 o                         
  -2  11   5         60.08         73.33        13.16 o                         
   1  11   5        101.07        107.40        15.75 o                         
   4  11   5        415.00        542.42        31.59 o                         
   7  11   5         37.40         41.39        19.29 o                         
  10  11   5          8.05        -25.48        22.59 o                         
 -19  12   5        159.61        112.18        25.80 o                         
 -16  12   5        165.96        101.43        17.44 o                         
 -13  12   5        181.00        192.88        19.08 o                         
 -10  12   5        439.92        544.47        23.95 o                         
  -7  12   5         59.64         62.13        11.26 o                         
  -4  12   5        104.33        111.82        14.60 o                         
  -1  12   5       2487.24       2634.92        51.63 o                         
   2  12   5        393.16        420.10        27.11 o                         
   5  12   5         44.33         58.83        21.26 o                         
   8  12   5        289.80        287.30        29.92 o                         
 -21  13   5        154.82        194.82        30.49 o                         
 -18  13   5          2.15          7.84        13.79 o                         
 -15  13   5         26.38         19.24        13.27 o                         
 -12  13   5        787.17        763.25        34.55 o                         
  -9  13   5       1883.80       1931.67        40.33 o                         
  -6  13   5         11.76        -12.48        10.52 o                         
  -3  13   5        322.23        328.48        23.06 o                         
   0  13   5         66.33         77.30        15.75 o                         
   3  13   5         11.26         12.95        15.46 o                         
   6  13   5          0.25        -16.68        21.19 o                         
 -20  14   5         61.90         54.35        21.02 o                         
 -17  14   5          2.92         42.41        17.36 o                         
 -14  14   5        975.25       1116.18        42.46 o                         
 -11  14   5         55.76         42.40        13.26 o                         
  -8  14   5        872.20        963.12        32.54 o                         
  -5  14   5        753.08        772.81        32.47 o                         
  -2  14   5        101.53        101.13        16.13 o                         
   1  14   5       1026.77        994.19        45.38 o                         
   4  14   5        142.41        220.05        31.81 o                         
   7  14   5          2.86        -19.29        25.88 o                         
 -19  15   5         64.67         14.73        21.22 o                         
 -16  15   5        366.06        294.81        27.25 o                         
 -13  15   5          0.06        -21.18        14.12 o                         
 -10  15   5       2843.17       2943.85        52.48 o                         
  -7  15   5         36.62         63.43        14.50 o                         
  -4  15   5       1158.14       1064.30        35.38 o                         
  -1  15   5        389.73        377.13        26.74 o                         
   2  15   5         69.94         50.43        21.15 o                         
   5  15   5         13.43         28.80        24.63 o                         
 -18  16   5         38.76         61.29        16.95 o                         
 -15  16   5        509.63        522.85        35.54 o                         
 -12  16   5        262.83        280.09        22.28 o                         
  -9  16   5        110.73        115.16        18.65 o                         
  -6  16   5        354.33        335.59        24.99 o                         
  -3  16   5         61.58         26.64        14.71 o                         
   0  16   5        142.11        110.91        20.55 o                         
   3  16   5         19.81         25.40        22.76 o                         
 -20  17   5         54.46         11.74        28.86 o                         
 -17  17   5          0.02          7.89        25.52 o                         
 -14  17   5          0.82          1.03        17.87 o                         
 -11  17   5        669.55        673.28        31.94 o                         
  -8  17   5          1.42        -18.09        13.46 o                         
  -5  17   5        609.67        636.05        29.80 o                         
  -2  17   5          0.70         23.48        18.14 o                         
   1  17   5        150.04        173.15        24.06 o                         
 -19  18   5         55.75         65.59        27.84 o                         
 -16  18   5         16.91         23.04        24.93 o                         
 -13  18   5          4.79          4.93        14.48 o                         
 -10  18   5          0.99         23.67        15.58 o                         
  -7  18   5        247.28        322.84        24.32 o                         
  -4  18   5          2.38          3.94        23.67 o                         
  -1  18   5         89.89        155.13        22.60 o                         
 -18  19   5         20.06         39.85        37.17 o                         
 -15  19   5          7.11         32.56        23.93 o                         
 -12  19   5         84.60         91.48        21.88 o                         
  -9  19   5         19.76         18.34        17.58 o                         
  -6  19   5        199.19        182.84        26.93 o                         
  -3  19   5          2.67        -14.76        21.14 o                         
 -17  20   5          0.03         41.51        27.42 o                         
 -14  20   5        103.11        106.59        20.32 o                         
 -11  20   5          6.95         13.98        18.32 o                         
  -8  20   5          0.52        -16.38        26.12 o                         
  -5  20   5         35.65         21.37        18.47 o                         
 -13  21   5         30.46         38.61        22.02 o                         
 -10  21   5         15.71        -16.29        18.72 o                         
  -7  21   5          5.06         17.08        21.29 o                         
   0   0   6     111645.11     107756.34      3133.93 o                         
   1   1   6       6908.15       7324.44        59.61 o                         
  -1   2   6       7405.26       6944.78        52.21 o                         
   2   2   6       7157.97       6757.84        53.64 o                         
  -3   3   6       3497.28       3201.37        29.97 o                         
   0   3   6       1115.51       1201.44        22.33 o                         
   3   3   6     129072.22     126425.23      3327.12 o                         
  -5   4   6      33618.38      33680.37       192.30 o                         
  -2   4   6      61777.95      60267.49       335.50 o                         
   1   4   6       5330.10       5114.27        48.55 o                         
   4   4   6      11212.24      12204.58        99.03 o                         
  -7   5   6      47337.61      50376.60       289.15 o                         
  -4   5   6      10336.79       9712.54        76.81 o                         
  -1   5   6      19693.22      19118.78       157.40 o                         
   2   5   6      32830.02      34179.04       229.10 o                         
   5   5   6       2661.85       2607.95        42.53 o                         
  -9   6   6       2970.41       2640.32        34.97 o                         
  -6   6   6      12475.35      12023.49       101.52 o                         
  -3   6   6         43.50        114.52        10.38 o                         
   0   6   6      23091.69      23011.41       202.74 o                         
   3   6   6       4300.97       4022.50        57.74 o                         
   6   6   6       3566.45       3267.88        53.79 o                         
 -11   7   6       4238.93       4034.82        49.09 o                         
  -8   7   6        333.44        221.64        12.60 o                         
  -5   7   6       2449.64       2312.62        29.25 o                         
  -2   7   6       1080.10        933.75        15.62 o                         
   1   7   6        534.41        423.21        18.79 o                         
   4   7   6       4216.44       4445.84        66.97 o                         
   7   7   6        569.72        454.43        24.96 o                         
 -13   8   6        145.64        156.76        14.10 o                         
 -10   8   6       6279.61       6049.14        61.16 o                         
  -7   8   6        671.86        465.03        18.28 o                         
  -4   8   6       5290.17       6570.10        60.83 o                         
  -1   8   6       2037.96       1873.15        31.08 o                         
   2   8   6       3126.02       2653.49        47.37 o                         
   5   8   6        203.38        204.69        19.87 o                         
   8   8   6        187.65        281.91        22.09 o                         
 -15   9   6        166.10         98.03        10.94 o                         
 -12   9   6       1136.08       1267.01        32.02 o                         
  -9   9   6       3260.61       2890.09        44.83 o                         
  -6   9   6       1277.02       1130.57        25.52 o                         
  -3   9   6       1042.16        821.82        32.49 o                         
   0   9   6       5440.55       5026.92        50.09 o                         
   3   9   6        947.45        984.76        36.57 o                         
   6   9   6         13.84          9.62        12.98 o                         
   9   9   6       1095.40       1074.28        39.43 o                         
 -17  10   6       2497.24       2411.78        53.91 o                         
 -14  10   6         14.70         30.02        12.35 o                         
 -11  10   6       3430.54       3547.03        53.51 o                         
  -8  10   6       6266.57       5904.03        64.71 o                         
  -5  10   6       5945.09       5637.46        62.53 o                         
  -2  10   6       4093.71       3980.25        57.70 o                         
   1  10   6       5789.35       5876.35        82.50 o                         
   4  10   6        124.37        137.83        18.97 o                         
   7  10   6       4978.47       4668.70        84.17 o                         
  10  10   6        205.34        251.50        31.95 o                         
 -19  11   6         99.42         72.94        21.34 o                         
 -16  11   6       2543.93       2621.86        64.93 o                         
 -13  11   6       4787.18       4642.27        67.86 o                         
 -10  11   6       7433.65       7185.59        80.43 o                         
  -7  11   6        203.53        158.03        13.33 o                         
  -4  11   6        519.65        438.12        25.51 o                         
  -1  11   6       9253.02       9523.18        86.86 o                         
   2  11   6       5048.17       5171.36        80.04 o                         
   5  11   6       1927.43       1980.20        55.11 o                         
   8  11   6        221.84        192.49        30.59 o                         
 -21  12   6        352.99        436.63        53.21 o                         
 -18  12   6       1547.10       1419.93        37.92 o                         
 -15  12   6       2599.28       2583.22        51.67 o                         
 -12  12   6         98.65        101.26        15.54 o                         
  -9  12   6       9636.38       9688.31        95.49 o                         
  -6  12   6       2095.94       2104.52        39.91 o                         
  -3  12   6       4701.66       4769.77        66.66 o                         
   0  12   6          8.78          8.69         9.80 o                         
   3  12   6       3309.53       3411.28        73.34 o                         
   6  12   6       1881.47       1791.16        73.15 o                         
   9  12   6        277.31        380.19        40.29 o                         
 -20  13   6        104.35         83.86        24.17 o                         
 -17  13   6       1538.09       1780.57        45.82 o                         
 -14  13   6       5190.18       5207.91        78.08 o                         
 -11  13   6         28.68         62.38        13.39 o                         
  -8  13   6      10504.42      10598.75       103.23 o                         
  -5  13   6       7904.04       8296.57        94.70 o                         
  -2  13   6        234.88        273.10        20.15 o                         
   1  13   6       3296.90       3324.96        62.62 o                         
   4  13   6       1041.14       1318.05        53.68 o                         
   7  13   6        209.53        190.52        33.57 o                         
 -19  14   6        413.27        489.91        32.46 o                         
 -16  14   6       1969.76       2018.03        68.23 o                         
 -13  14   6          6.79         12.03        12.94 o                         
 -10  14   6       5149.30       5366.96        70.87 o                         
  -7  14   6      10382.06      10902.82       106.88 o                         
  -4  14   6       8289.86       8114.83        88.22 o                         
  -1  14   6        147.27        155.90        18.82 o                         
   2  14   6       1932.07       1825.08        45.32 o                         
   5  14   6        311.60        297.20        34.89 o                         
 -18  15   6       1200.66       1231.67        53.82 o                         
 -15  15   6       1304.33       1420.22        50.87 o                         
 -12  15   6       1459.62       1461.92        43.49 o                         
  -9  15   6       6082.48       6239.17        78.38 o                         
  -6  15   6       5013.01       5273.10        73.14 o                         
  -3  15   6       1076.55       1000.91        46.59 o                         
   0  15   6       1406.86       1327.89        56.62 o                         
   3  15   6       1630.31       1713.38        67.01 o                         
 -20  16   6        131.97        113.96        25.42 o                         
 -17  16   6       2000.08       1893.29        68.22 o                         
 -14  16   6        933.07       1046.54        44.88 o                         
 -11  16   6        776.44        883.36        33.93 o                         
  -8  16   6         73.69         94.34        15.66 o                         
  -5  16   6        265.27        256.15        20.28 o                         
  -2  16   6        665.49        728.13        36.23 o                         
   1  16   6       1795.07       1797.16        67.75 o                         
   4  16   6        104.36        109.11        28.75 o                         
 -19  17   6        449.87        411.86        34.57 o                         
 -16  17   6        721.45        787.27        54.77 o                         
 -13  17   6        136.36        164.93        21.73 o                         
 -10  17   6         18.11         55.96        14.79 o                         
  -7  17   6         14.28         17.52        12.46 o                         
  -4  17   6         12.09         -2.18        13.04 o                         
  -1  17   6        969.30       1050.29        60.26 o                         
   2  17   6        865.22        799.59        51.00 o                         
 -18  18   6        425.17        517.59        59.50 o                         
 -15  18   6        902.60        858.94        49.34 o                         
 -12  18   6        398.46        484.28        31.52 o                         
  -9  18   6        457.61        465.36        31.47 o                         
  -6  18   6        624.54        792.76        31.34 o                         
  -3  18   6        816.81        791.75        45.29 o                         
   0  18   6        463.78        502.32        41.32 o                         
 -17  19   6         72.32        125.78        41.56 o                         
 -14  19   6        958.78        938.15        53.61 o                         
 -11  19   6       1099.98       1140.82        55.05 o                         
  -8  19   6       1031.77       1118.33        55.12 o                         
  -5  19   6       1061.67       1052.32        58.72 o                         
  -2  19   6         37.34         47.57        23.06 o                         
 -16  20   6         41.40         -6.48        26.19 o                         
 -13  20   6        979.82        955.65        54.38 o                         
 -10  20   6        259.36        293.59        27.66 o                         
  -7  20   6        925.72        942.77        43.75 o                         
  -4  20   6         51.12         19.71        19.18 o                         
 -12  21   6        202.90        146.99        33.06 o                         
  -9  21   6        232.83        312.32        29.18 o                         
  -1   1   7        496.20        456.80        10.37 o                         
  -3   2   7        784.20        798.95        16.77 o                         
   0   2   7       3718.24       3593.04        43.62 o                         
  -5   3   7       2286.00       2468.12        30.41 o                         
  -2   3   7       6244.58       6405.30        50.34 o                         
   1   3   7       6095.15       6395.22        56.07 o                         
  -7   4   7       1382.45       1422.82        27.19 o                         
  -4   4   7       1230.76       1453.58        21.51 o                         
  -1   4   7       7894.14       8411.20        70.64 o                         
   2   4   7      36814.55      37768.61       239.00 o                         
  -9   5   7        945.85        989.32        22.79 o                         
  -6   5   7      14022.62      14496.40        99.06 o                         
  -3   5   7       2408.08       2600.40        31.11 o                         
   0   5   7       2047.64       2351.04        34.29 o                         
   3   5   7       8260.30       8503.84        81.30 o                         
 -11   6   7         27.82         46.98         9.05 o                         
  -8   6   7       1758.45       1722.95        28.44 o                         
  -5   6   7       4481.46       4813.53        44.79 o                         
  -2   6   7        302.94        484.37        18.93 o                         
   1   6   7        124.39        157.55        14.43 o                         
   4   6   7       2108.13       1999.55        38.23 o                         
 -13   7   7        265.64        273.09        19.42 o                         
 -10   7   7        880.64        852.60        23.78 o                         
  -7   7   7       9774.63      10926.76        87.04 o                         
  -4   7   7         65.33         98.54        10.61 o                         
  -1   7   7       2366.75       2857.52        40.53 o                         
   2   7   7       1290.54       1277.51        29.25 o                         
   5   7   7         20.58         12.53        10.89 o                         
 -15   8   7         42.80         50.04        13.19 o                         
 -12   8   7         77.08         76.33        12.26 o                         
  -9   8   7        189.00        173.69        14.08 o                         
  -6   8   7       1268.28       1567.79        26.02 o                         
  -3   8   7          1.53          6.58         8.29 o                         
   0   8   7       3662.54       4032.36        51.45 o                         
   3   8   7        576.50        707.13        29.66 o                         
   6   8   7         11.02         -1.83        11.61 o                         
 -17   9   7         12.09         -1.49        12.86 o                         
 -14   9   7          1.60          0.42        10.05 o                         
 -11   9   7        285.75        306.69        18.02 o                         
  -8   9   7       1219.23       1135.48        25.45 o                         
  -5   9   7          9.73         -4.43         6.00 o                         
  -2   9   7       1384.67       1387.92        30.56 o                         
   1   9   7         88.68         99.86        13.07 o                         
   4   9   7        215.84        176.79        18.77 o                         
   7   9   7         82.85         75.14        16.55 o                         
 -19  10   7         36.12         78.17        26.01 o                         
 -16  10   7        201.38        193.29        16.40 o                         
 -13  10   7         17.09         18.85        11.38 o                         
 -10  10   7         19.39          0.17         8.92 o                         
  -7  10   7        281.16        299.53        17.05 o                         
  -4  10   7        532.56        504.65        16.61 o                         
  -1  10   7        594.22        623.41        22.05 o                         
   2  10   7       3021.76       3159.95        56.44 o                         
   5  10   7        375.20        295.28        24.37 o                         
   8  10   7         77.36         80.35        19.06 o                         
 -21  11   7          0.94         -4.96        27.76 o                         
 -18  11   7        566.34        573.49        42.12 o                         
 -15  11   7        336.41        294.06        21.14 o                         
 -12  11   7       4803.25       4745.35        63.65 o                         
  -9  11   7        574.33        563.18        23.70 o                         
  -6  11   7          0.92         -4.78         6.66 o                         
  -3  11   7        142.80        196.59        13.64 o                         
   0  11   7         10.36         11.38         9.65 o                         
   3  11   7        243.23        231.65        22.65 o                         
   6  11   7        124.59         88.21        19.04 o                         
   9  11   7         37.51         18.60        20.04 o                         
 -20  12   7         99.25         43.29        23.96 o                         
 -17  12   7        330.10        281.26        21.49 o                         
 -14  12   7        441.06        450.32        27.62 o                         
 -11  12   7        871.88        947.19        32.00 o                         
  -8  12   7         41.86         64.66        12.48 o                         
  -5  12   7        523.69        546.28        21.67 o                         
  -2  12   7       1856.97       1888.89        36.53 o                         
   1  12   7       1343.43       1193.61        36.36 o                         
   4  12   7        199.87        163.01        21.55 o                         
   7  12   7         36.22          5.96        19.70 o                         
 -19  13   7        116.94        115.53        15.43 o                         
 -16  13   7         33.11         14.28        13.67 o                         
 -13  13   7       1134.60       1009.76        38.29 o                         
 -10  13   7       1374.72       1334.67        39.22 o                         
  -7  13   7         93.52        112.28        13.88 o                         
  -4  13   7        566.95        596.33        25.40 o                         
  -1  13   7        215.16        257.49        20.39 o                         
   2  13   7         11.05         26.24        13.50 o                         
   5  13   7          1.56         20.75        23.32 o                         
   8  13   7         20.86         65.26        23.77 o                         
 -21  14   7         44.17         25.28        43.43 o                         
 -18  14   7          4.78         48.68        15.12 o                         
 -15  14   7          0.06          3.21        13.47 o                         
 -12  14   7        349.86        344.39        25.64 o                         
  -9  14   7        152.57        126.52        17.00 o                         
  -6  14   7        748.83        900.00        32.41 o                         
  -3  14   7        133.65        125.27        14.69 o                         
   0  14   7         13.02          9.00        15.60 o                         
   3  14   7         56.55         17.14        16.07 o                         
   6  14   7        129.25        132.58        24.72 o                         
 -20  15   7         21.84         16.75        24.83 o                         
 -17  15   7          0.35        -14.16        15.22 o                         
 -14  15   7         66.41        130.49        17.14 o                         
 -11  15   7         57.19         24.11        14.50 o                         
  -8  15   7        988.79       1107.82        35.11 o                         
  -5  15   7        251.29        213.41        15.93 o                         
  -2  15   7        106.96        130.89        17.52 o                         
   1  15   7          9.15          1.44        17.25 o                         
   4  15   7         51.70         32.43        18.52 o                         
 -19  16   7         14.78          0.74        15.02 o                         
 -16  16   7         10.08        -12.69        19.45 o                         
 -13  16   7          3.26         -1.55        16.69 o                         
 -10  16   7          0.50         -3.11        11.78 o                         
  -7  16   7         11.29         13.81        12.16 o                         
  -4  16   7        280.85        302.07        19.28 o                         
  -1  16   7        221.84        293.98        28.22 o                         
   2  16   7         15.08         37.22        21.44 o                         
 -18  17   7        162.42        211.28        26.32 o                         
 -15  17   7          0.05        -17.46        18.46 o                         
 -12  17   7         74.50         29.98        14.69 o                         
  -9  17   7        100.84        134.67        18.81 o                         
  -6  17   7         32.99         29.65        13.74 o                         
  -3  17   7          0.76          0.59        11.27 o                         
   0  17   7        121.59        134.76        25.25 o                         
 -17  18   7        622.83        611.03        43.52 o                         
 -14  18   7         76.50         95.47        21.82 o                         
 -11  18   7         19.63         23.76        21.52 o                         
  -8  18   7        311.82        297.53        22.68 o                         
  -5  18   7         20.50         30.36        13.54 o                         
  -2  18   7         45.50         68.37        18.90 o                         
   1  18   7          2.89          0.81        25.73 o                         
 -16  19   7        118.69        155.07        29.01 o                         
 -13  19   7         52.20         16.54        17.42 o                         
 -10  19   7        120.76        159.99        30.07 o                         
  -7  19   7         20.81         34.69        15.98 o                         
  -4  19   7          0.91          5.89        13.05 o                         
  -1  19   7        107.57         75.92        31.06 o                         
 -15  20   7         43.56        -18.87        22.90 o                         
 -12  20   7         55.63         42.66        26.46 o                         
  -9  20   7          3.21         11.94        17.46 o                         
  -6  20   7         56.88         50.04        17.29 o                         
 -14  21   7        108.27        104.74        35.43 o                         
 -11  21   7         11.06         44.68        19.19 o                         
  -8  21   7          4.93          9.95        16.60 o                         
   0   1   8      16707.90      16414.84       120.88 o                         
  -2   2   8      15403.71      15312.18       101.66 o                         
   1   2   8      44030.75      44637.36       292.13 o                         
  -4   3   8      46592.54      46627.36       287.76 o                         
  -1   3   8       3672.35       3336.54        49.24 o                         
   2   3   8      62342.52      62992.96       362.19 o                         
  -6   4   8      44976.67      45000.66       269.28 o                         
  -3   4   8         27.80         96.72         8.52 o                         
   0   4   8       8744.04       8515.41        69.20 o                         
   3   4   8      26768.48      26564.75       178.74 o                         
  -8   5   8      19407.00      17938.82       122.97 o                         
  -5   5   8      11627.36      12066.95        85.82 o                         
  -2   5   8       1543.66       1990.62        28.18 o                         
   1   5   8       5341.30       5293.42        54.15 o                         
   4   5   8       7246.08       6951.34        76.11 o                         
 -10   6   8       5352.80       5662.96        57.69 o                         
  -7   6   8       3210.91       3156.75        42.59 o                         
  -4   6   8      11744.01      11074.39        84.64 o                         
  -1   6   8      28602.67      28914.43       205.08 o                         
   2   6   8       6090.43       5920.62        73.51 o                         
   5   6   8       3434.65       3214.19        61.99 o                         
 -12   7   8       4688.94       4461.46        56.97 o                         
  -9   7   8       8860.40       8185.80        77.03 o                         
  -6   7   8      14823.65      15362.34       110.98 o                         
  -3   7   8       9490.66       8838.73        87.82 o                         
   0   7   8      12203.80      11979.38       112.34 o                         
   3   7   8       8356.45       8306.07        88.91 o                         
   6   7   8       3742.54       3650.65        60.33 o                         
 -14   8   8       1276.01       1588.06        38.76 o                         
 -11   8   8       7145.87       6865.80        71.59 o                         
  -8   8   8       3380.40       3086.68        44.57 o                         
  -5   8   8       4405.42       3760.56        49.39 o                         
  -2   8   8       3710.52       3633.61        58.47 o                         
   1   8   8       1654.45       1539.03        36.02 o                         
   4   8   8       6906.44       6469.31        79.28 o                         
   7   8   8        303.53        362.29        22.92 o                         
 -16   9   8        944.71        852.33        35.38 o                         
 -13   9   8       5220.97       5282.86        64.89 o                         
 -10   9   8         23.27         20.96        10.06 o                         
  -7   9   8        515.42        406.45        18.98 o                         
  -4   9   8       7584.76       7535.83        87.54 o                         
  -1   9   8       2069.61       1840.19        33.54 o                         
   2   9   8        388.90        426.58        20.31 o                         
   5   9   8        642.63        744.49        31.26 o                         
   8   9   8        767.94        650.61        33.81 o                         
 -18  10   8        425.10        428.99        32.88 o                         
 -15  10   8       1078.46       1086.58        36.51 o                         
 -12  10   8       3164.15       3194.38        48.71 o                         
  -9  10   8       3840.89       3878.43        50.90 o                         
  -6  10   8       3772.26       3842.75        53.61 o                         
  -3  10   8       2021.15       1982.24        43.00 o                         
   0  10   8        149.49        183.57        17.84 o                         
   3  10   8       9134.68       9104.93       101.45 o                         
   6  10   8       1288.30       1219.89        41.45 o                         
   9  10   8        392.86        369.73        30.13 o                         
 -20  11   8        356.68        502.08        39.60 o                         
 -17  11   8       3766.61       3561.26        86.87 o                         
 -14  11   8       5874.33       5820.92        77.21 o                         
 -11  11   8         22.14          6.17         9.86 o                         
  -8  11   8       5544.94       5694.03        63.94 o                         
  -5  11   8       9696.14      10336.43       109.02 o                         
  -2  11   8       5178.97       5100.66        67.11 o                         
   1  11   8       1388.56       1455.04        35.99 o                         
   4  11   8       3494.40       3245.15        61.58 o                         
   7  11   8       1851.69       1881.12        69.60 o                         
  10  11   8         48.73         43.32        23.87 o                         
 -19  12   8        964.03        966.51        49.63 o                         
 -16  12   8       2663.28       2567.66        53.28 o                         
 -13  12   8       6094.05       6344.67        77.30 o                         
 -10  12   8        445.17        421.98        22.23 o                         
  -7  12   8       8276.89       8682.12        84.90 o                         
  -4  12   8       6006.96       6087.36        83.20 o                         
  -1  12   8        139.38        152.55        13.40 o                         
   2  12   8       8729.29       8725.34       112.25 o                         
   5  12   8       2478.57       2382.10        58.51 o                         
   8  12   8        455.64        519.74        34.80 o                         
 -21  13   8        122.96         98.89        31.61 o                         
 -18  13   8       1821.79       1736.57        50.24 o                         
 -15  13   8       1841.77       1834.29        44.75 o                         
 -12  13   8        747.37        764.44        29.68 o                         
  -9  13   8       5058.55       4936.64        66.96 o                         
  -6  13   8       7817.24       7608.43        84.50 o                         
  -3  13   8       1248.02       1291.19        32.18 o                         
   0  13   8       1631.45       1669.08        38.87 o                         
   3  13   8       2108.81       2014.93        69.55 o                         
   6  13   8        958.25        915.02        45.54 o                         
 -20  14   8       1198.70       1147.35        81.78 o                         
 -17  14   8       1457.08       1385.59        49.81 o                         
 -14  14   8       1344.80       1322.54        39.61 o                         
 -11  14   8         28.36         29.40        12.27 o                         
  -8  14   8      15870.05      15846.67       136.39 o                         
  -5  14   8      14641.87      14684.61       124.46 o                         
  -2  14   8         95.88         87.72        15.10 o                         
   1  14   8        654.22        665.78        28.97 o                         
   4  14   8       1188.41       1193.36        46.10 o                         
 -19  15   8        524.57        477.90        41.84 o                         
 -16  15   8        675.46        703.53        36.93 o                         
 -13  15   8       1916.82       1969.65        47.69 o                         
 -10  15   8       3231.15       3241.17        63.04 o                         
  -7  15   8      15659.10      15760.81       142.27 o                         
  -4  15   8       1464.90       1449.61        48.80 o                         
  -1  15   8       2154.92       2051.78        48.27 o                         
   2  15   8       1042.60       1236.92        53.81 o                         
   5  15   8        741.89        686.89        38.22 o                         
 -18  16   8        751.25        776.67        48.46 o                         
 -15  16   8        694.76        661.14        38.86 o                         
 -12  16   8       1196.75       1281.38        40.72 o                         
  -9  16   8       3777.68       3924.99        66.36 o                         
  -6  16   8       3388.37       3246.25        50.47 o                         
  -3  16   8       1524.51       1477.08        34.77 o                         
   0  16   8        579.71        640.10        39.45 o                         
   3  16   8        365.66        338.98        29.98 o                         
 -17  17   8       1548.86       1605.69        59.94 o                         
 -14  17   8       1175.70       1287.67        48.44 o                         
 -11  17   8        595.63        570.10        29.34 o                         
  -8  17   8        225.34        275.76        20.65 o                         
  -5  17   8        204.59        220.33        26.74 o                         
  -2  17   8        955.17        931.67        39.50 o                         
   1  17   8        690.88        744.74        51.25 o                         
 -16  18   8        828.21        855.27        46.76 o                         
 -13  18   8        906.27        883.49        46.32 o                         
 -10  18   8          9.14         28.00        16.41 o                         
  -7  18   8          4.14         15.57        15.93 o                         
  -4  18   8        892.08        968.55        31.75 o                         
  -1  18   8        654.67        742.43        42.62 o                         
 -15  19   8        114.50        126.24        24.42 o                         
 -12  19   8        317.45        266.89        26.31 o                         
  -9  19   8          3.55         32.08        16.59 o                         
  -6  19   8        533.43        502.48        22.13 o                         
  -3  19   8        313.00        356.17        25.20 o                         
 -14  20   8         98.55         90.23        23.61 o                         
 -11  20   8        171.17        186.05        24.13 o                         
  -8  20   8         79.55         63.44        27.97 o                         
  -5  20   8        373.32        368.07        24.74 o                         
 -13  21   8         92.34         91.77        31.10 o                         
 -10  21   8        424.39        401.87        38.88 o                         
   0   0   9         42.27         38.12         9.75 o                         
   1   1   9         23.33         18.86         6.77 o                         
  -1   2   9        188.45        161.73        11.11 o                         
   2   2   9         47.71         46.52         7.19 o                         
  -3   3   9       4985.89       4864.32        44.95 o                         
   0   3   9       1493.35       1492.64        24.87 o                         
   3   3   9       2209.87       2159.61        33.53 o                         
  -5   4   9       4703.30       5026.27        53.56 o                         
  -2   4   9         27.42         45.78         8.09 o                         
   1   4   9       8194.07       8670.96        74.48 o                         
   4   4   9       2460.17       2531.21        39.76 o                         
  -7   5   9       5578.92       5734.09        53.72 o                         
  -4   5   9       2699.99       2958.41        32.39 o                         
  -1   5   9        692.49        814.49        17.06 o                         
   2   5   9       3385.43       3606.24        43.22 o                         
   5   5   9        550.83        684.30        20.81 o                         
  -9   6   9        236.88        288.34        14.89 o                         
  -6   6   9       2998.84       3234.93        37.67 o                         
  -3   6   9          8.14          9.20         7.53 o                         
   0   6   9        868.35       1103.26        25.57 o                         
   3   6   9        780.51        786.67        31.63 o                         
   6   6   9          0.35         -9.60         9.49 o                         
 -11   7   9        196.14        242.99        15.24 o                         
  -8   7   9         49.47         41.88        10.06 o                         
  -5   7   9       7509.15       8085.15        72.23 o                         
  -2   7   9       1176.11       1315.11        28.33 o                         
   1   7   9         11.01         32.97         9.69 o                         
   4   7   9        179.57        116.94        14.08 o                         
   7   7   9          8.37         -3.82        11.91 o                         
 -13   8   9        622.07        609.69        25.59 o                         
 -10   8   9         18.63         10.20         8.42 o                         
  -7   8   9       4006.83       4436.15        50.94 o                         
  -4   8   9        354.43        367.79        20.37 o                         
  -1   8   9       2188.61       2397.70        44.86 o                         
   2   8   9        159.13        142.70        23.54 o                         
   5   8   9        838.84        889.32        32.44 o                         
   8   8   9         59.61         48.36        17.97 o                         
 -15   9   9        239.04        237.21        23.78 o                         
 -12   9   9         82.67         45.55        11.24 o                         
  -9   9   9       2883.45       2754.92        50.75 o                         
  -6   9   9        722.01        637.05        24.57 o                         
  -3   9   9        749.83        759.55        29.14 o                         
   0   9   9       4608.10       4433.30        53.56 o                         
   3   9   9        278.32        250.13        25.85 o                         
   6   9   9        652.24        641.67        31.44 o                         
   9   9   9          7.20         16.40        20.38 o                         
 -17  10   9        124.28        129.02        18.03 o                         
 -14  10   9        948.03        953.95        32.83 o                         
 -11  10   9          6.01         12.98         9.38 o                         
  -8  10   9        182.22        172.11        13.84 o                         
  -5  10   9         54.32         61.82        12.69 o                         
  -2  10   9        301.12        287.40        19.61 o                         
   1  10   9         74.92        114.08        14.65 o                         
   4  10   9        393.62        415.67        23.13 o                         
   7  10   9        436.81        389.14        26.83 o                         
  10  10   9          5.73         -5.60        16.30 o                         
 -19  11   9          1.07        -17.55        23.06 o                         
 -16  11   9        167.02        105.98        16.40 o                         
 -13  11   9       1010.44       1073.28        33.84 o                         
 -10  11   9       1546.75       1573.02        35.89 o                         
  -7  11   9        682.07        715.91        30.27 o                         
  -4  11   9          0.17          3.34        12.74 o                         
  -1  11   9       1983.82       1931.37        52.33 o                         
   2  11   9       1009.69        981.74        32.59 o                         
   5  11   9        647.21        659.96        30.28 o                         
   8  11   9          8.11         -8.72        15.43 o                         
 -18  12   9         63.09         61.54        19.89 o                         
 -15  12   9        501.62        482.96        29.07 o                         
 -12  12   9         13.90         12.63        16.77 o                         
  -9  12   9        597.37        572.70        28.20 o                         
  -6  12   9          6.60         17.42         9.74 o                         
  -3  12   9         37.48         46.30        14.58 o                         
   0  12   9        338.57        338.72        22.47 o                         
   3  12   9         33.98         43.03        15.12 o                         
   6  12   9        194.77        186.91        27.74 o                         
 -20  13   9         19.68         18.97        22.92 o                         
 -17  13   9          0.07          3.55        12.81 o                         
 -14  13   9        984.02        925.92        36.47 o                         
 -11  13   9        150.43        174.57        17.80 o                         
  -8  13   9        585.84        677.55        31.28 o                         
  -5  13   9        282.85        311.33        25.10 o                         
  -2  13   9          6.54         -6.47         7.24 o                         
   1  13   9         23.14         22.30        11.07 o                         
   4  13   9        120.26        169.54        20.53 o                         
   7  13   9         17.15        -16.33        18.21 o                         
 -19  14   9          0.95          2.93        18.12 o                         
 -16  14   9        438.56        354.81        28.45 o                         
 -13  14   9          1.24          2.94        12.65 o                         
 -10  14   9         45.28         69.85        14.25 o                         
  -7  14   9        174.67        167.83        20.97 o                         
  -4  14   9         59.33         32.27        17.42 o                         
  -1  14   9         43.31         42.85        15.20 o                         
   2  14   9         18.44          1.40        10.95 o                         
   5  14   9          2.55         22.84        19.48 o                         
 -18  15   9          2.89        -16.54        17.12 o                         
 -15  15   9         20.44          6.56        17.72 o                         
 -12  15   9        278.78        286.46        27.57 o                         
  -9  15   9       1787.99       1943.53        65.86 o                         
  -6  15   9        646.41        678.38        43.42 o                         
  -3  15   9          0.63         -5.42         7.81 o                         
   0  15   9          0.07          9.57        13.12 o                         
   3  15   9         19.48         23.23        19.56 o                         
 -17  16   9          0.75         29.00        19.38 o                         
 -14  16   9         74.59         63.86        17.17 o                         
 -11  16   9         86.03         93.80        15.93 o                         
  -8  16   9        417.23        433.65        29.31 o                         
  -5  16   9        175.29        175.70        22.26 o                         
  -2  16   9         47.16         60.75        15.70 o                         
   1  16   9         59.74         62.71        14.81 o                         
 -19  17   9          3.50        -22.52        23.97 o                         
 -16  17   9          0.07        -20.95        17.20 o                         
 -13  17   9         20.75         -1.76        15.19 o                         
 -10  17   9          4.86         -5.53        12.35 o                         
  -7  17   9        152.69        148.92        27.65 o                         
  -4  17   9        248.42        235.64        28.37 o                         
  -1  17   9         43.37         30.16        21.75 o                         
   2  17   9         20.73         56.54        25.66 o                         
 -18  18   9         58.65         78.78        28.97 o                         
 -15  18   9         21.04          1.05        19.17 o                         
 -12  18   9         96.94         70.49        17.29 o                         
  -9  18   9         69.85         50.97        24.40 o                         
  -6  18   9        206.65        162.16        25.28 o                         
  -3  18   9          0.88         -4.24        15.51 o                         
   0  18   9         57.97        102.55        24.15 o                         
 -17  19   9          3.57        -35.35        23.57 o                         
 -14  19   9         74.54         60.30        29.60 o                         
 -11  19   9         35.68          5.33        21.63 o                         
  -8  19   9        101.45        107.66        28.51 o                         
  -5  19   9          1.52        -26.67        20.09 o                         
  -2  19   9          5.72         17.64        17.06 o                         
 -13  20   9         50.82         44.49        25.11 o                         
 -10  20   9          0.35        -28.38        23.44 o                         
  -7  20   9         23.21          0.81        24.37 o                         
  -1   1  10       4540.48       3998.68        39.99 o                         
  -3   2  10        727.07        989.72        18.49 o                         
   0   2  10        197.09         94.22         7.51 o                         
  -5   3  10       1957.87       1822.54        28.63 o                         
  -2   3  10       1959.79       2329.73        32.92 o                         
   1   3  10       4013.29       3674.73        48.20 o                         
  -7   4  10      27928.28      27419.61       190.26 o                         
  -4   4  10      17280.45      16852.12       117.51 o                         
  -1   4  10       3169.27       2647.78        33.31 o                         
   2   4  10       3941.81       3878.86        42.48 o                         
  -9   5  10      44099.52      44317.07       299.70 o                         
  -6   5  10       5412.51       5379.93        56.72 o                         
  -3   5  10       5294.14       4416.78        45.73 o                         
   0   5  10      26646.22      26983.15       184.93 o                         
   3   5  10      10093.66       9598.62        86.87 o                         
 -11   6  10       4337.22       4427.26        55.24 o                         
  -8   6  10       2686.98       2793.48        39.85 o                         
  -5   6  10      24104.22      24257.95       154.42 o                         
  -2   6  10      18630.17      18251.37       138.20 o                         
   1   6  10       2235.59       2215.03        41.46 o                         
   4   6  10      11595.02      11514.60       122.54 o                         
 -13   7  10       1703.18       1592.94        39.23 o                         
 -10   7  10       7781.20       7725.76        71.54 o                         
  -7   7  10       1631.63       1325.82        25.14 o                         
  -4   7  10      20852.14      21615.97       150.80 o                         
  -1   7  10      11590.69      12240.98       123.62 o                         
   2   7  10        549.12        489.80        21.74 o                         
   5   7  10        443.56        576.67        33.58 o                         
 -15   8  10       1740.80       1628.33        40.52 o                         
 -12   8  10       2465.19       2549.87        38.66 o                         
  -9   8  10         11.82         25.87         8.66 o                         
  -6   8  10        900.47        914.05        23.43 o                         
  -3   8  10       8004.06       8148.48        91.58 o                         
   0   8  10       2718.07       2680.74        49.04 o                         
   3   8  10       2880.07       2804.96        61.33 o                         
   6   8  10         46.71         18.92        10.56 o                         
 -17   9  10        529.74        505.69        28.96 o                         
 -14   9  10         85.17         86.19        13.05 o                         
 -11   9  10         74.67         79.99        11.44 o                         
  -8   9  10       3190.56       2944.42        42.97 o                         
  -5   9  10       2992.80       3088.88        52.23 o                         
  -2   9  10        282.88        156.22        16.40 o                         
   1   9  10        443.45        513.89        25.02 o                         
   4   9  10        414.54        539.48        33.96 o                         
   7   9  10       2495.55       2216.16        50.54 o                         
 -19  10  10         19.36         29.33        18.31 o                         
 -16  10  10       1882.80       1879.01        47.16 o                         
 -13  10  10        720.88        889.87        31.57 o                         
 -10  10  10        503.49        541.31        24.13 o                         
  -7  10  10       1615.08       1465.76        34.42 o                         
  -4  10  10       2255.28       2082.44        47.71 o                         
  -1  10  10        430.44        392.02        22.30 o                         
   2  10  10         54.68         85.33        16.03 o                         
   5  10  10        811.30        870.62        34.17 o                         
   8  10  10        104.22         61.60        19.23 o                         
 -18  11  10        182.25        149.75        25.68 o                         
 -15  11  10       2987.61       2982.41        57.19 o                         
 -12  11  10         50.43         40.53        12.71 o                         
  -9  11  10       1578.58       1606.07        35.23 o                         
  -6  11  10       3462.12       3180.84        55.95 o                         
  -3  11  10       3872.53       3757.25        63.68 o                         
   0  11  10        174.47        128.88        15.30 o                         
   3  11  10       2065.60       1962.78        59.37 o                         
   6  11  10       1245.99       1202.58        38.33 o                         
   9  11  10        292.05        231.59        24.73 o                         
 -20  12  10        256.05        176.20        29.37 o                         
 -17  12  10       1069.11        877.92        40.12 o                         
 -14  12  10       2930.62       2713.48        51.54 o                         
 -11  12  10         10.46         -1.20         9.56 o                         
  -8  12  10       4989.63       4758.52        67.84 o                         
  -5  12  10       1906.41       1870.49        45.96 o                         
  -2  12  10          8.51          6.90        11.42 o                         
   1  12  10       2219.48       2235.19        60.73 o                         
   4  12  10       4949.33       4820.16       154.68 o                         
   7  12  10        524.01        466.05        28.25 o                         
 -19  13  10        465.12        391.65        37.44 o                         
 -16  13  10       3840.31       3571.44        71.18 o                         
 -13  13  10       2696.05       2614.19        50.82 o                         
 -10  13  10          7.80          2.02        13.28 o                         
  -7  13  10       1759.78       1870.56        47.78 o                         
  -4  13  10       1042.48        991.55        44.54 o                         
  -1  13  10        763.93        811.03        39.24 o                         
   2  13  10       3278.83       3223.96        85.92 o                         
   5  13  10        265.34        255.16        21.15 o                         
 -18  14  10        105.83        106.95        17.39 o                         
 -15  14  10       1980.81       2132.10        49.58 o                         
 -12  14  10       1000.53       1124.29        43.60 o                         
  -9  14  10       1402.40       1392.42        42.46 o                         
  -6  14  10       3625.18       3844.34        79.30 o                         
  -3  14  10        120.15         99.53        20.93 o                         
   0  14  10        820.13        886.32        40.93 o                         
   3  14  10       1262.35       1305.63        58.12 o                         
   6  14  10        321.39        267.86        35.93 o                         
 -17  15  10        723.12        795.11        42.01 o                         
 -14  15  10        414.63        546.26        31.68 o                         
 -11  15  10        890.98        983.59        40.88 o                         
  -8  15  10       3560.19       3832.98        73.92 o                         
  -5  15  10       2234.31       2228.31        54.07 o                         
  -2  15  10       1693.01       1868.17        61.07 o                         
   1  15  10        605.91        655.23        53.20 o                         
   4  15  10          5.85         47.09        60.19 o                         
 -19  16  10         39.04         20.89        22.29 o                         
 -16  16  10        524.62        627.31        37.86 o                         
 -13  16  10       1267.79       1417.04        46.86 o                         
 -10  16  10        656.58        634.24        37.89 o                         
  -7  16  10       1692.41       1813.23        53.59 o                         
  -4  16  10       1970.45       1946.46        52.18 o                         
  -1  16  10        159.96        225.58        20.43 o                         
   2  16  10        194.84        137.57        34.32 o                         
 -18  17  10         96.50         31.01        22.37 o                         
 -15  17  10        294.71        323.34        32.13 o                         
 -12  17  10       1903.88       1943.38        59.38 o                         
  -9  17  10         49.09         24.23        19.52 o                         
  -6  17  10        138.51        167.53        30.36 o                         
  -3  17  10        618.02        607.01        46.18 o                         
   0  17  10        653.20        711.22        47.82 o                         
 -17  18  10        194.86        225.18        36.60 o                         
 -14  18  10       1167.45       1228.92        63.92 o                         
 -11  18  10        156.37        151.96        27.82 o                         
  -8  18  10        417.22        322.54        33.68 o                         
  -5  18  10        923.45        889.10        58.63 o                         
  -2  18  10        479.26        606.73        53.51 o                         
 -16  19  10        415.07        373.20        37.22 o                         
 -13  19  10        762.14        817.53        47.88 o                         
 -10  19  10          8.31          8.86        22.90 o                         
  -7  19  10        408.53        424.00        47.73 o                         
  -4  19  10        752.47        790.77        61.53 o                         
 -12  20  10        355.48        317.52        38.89 o                         
  -9  20  10        315.34        385.90        42.80 o                         
  -6  20  10        392.18        351.03        31.54 o                         
   0   1  11        103.21        102.36         9.31 o                         
  -2   2  11       4303.38       4583.65        48.07 o                         
   1   2  11        234.68        329.42        16.19 o                         
  -4   3  11      10614.08      11291.01        92.90 o                         
  -1   3  11       2129.21       2380.51        36.95 o                         
   2   3  11       1826.93       1834.20        32.23 o                         
  -6   4  11       4440.01       4603.20        50.18 o                         
  -3   4  11       1379.05       1620.69        31.77 o                         
   0   4  11       2865.06       3236.13        44.96 o                         
   3   4  11        477.56        483.82        20.76 o                         
  -8   5  11        362.52        393.77        20.52 o                         
  -5   5  11       8496.79       8649.07        74.43 o                         
  -2   5  11         30.50         14.93         6.31 o                         
   1   5  11       5446.97       5441.99        59.14 o                         
   4   5  11       4883.52       4817.68        58.67 o                         
 -10   6  11        436.61        477.52        22.56 o                         
  -7   6  11        300.59        270.73        16.04 o                         
  -4   6  11         13.18         14.73         6.27 o                         
  -1   6  11         76.69         77.21        10.24 o                         
   2   6  11       1814.90       1956.16        34.97 o                         
   5   6  11       1356.89       1541.59        45.52 o                         
 -12   7  11         57.78         96.30        11.32 o                         
  -9   7  11       4046.09       4078.69        49.18 o                         
  -6   7  11       2066.83       2100.71        30.54 o                         
  -3   7  11       2227.18       2362.61        38.12 o                         
   0   7  11        122.03         95.29        14.16 o                         
   3   7  11         18.49         44.17        13.02 o                         
   6   7  11        480.36        492.91        28.55 o                         
 -14   8  11         31.91          5.83        10.08 o                         
 -11   8  11       1587.77       1430.63        32.90 o                         
  -8   8  11       1039.11        976.19        24.79 o                         
  -5   8  11       1388.98       1689.11        34.37 o                         
  -2   8  11        148.07        172.54        17.13 o                         
   1   8  11       2246.29       2341.55        39.18 o                         
   4   8  11         84.20        153.07        19.68 o                         
   7   8  11         28.60          6.22        10.87 o                         
 -16   9  11        166.63        160.35        17.57 o                         
 -13   9  11          1.69         -6.00        10.60 o                         
 -10   9  11        978.48        924.34        27.21 o                         
  -7   9  11          9.59         17.46         8.48 o                         
  -4   9  11         52.27         48.53        12.63 o                         
  -1   9  11       2608.78       2684.29        49.23 o                         
   2   9  11       5908.97       5740.99        84.63 o                         
   5   9  11       1312.52       1187.57        55.46 o                         
   8   9  11         13.72         12.24        13.03 o                         
 -18  10  11          9.31         40.17        19.40 o                         
 -15  10  11          0.19          0.11         8.69 o                         
 -12  10  11       3801.05       3675.08        53.40 o                         
  -9  10  11       1907.16       1927.32        35.97 o                         
  -6  10  11         55.16         45.47        12.34 o                         
  -3  10  11        219.51        182.44        17.10 o                         
   0  10  11        131.32        109.42        12.87 o                         
   3  10  11         89.20         50.99        17.69 o                         
   6  10  11          2.58        -16.89        17.31 o                         
   9  10  11          5.92         12.45        13.67 o                         
 -20  11  11          0.07         30.79        23.10 o                         
 -17  11  11         87.06         57.72        16.46 o                         
 -14  11  11         74.31         50.20        12.93 o                         
 -11  11  11       1438.65       1501.84        35.76 o                         
  -8  11  11       1125.93       1142.64        40.36 o                         
  -5  11  11        130.19        187.32        20.06 o                         
  -2  11  11       1884.64       1819.38        43.80 o                         
   1  11  11        978.51       1069.56        35.16 o                         
   4  11  11         37.12         10.87        19.13 o                         
   7  11  11          2.40        -28.04        18.70 o                         
 -19  12  11         77.06         76.87        28.64 o                         
 -16  12  11        243.22        236.22        21.17 o                         
 -13  12  11          0.88        -17.27        11.51 o                         
 -10  12  11         67.95         45.84        11.28 o                         
  -7  12  11         11.12          2.98        12.53 o                         
  -4  12  11       2063.82       2185.02        53.89 o                         
  -1  12  11        420.65        418.85        23.68 o                         
   2  12  11        368.02        350.84        28.49 o                         
   5  12  11         48.95         67.60        22.24 o                         
   8  12  11          9.94        -24.79        21.13 o                         
 -18  13  11        127.88        131.59        17.56 o                         
 -15  13  11        209.92        205.88        20.73 o                         
 -12  13  11        458.60        474.68        26.67 o                         
  -9  13  11        546.22        580.01        31.11 o                         
  -6  13  11         37.67         64.82        16.34 o                         
  -3  13  11        288.73        250.66        21.99 o                         
   0  13  11        344.09        359.39        24.28 o                         
   3  13  11         39.44         -2.38        20.42 o                         
   6  13  11          6.65         18.76        27.47 o                         
 -17  14  11         59.14         55.61        17.83 o                         
 -14  14  11        111.76        118.67        21.74 o                         
 -11  14  11        234.04        250.19        25.45 o                         
  -8  14  11        783.87        737.04        37.10 o                         
  -5  14  11        230.77        216.63        26.42 o                         
  -2  14  11        116.59         77.42        17.69 o                         
   1  14  11        119.80        111.36        20.91 o                         
   4  14  11         80.18        132.46        29.92 o                         
 -19  15  11          7.21         -7.62        19.42 o                         
 -16  15  11          5.65         20.33        16.44 o                         
 -13  15  11         12.86        -19.54        16.80 o                         
 -10  15  11        113.42        121.00        19.39 o                         
  -7  15  11         35.34         23.88        15.93 o                         
  -4  15  11         56.34         53.58        16.11 o                         
  -1  15  11         45.38         60.04        27.46 o                         
   2  15  11         41.79         58.48        17.75 o                         
 -18  16  11         47.45         -0.57        19.21 o                         
 -15  16  11         11.71        -27.07        18.05 o                         
 -12  16  11          0.42          3.24        18.03 o                         
  -9  16  11        622.98        665.67        37.17 o                         
  -6  16  11         35.79         44.05        20.70 o                         
  -3  16  11        570.51        637.37        46.81 o                         
   0  16  11          0.17         -8.97        14.11 o                         
 -17  17  11         65.81         58.18        22.74 o                         
 -14  17  11         73.03         33.11        21.39 o                         
 -11  17  11         37.73         13.76        24.28 o                         
  -8  17  11         22.55         26.34        18.61 o                         
  -5  17  11        849.04        929.86        44.59 o                         
  -2  17  11        190.20        206.25        37.49 o                         
   1  17  11          1.58         14.62        25.01 o                         
 -16  18  11        207.52        155.92        35.79 o                         
 -13  18  11         29.92         47.91        22.74 o                         
 -10  18  11        486.07        460.89        39.73 o                         
  -7  18  11        427.42        427.44        38.81 o                         
  -4  18  11         59.25         56.33        25.31 o                         
  -1  18  11         60.90          9.09        31.33 o                         
 -15  19  11        163.69        160.41        33.25 o                         
 -12  19  11          6.88         -9.45        20.51 o                         
  -9  19  11          0.44        -29.31        19.54 o                         
  -6  19  11         16.78         -9.14        19.55 o                         
 -11  20  11          3.96          1.70        26.31 o                         
  -8  20  11         49.40         42.47        23.85 o                         
   0   0  12       6619.45       6903.83       111.48 o                         
   1   1  12      17942.11      17925.54       129.97 o                         
  -1   2  12       1792.70       1360.66        27.81 o                         
   2   2  12      28291.53      29113.31       180.16 o                         
  -3   3  12      18571.56      18976.60       144.21 o                         
   0   3  12      21174.60      21453.96       139.04 o                         
   3   3  12       9980.56       9943.26        84.15 o                         
  -5   4  12       5629.27       5508.79        61.02 o                         
  -2   4  12       3015.03       2301.52        33.18 o                         
   1   4  12       8459.27       8277.36        80.04 o                         
   4   4  12      15014.38      15085.20       127.72 o                         
  -7   5  12       6130.10       5784.03        62.98 o                         
  -4   5  12        850.01        772.90        23.93 o                         
  -1   5  12        680.30        649.92        18.90 o                         
   2   5  12       5724.26       5603.64        67.68 o                         
   5   5  12      16734.33      16029.74       129.92 o                         
  -9   6  12        392.72        805.35        30.20 o                         
  -6   6  12       2923.74       2821.17        40.79 o                         
  -3   6  12      11056.03      11262.39        81.48 o                         
   0   6  12       3763.21       3510.32        46.74 o                         
   3   6  12         85.47         47.16        10.29 o                         
   6   6  12      12851.54      12818.54       134.75 o                         
 -11   7  12       9090.65       8674.42        90.56 o                         
  -8   7  12       1651.01       1752.58        32.60 o                         
  -5   7  12       6339.08       6554.66        58.59 o                         
  -2   7  12      12532.05      13269.38       114.37 o                         
   1   7  12       1381.57       1410.58        37.53 o                         
   4   7  12       6112.45       6031.61        96.27 o                         
   7   7  12       2342.01       2495.29        54.71 o                         
 -13   8  12       7789.35       7803.63        93.37 o                         
 -10   8  12       1942.43       1958.91        34.26 o                         
  -7   8  12      12643.15      12460.12        97.12 o                         
  -4   8  12      36788.52      37934.30       251.46 o                         
  -1   8  12       9192.90       9394.77       100.25 o                         
   2   8  12        368.61        420.86        20.77 o                         
   5   8  12       6416.46       6362.42       135.21 o                         
   8   8  12       1488.76       1437.06        51.99 o                         
 -15   9  12       2477.09       2370.44        45.99 o                         
 -12   9  12       2487.09       2542.94        38.71 o                         
  -9   9  12        937.00       1036.09        32.74 o                         
  -6   9  12       9159.31       9126.27        89.78 o                         
  -3   9  12      10107.80      10405.05       105.60 o                         
   0   9  12        200.61        210.34        18.73 o                         
   3   9  12       3128.92       3172.74        66.31 o                         
   6   9  12       2241.74       2160.25        64.17 o                         
   9   9  12        486.14        513.81        36.44 o                         
 -17  10  12        816.11        798.78        34.77 o                         
 -14  10  12       2650.59       2454.71        42.12 o                         
 -11  10  12         54.96         75.42        12.00 o                         
  -8  10  12       1489.36       1541.99        32.30 o                         
  -5  10  12       4478.86       4421.77        66.38 o                         
  -2  10  12       1211.74       1354.88        36.88 o                         
   1  10  12        261.45        284.76        19.96 o                         
   4  10  12       1489.34       1576.52        55.56 o                         
   7  10  12        342.18        394.77        32.88 o                         
  10  10  12         26.25         49.62        23.47 o                         
 -19  11  12        659.15        605.03        36.16 o                         
 -16  11  12       1235.70       1191.02        37.62 o                         
 -13  11  12        469.27        548.02        25.48 o                         
 -10  11  12         19.05         26.32        11.20 o                         
  -7  11  12       4044.48       4244.48        62.57 o                         
  -4  11  12       2659.15       2550.43        49.57 o                         
  -1  11  12         17.50         19.40        11.81 o                         
   2  11  12        509.13        616.28        34.18 o                         
   5  11  12        906.09        841.12        49.45 o                         
   8  11  12        614.14        690.65        56.80 o                         
 -18  12  12        873.15        753.72        47.84 o                         
 -15  12  12       1233.06       1347.58        53.49 o                         
 -12  12  12       2828.76       2983.94        51.11 o                         
  -9  12  12        603.54        657.50        29.48 o                         
  -6  12  12       1956.11       2116.60        52.01 o                         
  -3  12  12       1169.45       1201.51        41.55 o                         
   0  12  12       2125.70       2259.22        58.19 o                         
   3  12  12       1812.69       1850.88        54.14 o                         
   6  12  12        624.08        624.26        47.53 o                         
 -17  13  12        509.39        449.27        28.85 o                         
 -14  13  12       1502.88       1475.99        41.39 o                         
 -11  13  12       1830.75       1938.22        49.14 o                         
  -8  13  12       1874.00       1829.39        48.87 o                         
  -5  13  12       2649.64       2480.52        55.46 o                         
  -2  13  12       1172.90       1303.39        43.68 o                         
   1  13  12       1086.06       1107.82        36.27 o                         
   4  13  12        964.43        863.93        48.91 o                         
 -19  14  12        242.36        159.29        21.68 o                         
 -16  14  12       1438.63       1432.32        48.46 o                         
 -13  14  12       1136.60       1088.56        41.66 o                         
 -10  14  12       1910.64       1924.58        50.50 o                         
  -7  14  12        957.02       1058.32        42.17 o                         
  -4  14  12       1740.51       1751.81        47.51 o                         
  -1  14  12       1399.60       1372.49        53.97 o                         
   2  14  12       1251.24       1321.58        54.18 o                         
   5  14  12        444.27        345.30        34.96 o                         
 -18  15  12        272.76        264.65        26.82 o                         
 -15  15  12        760.29        699.59        38.65 o                         
 -12  15  12       1861.86       1916.05        56.09 o                         
  -9  15  12       1126.49       1098.61        44.23 o                         
  -6  15  12       2790.56       2863.52        63.90 o                         
  -3  15  12       3320.73       3319.06        64.21 o                         
   0  15  12        621.59        654.55        44.03 o                         
   3  15  12        230.01        204.93        33.28 o                         
 -17  16  12        612.56        588.67        52.97 o                         
 -14  16  12        399.94        459.29        47.09 o                         
 -11  16  12       3575.88       3381.51       101.99 o                         
  -8  16  12       1700.88       1867.61        59.50 o                         
  -5  16  12       4211.58       3994.34        97.82 o                         
  -2  16  12       1441.04       1728.44        76.97 o                         
   1  16  12        294.30        179.73        33.05 o                         
 -16  17  12        568.98        493.48        36.49 o                         
 -13  17  12       1569.73       1569.84        66.91 o                         
 -10  17  12       2845.66       2998.12        90.37 o                         
  -7  17  12        774.70        731.80        52.42 o                         
  -4  17  12       1956.51       1914.73        51.40 o                         
  -1  17  12        593.08        583.85        59.31 o                         
 -15  18  12       1423.19       1579.12        61.93 o                         
 -12  18  12       1160.68       1031.81        55.42 o                         
  -9  18  12        161.63        226.23        33.43 o                         
  -6  18  12        357.89        368.10        32.70 o                         
  -3  18  12        944.56        885.14        68.92 o                         
 -14  19  12        476.85        542.92        41.80 o                         
 -11  19  12        343.86        428.04        40.44 o                         
  -8  19  12          4.99        -41.69        27.79 o                         
  -5  19  12        260.59        265.46        26.73 o                         
 -10  20  12         34.67         26.14        24.64 o                         
  -1   1  13        152.15        194.23        11.88 o                         
  -3   2  13       1288.57       1404.65        24.08 o                         
   0   2  13         49.17         48.37         9.75 o                         
  -5   3  13          8.20          3.70         7.35 o                         
  -2   3  13        867.38        855.76        25.77 o                         
   1   3  13         99.38         97.32        11.89 o                         
  -7   4  13         81.93        120.15        11.96 o                         
  -4   4  13        370.71        395.75        20.78 o                         
  -1   4  13         79.44         78.93        10.33 o                         
   2   4  13       1662.80       1597.46        28.86 o                         
  -9   5  13       1006.92        991.74        32.73 o                         
  -6   5  13         55.76         56.94        10.40 o                         
  -3   5  13        327.57        343.46        19.67 o                         
   0   5  13          0.90         -2.16         6.75 o                         
   3   5  13        237.66        334.49        19.45 o                         
 -11   6  13       2627.25       2611.80        54.67 o                         
  -8   6  13        349.67        397.95        20.78 o                         
  -5   6  13       1180.60       1183.47        26.70 o                         
  -2   6  13         39.81         19.98         7.23 o                         
   1   6  13       1603.52       1643.29        29.90 o                         
   4   6  13        650.98        664.02        31.27 o                         
 -13   7  13         12.92          5.37        11.83 o                         
 -10   7  13       1707.71       1637.54        41.11 o                         
  -7   7  13          9.18         21.49        11.49 o                         
  -4   7  13       1563.74       1668.51        30.93 o                         
  -1   7  13        730.02        694.92        25.31 o                         
   2   7  13        499.18        455.72        23.70 o                         
   5   7  13        144.91        140.78        18.85 o                         
 -15   8  13         80.20         95.64        19.41 o                         
 -12   8  13          0.67         20.09        11.85 o                         
  -9   8  13         13.31         36.19        10.73 o                         
  -6   8  13        937.56        955.17        22.84 o                         
  -3   8  13        197.80        226.72        18.14 o                         
   0   8  13       1777.53       1726.67        39.79 o                         
   3   8  13       1973.72       2049.24        46.94 o                         
   6   8  13        461.88        425.80        28.69 o                         
 -17   9  13          0.59         -4.40        18.72 o                         
 -14   9  13          1.69        -15.00        12.28 o                         
 -11   9  13        219.61        237.22        18.83 o                         
  -8   9  13        185.57        210.93        14.27 o                         
  -5   9  13        366.87        390.50        21.67 o                         
  -2   9  13        990.11       1036.53        33.30 o                         
   1   9  13         42.19         48.72        12.38 o                         
   4   9  13         54.89         20.70        15.97 o                         
   7   9  13        140.40        108.75        22.07 o                         
 -19  10  13          5.59        -20.79        18.92 o                         
 -16  10  13         18.35         40.89        14.01 o                         
 -13  10  13        232.54        184.89        16.03 o                         
 -10  10  13         79.48         74.12        13.27 o                         
  -7  10  13         48.79         44.21        10.65 o                         
  -4  10  13         67.52         86.62        14.20 o                         
  -1  10  13        158.53        167.41        17.98 o                         
   2  10  13        273.04        330.00        22.67 o                         
   5  10  13        277.61        297.46        29.90 o                         
   8  10  13         46.45         44.34        22.02 o                         
 -18  11  13          4.22         42.45        29.88 o                         
 -15  11  13          0.38          7.94        11.58 o                         
 -12  11  13        636.53        529.05        24.69 o                         
  -9  11  13          8.43         -0.97         9.43 o                         
  -6  11  13         28.16         14.59        12.89 o                         
  -3  11  13        318.40        327.66        23.07 o                         
   0  11  13          0.21         -0.96         9.82 o                         
   3  11  13         67.55         39.16        13.80 o                         
   6  11  13         95.28        145.50        24.89 o                         
 -17  12  13        124.00        115.85        18.38 o                         
 -14  12  13          1.55          6.11        12.57 o                         
 -11  12  13         27.53          4.84        12.30 o                         
  -8  12  13        160.92        157.47        14.92 o                         
  -5  12  13        224.45        180.73        17.56 o                         
  -2  12  13          8.28         19.17        12.63 o                         
   1  12  13        760.12        669.79        36.07 o                         
   4  12  13        130.20        112.05        20.14 o                         
   7  12  13         73.70        104.90        27.84 o                         
 -19  13  13        230.29        213.75        32.94 o                         
 -16  13  13          0.87         -1.56        17.23 o                         
 -13  13  13         11.67        -14.01        12.52 o                         
 -10  13  13         76.58         61.76        16.94 o                         
  -7  13  13        498.85        504.31        30.34 o                         
  -4  13  13         45.46         28.29        15.80 o                         
  -1  13  13         71.64         20.99        18.58 o                         
   2  13  13        160.11        115.65        23.85 o                         
   5  13  13         50.34         18.50        22.98 o                         
 -18  14  13         54.52         10.05        17.28 o                         
 -15  14  13        236.02        179.60        21.34 o                         
 -12  14  13        299.27        280.05        26.54 o                         
  -9  14  13        400.26        389.82        29.20 o                         
  -6  14  13        336.12        305.48        32.24 o                         
  -3  14  13          0.90        -16.26        14.00 o                         
   0  14  13         33.93         42.05        20.84 o                         
   3  14  13        222.13        201.63        28.61 o                         
 -17  15  13         45.87         53.10        19.37 o                         
 -14  15  13        560.83        547.79        36.06 o                         
 -11  15  13        360.82        403.61        33.34 o                         
  -8  15  13        108.45         50.59        18.59 o                         
  -5  15  13        116.22        112.60        22.04 o                         
  -2  15  13        472.75        415.53        39.65 o                         
   1  15  13          6.07         34.26        30.94 o                         
 -16  16  13          2.24          5.38        20.51 o                         
 -13  16  13        761.39        844.94        47.29 o                         
 -10  16  13          4.90         -8.14        19.85 o                         
  -7  16  13        186.46        222.68        30.26 o                         
  -4  16  13        149.80        194.04        28.17 o                         
  -1  16  13         69.32         75.42        33.10 o                         
 -15  17  13         55.40         28.29        21.68 o                         
 -12  17  13        147.37        145.26        30.22 o                         
  -9  17  13        357.61        282.19        35.27 o                         
  -6  17  13       1235.32       1169.50        54.59 o                         
  -3  17  13          0.11         32.56        27.28 o                         
 -14  18  13         42.35         59.23        24.99 o                         
 -11  18  13        641.26        707.59        45.68 o                         
  -8  18  13        469.17        440.50        42.17 o                         
  -5  18  13        118.17         95.26        21.99 o                         
 -13  19  13          0.30        -30.68        25.21 o                         
 -10  19  13        213.49         78.78        44.46 o                         
  -7  19  13        284.87        125.86        34.61 o                         
   0   1  14       1042.18       1403.69        27.02 o                         
  -2   2  14        590.82        491.59        17.37 o                         
   1   2  14       4002.82       3826.93        43.14 o                         
  -4   3  14       1125.07       1008.58        24.26 o                         
  -1   3  14       3099.89       3108.33        44.09 o                         
   2   3  14        969.12        884.08        22.12 o                         
  -6   4  14       1972.60       2010.71        41.90 o                         
  -3   4  14       4293.30       4283.21        52.84 o                         
   0   4  14       3019.16       2909.88        42.84 o                         
   3   4  14         15.50          4.25         7.36 o                         
  -8   5  14        377.52        420.99        19.83 o                         
  -5   5  14       6710.41       6396.83        77.35 o                         
  -2   5  14      10849.84      11199.11        94.52 o                         
   1   5  14       8589.97       8461.61        86.28 o                         
   4   5  14       3006.54       3088.84        50.22 o                         
 -10   6  14       7369.46       7507.67        86.73 o                         
  -7   6  14       8677.95       8534.52        86.33 o                         
  -4   6  14       9520.35       9715.42        97.08 o                         
  -1   6  14       6860.56       6696.81        68.71 o                         
   2   6  14        372.35        362.60        22.05 o                         
   5   6  14      11206.57      11377.69       126.09 o                         
 -12   7  14       4822.08       4831.65        66.99 o                         
  -9   7  14        225.38        249.20        21.59 o                         
  -6   7  14       5190.39       4986.25        59.87 o                         
  -3   7  14      13009.87      13298.95       109.34 o                         
   0   7  14       5633.62       5782.31        76.63 o                         
   3   7  14        139.15        151.79        19.53 o                         
   6   7  14       1648.56       1628.84        55.87 o                         
 -14   8  14       3894.94       3691.40        77.15 o                         
 -11   8  14        376.24        330.82        22.10 o                         
  -8   8  14       2114.64       2134.90        37.64 o                         
  -5   8  14       6004.21       6042.92        66.46 o                         
  -2   8  14       6915.04       6855.94        77.86 o                         
   1   8  14        490.44        550.39        27.02 o                         
   4   8  14          7.16          6.70        13.52 o                         
   7   8  14       2642.54       2641.02        60.58 o                         
 -16   9  14        558.90        503.42        37.90 o                         
 -13   9  14        566.46        511.34        28.29 o                         
 -10   9  14         52.93         36.78        13.15 o                         
  -7   9  14       4921.73       4814.89        59.14 o                         
  -4   9  14       2180.74       2230.35        42.45 o                         
  -1   9  14       1678.81       1749.58        46.83 o                         
   2   9  14        274.30        282.48        22.83 o                         
   5   9  14       1809.31       1866.86        83.91 o                         
   8   9  14        404.77        399.73        37.50 o                         
 -18  10  14        295.27        364.46        38.42 o                         
 -15  10  14       1690.44       1703.71        57.99 o                         
 -12  10  14         39.94         11.42        11.98 o                         
  -9  10  14        543.58        668.13        21.99 o                         
  -6  10  14       1388.96       1295.77        36.62 o                         
  -3  10  14       1629.69       1468.56        39.42 o                         
   0  10  14        798.74        870.00        33.67 o                         
   3  10  14          5.90        -12.00        11.48 o                         
   6  10  14        264.62        229.41        30.34 o                         
   9  10  14        306.96        292.78        34.02 o                         
 -17  11  14          4.92          9.70        24.43 o                         
 -14  11  14        505.50        514.99        37.46 o                         
 -11  11  14        267.75        361.40        19.72 o                         
  -8  11  14       2189.18       2122.79        42.77 o                         
  -5  11  14        125.77         65.24        13.44 o                         
  -2  11  14        689.08        680.49        31.72 o                         
   1  11  14         38.88         75.54        16.94 o                         
   4  11  14        864.33        825.19        50.46 o                         
   7  11  14         68.44          4.87        31.83 o                         
 -16  12  14        147.49        124.20        23.13 o                         
 -13  12  14        490.34        526.89        24.65 o                         
 -10  12  14        513.96        540.12        27.18 o                         
  -7  12  14         96.12         88.27        15.11 o                         
  -4  12  14        808.49        793.43        36.34 o                         
  -1  12  14        594.88        655.37        33.68 o                         
   2  12  14        679.63        615.21        42.83 o                         
   5  12  14          4.45          1.59        19.44 o                         
 -18  13  14          2.58        -17.77        17.26 o                         
 -15  13  14       1370.36       1289.81        37.51 o                         
 -12  13  14        867.32        878.55        36.44 o                         
  -9  13  14       1110.70       1105.09        39.79 o                         
  -6  13  14         22.44         40.05        15.98 o                         
  -3  13  14       1140.73       1134.53        43.88 o                         
   0  13  14        350.34        464.95        33.14 o                         
   3  13  14        963.91        862.32        46.40 o                         
 -17  14  14        206.71         95.38        18.88 o                         
 -14  14  14       1178.36       1227.37        41.42 o                         
 -11  14  14       1858.49       1810.20        55.90 o                         
  -8  14  14         36.00         79.48        16.21 o                         
  -5  14  14        374.84        399.40        29.42 o                         
  -2  14  14        805.30        803.48        34.79 o                         
   1  14  14       1097.51       1087.23        66.53 o                         
   4  14  14        129.85         98.40        25.83 o                         
 -16  15  14        275.26        246.54        24.36 o                         
 -13  15  14       1092.89       1299.83        47.96 o                         
 -10  15  14        541.79        628.37        37.30 o                         
  -7  15  14         43.43         34.24        18.67 o                         
  -4  15  14       1206.21       1189.58        54.36 o                         
  -1  15  14        742.43        843.04        59.12 o                         
   2  15  14        129.03         74.28        24.13 o                         
 -15  16  14        230.24        281.88        30.35 o                         
 -12  16  14        578.85        613.07        39.48 o                         
  -9  16  14        330.00        400.03        36.47 o                         
  -6  16  14        589.42        612.36        46.09 o                         
  -3  16  14       1309.28       1285.20        67.26 o                         
   0  16  14        178.98        131.99        40.40 o                         
 -14  17  14       1306.82       1335.01        57.72 o                         
 -11  17  14        651.15        626.84        48.19 o                         
  -8  17  14         22.18         19.97        21.25 o                         
  -5  17  14        980.70        881.29        49.38 o                         
  -2  17  14       1150.96       1125.33        76.54 o                         
 -13  18  14        946.86        942.48        66.00 o                         
 -10  18  14        226.31        192.82        29.56 o                         
  -7  18  14        124.45        115.29        26.45 o                         
  -4  18  14        796.61        837.46        60.82 o                         
  -9  19  14         64.84         65.54        42.99 o                         
   0   0  15       1592.07       1552.66        52.42 o                         
   1   1  15         17.09         11.04         7.55 o                         
  -1   2  15        439.84        417.05        18.06 o                         
   2   2  15        224.29        247.83        12.61 o                         
  -3   3  15        254.48        248.62        16.95 o                         
   0   3  15        189.21        203.42        16.19 o                         
   3   3  15        167.11        226.08        17.14 o                         
  -5   4  15        318.64        314.25        16.93 o                         
  -2   4  15        869.10        932.22        27.19 o                         
   1   4  15         99.32        130.17        10.36 o                         
   4   4  15        440.42        432.71        22.30 o                         
  -7   5  15        117.18        104.58        13.15 o                         
  -4   5  15         24.01         20.15        10.58 o                         
  -1   5  15         79.13         76.00        11.11 o                         
   2   5  15       1046.63       1062.91        30.07 o                         
   5   5  15        690.28        729.55        29.42 o                         
  -9   6  15       1049.00       1101.45        33.60 o                         
  -6   6  15         82.64        106.78        14.09 o                         
  -3   6  15        502.11        522.81        21.77 o                         
   0   6  15        499.34        493.91        18.79 o                         
   3   6  15       1413.07       1481.04        37.55 o                         
   6   6  15       1283.54       1180.04        42.68 o                         
 -11   7  15        727.24        894.20        37.60 o                         
  -8   7  15         20.84          0.66         9.83 o                         
  -5   7  15        449.98        527.37        19.81 o                         
  -2   7  15        145.53        127.15        10.94 o                         
   1   7  15          2.89          7.58        12.47 o                         
   4   7  15         75.53         81.21        17.64 o                         
   7   7  15        448.64        479.99        32.46 o                         
 -13   8  15        325.10        304.71        21.63 o                         
 -10   8  15       2704.72       2519.86        47.55 o                         
  -7   8  15        461.20        411.85        18.89 o                         
  -4   8  15        332.55        338.95        18.56 o                         
  -1   8  15       2002.23       1879.88        51.69 o                         
   2   8  15       1920.84       1876.41        39.39 o                         
   5   8  15       1015.61       1006.07        36.80 o                         
   8   8  15         29.19          8.00        22.29 o                         
 -15   9  15         71.56         83.80        20.09 o                         
 -12   9  15         94.02        173.50        20.07 o                         
  -9   9  15        918.10        913.93        29.83 o                         
  -6   9  15         36.44         47.70        11.64 o                         
  -3   9  15       2163.26       2393.76        42.50 o                         
   0   9  15        311.64        228.40        27.53 o                         
   3   9  15        153.88        186.04        22.00 o                         
   6   9  15         98.73        126.53        20.14 o                         
   9   9  15         39.26         44.07        27.02 o                         
 -17  10  15        492.49        583.35        42.21 o                         
 -14  10  15          4.04        -19.30        13.24 o                         
 -11  10  15       1087.79       1008.44        34.32 o                         
  -8  10  15        125.91        113.59        12.78 o                         
  -5  10  15          0.46          9.01         8.82 o                         
  -2  10  15       1815.38       1787.68        42.81 o                         
   1  10  15         61.21         38.60        13.43 o                         
   4  10  15         34.20         26.91        17.92 o                         
   7  10  15         55.98         71.62        21.16 o                         
 -16  11  15          0.33        -11.87        15.05 o                         
 -13  11  15         21.42          2.89        13.88 o                         
 -10  11  15        725.28        728.43        25.70 o                         
  -7  11  15         90.72        153.70        16.16 o                         
  -4  11  15        274.79        396.06        24.64 o                         
  -1  11  15        285.14        328.99        23.48 o                         
   2  11  15        186.93        166.22        22.64 o                         
   5  11  15          0.22         -0.71        17.42 o                         
 -18  12  15        304.75        375.81        43.03 o                         
 -15  12  15         28.14          4.28        17.45 o                         
 -12  12  15        161.07        146.24        19.21 o                         
  -9  12  15          0.26         28.94        12.69 o                         
  -6  12  15          5.41         -7.13        12.65 o                         
  -3  12  15         57.41         44.40        15.20 o                         
   0  12  15        268.11        337.37        27.65 o                         
   3  12  15          5.76        -25.42        16.95 o                         
   6  12  15        127.01        122.67        30.05 o                         
 -17  13  15         16.59         51.69        21.79 o                         
 -14  13  15         41.93         52.60        16.77 o                         
 -11  13  15        138.16         99.75        16.97 o                         
  -8  13  15         10.11         -7.14        12.63 o                         
  -5  13  15         26.68         30.69        18.05 o                         
  -2  13  15        547.70        566.42        29.15 o                         
   1  13  15         61.86         50.66        22.29 o                         
   4  13  15          1.05          5.14        19.38 o                         
 -16  14  15         79.33         72.32        22.42 o                         
 -13  14  15         45.00         48.09        18.63 o                         
 -10  14  15          0.78         -0.31        16.49 o                         
  -7  14  15         47.54         36.10        17.43 o                         
  -4  14  15        101.24        133.20        21.64 o                         
  -1  14  15        662.13        745.78        46.45 o                         
   2  14  15          3.46          5.68        25.35 o                         
 -15  15  15         59.07         47.26        22.47 o                         
 -12  15  15         27.17          1.25        17.69 o                         
  -9  15  15          0.50          8.28        17.63 o                         
  -6  15  15        242.39        245.65        28.17 o                         
  -3  15  15          3.22         12.67        19.44 o                         
   0  15  15          8.60         -7.56        32.02 o                         
 -14  16  15         58.12         -3.71        20.02 o                         
 -11  16  15        242.28        163.21        27.49 o                         
  -8  16  15          2.45        -18.31        18.20 o                         
  -5  16  15         28.53         42.24        22.77 o                         
  -2  16  15          0.24         12.80        34.74 o                         
 -13  17  15        166.64        158.60        30.83 o                         
 -10  17  15          6.35          1.62        26.16 o                         
  -7  17  15        352.05        326.12        35.72 o                         
  -4  17  15          4.09         -2.64        30.89 o                         
 -12  18  15          0.83          6.92        27.70 o                         
  -9  18  15          0.31         -3.41        22.88 o                         
  -6  18  15        169.18        149.92        32.65 o                         
  -1   1  16         58.95         18.48         8.88 o                         
  -3   2  16       1604.07       1677.16        36.20 o                         
   0   2  16       5497.50       5371.17        59.90 o                         
  -5   3  16      10186.97      10500.52        98.15 o                         
  -2   3  16      17474.09      17862.09       138.03 o                         
   1   3  16       6984.32       6989.32        70.71 o                         
  -7   4  16        345.25        349.94        19.66 o                         
  -4   4  16       5472.46       5655.16        64.72 o                         
  -1   4  16      12258.68      12663.38       114.55 o                         
   2   4  16       3705.58       3777.60        47.45 o                         
  -9   5  16        260.09        248.80        21.18 o                         
  -6   5  16       6272.66       6533.75        73.70 o                         
  -3   5  16       9619.23       9686.43        95.75 o                         
   0   5  16       4896.13       4927.64        62.72 o                         
   3   5  16       2940.00       2890.31        53.89 o                         
 -11   6  16      11029.17      10447.62       111.31 o                         
  -8   6  16          9.02         12.74        10.98 o                         
  -5   6  16       3804.60       3875.19        56.18 o                         
  -2   6  16       3901.15       3787.96        55.14 o                         
   1   6  16        198.42        205.96        15.08 o                         
   4   6  16       4475.28       4513.02        64.25 o                         
 -13   7  16       8047.99       7693.17       105.47 o                         
 -10   7  16       1858.94       1773.32        42.22 o                         
  -7   7  16        669.95        673.08        37.30 o                         
  -4   7  16       2712.84       2645.87        40.38 o                         
  -1   7  16       3209.75       3244.91        45.67 o                         
   2   7  16       1029.67       1001.49        37.53 o                         
   5   7  16       4952.77       5039.41        81.21 o                         
 -15   8  16       2579.41       2497.62        65.97 o                         
 -12   8  16       2001.89       2073.22        45.77 o                         
  -9   8  16        647.51        642.91        27.79 o                         
  -6   8  16       5376.91       5204.76        62.23 o                         
  -3   8  16       4125.30       4073.70        52.26 o                         
   0   8  16        607.14        630.27        25.50 o                         
   3   8  16       3180.09       3232.48        69.51 o                         
   6   8  16       2363.40       2319.76        66.62 o                         
 -17   9  16       1448.93       1401.16        61.98 o                         
 -14   9  16       1895.29       1972.08        47.95 o                         
 -11   9  16       3271.06       3489.31        61.91 o                         
  -8   9  16       1444.68       1358.19        31.49 o                         
  -5   9  16       3745.27       3910.76        58.11 o                         
  -2   9  16       5907.81       5785.79        75.04 o                         
   1   9  16       4096.20       4060.48        62.51 o                         
   4   9  16        938.22       1049.81        55.19 o                         
   7   9  16        769.40        762.58        48.77 o                         
 -16  10  16        602.13        526.96        40.09 o                         
 -13  10  16        529.45        623.53        33.12 o                         
 -10  10  16       2619.84       2562.24        60.97 o                         
  -7  10  16       6818.51       6722.06        90.02 o                         
  -4  10  16       2034.09       2008.62        41.30 o                         
  -1  10  16       2621.18       2769.93        53.59 o                         
   2  10  16       1511.22       1605.28        61.40 o                         
   5  10  16        282.71        292.83        47.15 o                         
   8  10  16        919.21        986.90        71.48 o                         
 -18  11  16        343.25        298.27        33.34 o                         
 -15  11  16         68.57         53.41        19.09 o                         
 -12  11  16       1791.28       1804.03        50.19 o                         
  -9  11  16       1944.76       1959.50        49.35 o                         
  -6  11  16        232.24        346.10        22.13 o                         
  -3  11  16       2569.42       2620.73        53.49 o                         
   0  11  16       1041.08       1128.79        43.35 o                         
   3  11  16        703.05        743.37        41.52 o                         
   6  11  16         91.16         80.34        21.90 o                         
 -17  12  16        103.97         39.72        30.60 o                         
 -14  12  16        404.62        405.26        33.37 o                         
 -11  12  16        812.52        921.71        33.96 o                         
  -8  12  16        487.56        601.38        28.67 o                         
  -5  12  16        321.96        392.52        30.55 o                         
  -2  12  16        992.19       1050.83        43.60 o                         
   1  12  16        532.81        539.93        36.54 o                         
   4  12  16         15.87         11.76        23.20 o                         
 -16  13  16        122.90        138.81        29.37 o                         
 -13  13  16        748.30        720.01        35.87 o                         
 -10  13  16        942.42        994.31        36.85 o                         
  -7  13  16        222.74        257.49        28.01 o                         
  -4  13  16        773.99        766.79        37.79 o                         
  -1  13  16        622.40        670.09        35.59 o                         
   2  13  16        211.24        209.36        26.40 o                         
 -15  14  16        207.31        140.18        32.31 o                         
 -12  14  16       1362.02       1581.24        49.79 o                         
  -9  14  16        852.01        861.01        42.16 o                         
  -6  14  16        866.22        999.94        45.50 o                         
  -3  14  16        517.71        470.33        36.04 o                         
   0  14  16        779.75        674.58        47.32 o                         
   3  14  16        199.02        219.73        34.74 o                         
 -14  15  16        760.08        720.76        35.13 o                         
 -11  15  16        506.10        441.24        34.83 o                         
  -8  15  16       1436.10       1577.38        70.45 o                         
  -5  15  16        558.38        602.60        41.69 o                         
  -2  15  16       1583.51       1865.91        83.43 o                         
   1  15  16          3.49        -26.83        24.31 o                         
 -13  16  16        813.44        867.12        44.55 o                         
 -10  16  16        989.02        923.79        51.99 o                         
  -7  16  16        632.94        613.87        39.92 o                         
  -4  16  16       1132.61       1170.67        58.53 o                         
  -1  16  16        595.46        528.00        54.11 o                         
 -12  17  16        517.79        550.69        48.43 o                         
  -9  17  16        756.82        756.22        44.07 o                         
  -6  17  16        548.13        568.78        46.12 o                         
  -3  17  16       2028.06       2293.92       115.53 o                         
 -11  18  16        374.68        350.20        37.67 o                         
  -8  18  16        333.22        307.61        35.58 o                         
   0   1  17         11.49          2.93         8.54 o                         
  -2   2  17        432.65        468.66        22.48 o                         
   1   2  17        394.13        373.50        18.48 o                         
  -4   3  17        845.96        848.98        30.52 o                         
  -1   3  17        596.02        639.53        28.62 o                         
   2   3  17        396.26        400.18        19.79 o                         
  -6   4  17        696.51        662.84        24.72 o                         
  -3   4  17        385.71        361.60        20.34 o                         
   0   4  17        282.74        258.27        20.21 o                         
   3   4  17        110.61         78.87        11.79 o                         
  -8   5  17       3495.87       3371.76        50.23 o                         
  -5   5  17         27.27         11.48        10.41 o                         
  -2   5  17        727.43        707.98        26.18 o                         
   1   5  17       2489.11       2450.71        34.34 o                         
   4   5  17        372.58        390.36        23.33 o                         
 -10   6  17        171.40        160.06        19.93 o                         
  -7   6  17       1203.22       1070.21        31.44 o                         
  -4   6  17          0.46         -4.82        10.27 o                         
  -1   6  17       1660.86       1843.79        43.81 o                         
   2   6  17       1613.63       1700.37        39.63 o                         
   5   6  17         76.28         93.71        38.74 o                         
 -12   7  17        188.27        157.51        19.24 o                         
  -9   7  17        650.10        670.48        29.22 o                         
  -6   7  17        235.19        238.02        19.22 o                         
  -3   7  17        115.38        137.90        12.79 o                         
   0   7  17         19.23         15.90         9.66 o                         
   3   7  17        242.12        297.79        22.00 o                         
   6   7  17        258.12        197.14        23.39 o                         
 -14   8  17         43.74         89.04        22.17 o                         
 -11   8  17        111.30        102.33        15.85 o                         
  -8   8  17       1799.99       1796.90        40.68 o                         
  -5   8  17        313.50        287.37        18.81 o                         
  -2   8  17          1.43         12.78        10.78 o                         
   1   8  17        510.66        511.19        29.35 o                         
   4   8  17        211.97        146.31        26.38 o                         
   7   8  17        401.64        394.30        33.60 o                         
 -16   9  17          7.94         35.26        23.06 o                         
 -13   9  17         44.01         41.58        16.34 o                         
 -10   9  17        331.80        313.28        21.79 o                         
  -7   9  17       1558.48       1509.99        40.96 o                         
  -4   9  17         67.81         57.49        11.99 o                         
  -1   9  17        121.78        130.89        16.44 o                         
   2   9  17         83.31         44.08        15.57 o                         
   5   9  17         66.89         30.10        32.14 o                         
   8   9  17         19.28         33.15        24.48 o                         
 -15  10  17        326.91        352.66        25.30 o                         
 -12  10  17          2.67          4.71        13.63 o                         
  -9  10  17        448.08        437.15        24.81 o                         
  -6  10  17        408.22        451.96        28.16 o                         
  -3  10  17          0.36         -7.01        12.45 o                         
   0  10  17        358.47        338.66        21.13 o                         
   3  10  17          3.80          6.83        17.09 o                         
   6  10  17        119.65         96.57        51.67 o                         
 -17  11  17          1.96        -34.50        23.00 o                         
 -14  11  17        161.40        113.54        27.20 o                         
 -11  11  17        288.97        261.00        23.57 o                         
  -8  11  17        380.77        417.20        29.20 o                         
  -5  11  17         35.67         20.31        11.98 o                         
  -2  11  17        376.84        455.75        31.00 o                         
   1  11  17        334.23        309.19        24.15 o                         
   4  11  17        117.64        113.69        19.42 o                         
 -16  12  17         87.63        124.52        44.65 o                         
 -13  12  17         40.69         61.89        19.97 o                         
 -10  12  17        106.64         83.41        19.29 o                         
  -7  12  17        143.37        149.18        16.71 o                         
  -4  12  17         73.12         20.65        16.03 o                         
  -1  12  17        377.76        353.58        25.78 o                         
   2  12  17         29.43         51.91        20.00 o                         
   5  12  17          0.54        -24.39        21.26 o                         
 -15  13  17          1.10        -28.82        19.50 o                         
 -12  13  17          1.28         35.99        18.22 o                         
  -9  13  17         57.11         38.60        13.47 o                         
  -6  13  17          7.21         -3.65        15.00 o                         
  -3  13  17         17.22          8.27        17.16 o                         
   0  13  17        113.61        139.71        25.90 o                         
   3  13  17         15.05         37.42        46.64 o                         
 -14  14  17          9.38         -1.09        17.35 o                         
 -11  14  17          5.68          8.84        16.76 o                         
  -8  14  17         22.43         -7.55        17.12 o                         
  -5  14  17        183.38        232.28        29.09 o                         
  -2  14  17          5.21          3.93        16.15 o                         
   1  14  17         82.81         74.68        31.33 o                         
 -13  15  17        485.94        490.15        42.64 o                         
 -10  15  17          5.35         -6.88        18.04 o                         
  -7  15  17         59.90         69.97        21.58 o                         
  -4  15  17          0.24         11.11        19.89 o                         
  -1  15  17         24.64         34.51        23.08 o                         
 -12  16  17        667.22        669.86        40.67 o                         
  -9  16  17          3.60        -28.59        19.06 o                         
  -6  16  17         64.76         22.22        20.79 o                         
  -3  16  17        188.49        172.58        23.28 o                         
 -11  17  17        217.70        105.79        37.56 o                         
  -8  17  17          1.42         27.63        26.48 o                         
  -5  17  17         45.45        154.88        99.56 o                         
   0   0  18       2325.26       2505.77        66.95 o                         
   1   1  18        578.32        602.82        23.65 o                         
  -1   2  18       2835.98       2862.85        45.22 o                         
   2   2  18       1167.45       1257.08        33.43 o                         
  -3   3  18       1107.51       1126.32        33.25 o                         
   0   3  18       2317.16       2320.83        52.86 o                         
   3   3  18        623.74        627.53        26.96 o                         
  -5   4  18         98.10         95.95        13.89 o                         
  -2   4  18       3062.17       3082.80        43.36 o                         
   1   4  18       1925.73       1997.27        42.21 o                         
   4   4  18        879.35        829.78        29.42 o                         
  -7   5  18         95.59         77.63        15.11 o                         
  -4   5  18       4305.54       4426.17        65.24 o                         
  -1   5  18       3216.65       3263.47        59.90 o                         
   2   5  18        543.29        546.95        20.73 o                         
   5   5  18        806.14        900.13        37.08 o                         
  -9   6  18       4045.89       4158.64        68.04 o                         
  -6   6  18       2938.90       2917.82        60.38 o                         
  -3   6  18       3635.55       3632.68        56.23 o                         
   0   6  18       1551.60       1439.73        33.11 o                         
   3   6  18       2420.90       2473.48        45.98 o                         
   6   6  18        402.10        446.57        30.36 o                         
 -11   7  18        378.61        422.70        27.10 o                         
  -8   7  18       3691.74       3752.44        63.12 o                         
  -5   7  18       5159.49       5223.03        66.03 o                         
  -2   7  18       4620.75       4524.50        52.26 o                         
   1   7  18       2772.89       2961.42        48.23 o                         
   4   7  18        367.92        335.34        26.91 o                         
   7   7  18        868.40        795.29        46.50 o                         
 -13   8  18        945.24        958.57        45.78 o                         
 -10   8  18       1817.51       1788.35        46.63 o                         
  -7   8  18       2837.48       2966.64        52.75 o                         
  -4   8  18        284.99        358.18        21.40 o                         
  -1   8  18       3492.09       3461.27        91.54 o                         
   2   8  18       3073.71       3289.31        66.68 o                         
   5   8  18        424.20        487.95        42.44 o                         
   8   8  18        110.28         45.23        26.14 o                         
 -15   9  18        492.16        456.83        37.52 o                         
 -12   9  18        217.13        193.95        22.94 o                         
  -9   9  18        981.00       1128.11        39.16 o                         
  -6   9  18        520.62        513.23        24.38 o                         
  -3   9  18        791.47        802.33        31.31 o                         
   0   9  18       3366.53       3494.09        63.18 o                         
   3   9  18        422.17        415.28        34.01 o                         
   6   9  18          6.38          7.20        22.93 o                         
 -14  10  18        467.00        498.70        31.39 o                         
 -11  10  18        426.72        367.02        25.13 o                         
  -8  10  18       1941.51       2070.29        55.52 o                         
  -5  10  18         22.99         25.45        12.49 o                         
  -2  10  18       1827.77       1719.45        45.41 o                         
   1  10  18        504.00        481.17        31.12 o                         
   4  10  18       1053.75       1004.41        69.33 o                         
 -16  11  18          7.94        -33.75        25.18 o                         
 -13  11  18        833.64        753.45        37.89 o                         
 -10  11  18       1013.41       1030.38        43.32 o                         
  -7  11  18        289.25        332.32        25.80 o                         
  -4  11  18        232.54        252.93        20.09 o                         
  -1  11  18        698.60        682.62        30.10 o                         
   2  11  18        952.68        977.08        59.87 o                         
   5  11  18         33.95         29.79        30.97 o                         
 -15  12  18         30.43         48.40        19.91 o                         
 -12  12  18        948.64       1100.48        46.01 o                         
  -9  12  18        160.24        134.11        18.69 o                         
  -6  12  18        399.64        476.81        25.41 o                         
  -3  12  18         43.47          4.05        14.95 o                         
   0  12  18        479.06        544.22        26.21 o                         
   3  12  18        131.04        120.78        53.49 o                         
 -14  13  18        192.56        161.43        25.14 o                         
 -11  13  18        538.21        520.88        35.89 o                         
  -8  13  18         43.75        102.16        16.87 o                         
  -5  13  18        154.54        169.53        22.35 o                         
  -2  13  18         91.30         95.64        20.82 o                         
   1  13  18        214.20        207.47        24.13 o                         
 -13  14  18       1391.22       1387.45        75.06 o                         
 -10  14  18         11.76         -1.51        18.60 o                         
  -7  14  18        336.45        350.24        27.50 o                         
  -4  14  18          4.22         -6.43        20.63 o                         
  -1  14  18        944.38        943.73        53.18 o                         
 -12  15  18        971.72        887.83        55.39 o                         
  -9  15  18        174.04        169.46        25.54 o                         
  -6  15  18        117.30        111.53        22.99 o                         
  -3  15  18        574.25        637.43        48.38 o                         
 -11  16  18        340.94        345.73        32.65 o                         
  -8  16  18         81.86         81.02        25.58 o                         
  -5  16  18        350.47        393.30        42.71 o                         
  -1   1  19        284.50        343.13        21.03 o                         
  -3   2  19        100.50        113.46        14.91 o                         
   0   2  19         83.75         79.00        12.83 o                         
  -5   3  19        744.86        811.11        30.66 o                         
  -2   3  19        508.09        502.24        31.36 o                         
   1   3  19         15.73          3.06        10.54 o                         
  -7   4  19        243.24        268.53        18.14 o                         
  -4   4  19       1832.80       1920.50        42.38 o                         
  -1   4  19        249.39        231.48        19.55 o                         
   2   4  19        501.54        505.81        21.85 o                         
  -9   5  19         18.68         34.28        12.51 o                         
  -6   5  19         26.20         22.71        10.88 o                         
  -3   5  19         80.63         69.49        11.82 o                         
   0   5  19         64.30         35.90        14.48 o                         
   3   5  19         65.23         73.62        13.93 o                         
 -11   6  19          5.90          0.99        14.87 o                         
  -8   6  19         18.03         20.03        13.03 o                         
  -5   6  19          8.37        -16.31        10.87 o                         
  -2   6  19         47.40         67.05        13.20 o                         
   1   6  19        191.14        174.48        17.00 o                         
   4   6  19        478.74        501.01        30.90 o                         
 -13   7  19         45.17         53.75        19.39 o                         
 -10   7  19        297.12        301.98        25.81 o                         
  -7   7  19        120.43        108.88        15.70 o                         
  -4   7  19        201.87        184.15        12.50 o                         
  -1   7  19        848.03        848.72        23.64 o                         
   2   7  19        322.15        323.25        21.90 o                         
   5   7  19        149.13        133.47        25.63 o                         
 -15   8  19          7.39         17.75        24.28 o                         
 -12   8  19         58.66         44.26        16.62 o                         
  -9   8  19        830.58        853.75        37.13 o                         
  -6   8  19        268.84        258.12        15.64 o                         
  -3   8  19          8.23         12.49        10.90 o                         
   0   8  19        175.00        199.47        17.93 o                         
   3   8  19          5.69         13.88        13.32 o                         
   6   8  19        390.96        325.86        41.89 o                         
 -14   9  19        132.23         83.26        23.05 o                         
 -11   9  19        227.64        207.32        22.22 o                         
  -8   9  19        375.76        454.91        24.55 o                         
  -5   9  19        140.26        106.71        13.62 o                         
  -2   9  19         94.88        113.07        16.39 o                         
   1   9  19         31.67         27.72        17.01 o                         
   4   9  19          7.18        -24.50        21.03 o                         
   7   9  19        255.59        213.35        32.02 o                         
 -16  10  19         29.47         32.99        23.58 o                         
 -13  10  19        546.59        503.16        32.80 o                         
 -10  10  19        201.58        222.18        21.47 o                         
  -7  10  19         77.40         57.82        13.91 o                         
  -4  10  19         11.14         26.39        13.64 o                         
  -1  10  19         62.67         16.67        16.18 o                         
   2  10  19          4.97        -20.97        14.24 o                         
   5  10  19          3.66          8.42        28.09 o                         
 -15  11  19        249.87        198.30        25.04 o                         
 -12  11  19        222.71        210.86        25.20 o                         
  -9  11  19         53.89          4.58        17.44 o                         
  -6  11  19         91.74         63.74        21.91 o                         
  -3  11  19         52.01         62.34        15.05 o                         
   0  11  19        301.36        309.57        26.55 o                         
   3  11  19        101.48         83.84        29.08 o                         
 -14  12  19        244.22        171.73        26.61 o                         
 -11  12  19         22.64         29.55        22.38 o                         
  -8  12  19          0.32        -28.60        19.07 o                         
  -5  12  19        149.36        111.66        18.45 o                         
  -2  12  19         45.37         26.76        14.19 o                         
   1  12  19         93.96         84.88        37.09 o                         
 -13  13  19         14.24          6.63        19.96 o                         
 -10  13  19         89.15         55.07        20.14 o                         
  -7  13  19         51.34         59.64        20.60 o                         
  -4  13  19         10.50        -27.94        18.63 o                         
  -1  13  19        389.81        335.04        25.03 o                         
   2  13  19         98.40         20.96        31.71 o                         
 -12  14  19         37.68         18.25        23.22 o                         
  -9  14  19          8.36        -30.91        20.61 o                         
  -6  14  19          7.48        -23.15        15.44 o                         
  -3  14  19        154.78        164.76        24.72 o                         
   0  14  19        184.54        162.85        25.42 o                         
 -11  15  19          0.67        -29.47        23.36 o                         
  -8  15  19         10.87        -28.24        18.82 o                         
  -5  15  19         27.97         20.13        33.23 o                         
  -2  15  19        376.38        309.75        41.72 o                         
 -10  16  19        163.42        187.21        26.64 o                         
  -7  16  19          3.12        -16.15        24.79 o                         
   0   1  20       6049.63       6031.47        74.98 o                         
  -2   2  20       4285.10       4558.99        66.11 o                         
   1   2  20       2996.78       3139.17        53.11 o                         
  -4   3  20       2175.49       2335.38        46.91 o                         
  -1   3  20       4736.37       4719.47        65.20 o                         
   2   3  20       1385.06       1379.89        39.02 o                         
  -6   4  20        440.59        417.15        25.81 o                         
  -3   4  20       4392.26       4262.41        60.58 o                         
   0   4  20       5589.79       5675.57        73.53 o                         
   3   4  20         45.79         32.45        11.24 o                         
  -8   5  20        548.75        583.33        26.24 o                         
  -5   5  20        609.04        610.22        35.01 o                         
  -2   5  20       2207.39       2292.73        62.66 o                         
   1   5  20         25.20         34.43         9.13 o                         
   4   5  20       1625.47       1650.07        47.45 o                         
 -10   6  20       1908.39       1953.04        51.59 o                         
  -7   6  20         70.13         91.77        13.87 o                         
  -4   6  20        851.63        880.06        32.29 o                         
  -1   6  20        982.22       1008.08        37.91 o                         
   2   6  20        275.46        321.30        18.88 o                         
   5   6  20        701.58        782.24        47.18 o                         
 -12   7  20        620.86        651.01        38.09 o                         
  -9   7  20       3205.66       3189.03        88.31 o                         
  -6   7  20       1485.57       1504.37        33.23 o                         
  -3   7  20        683.47        770.75        27.68 o                         
   0   7  20        123.48        162.38        14.16 o                         
   3   7  20       2206.08       2020.41        43.96 o                         
   6   7  20        417.30        468.66        38.86 o                         
 -14   8  20        196.62        151.85        22.43 o                         
 -11   8  20       1776.31       1846.45        53.97 o                         
  -8   8  20       2290.86       2206.83        52.26 o                         
  -5   8  20        665.85        815.01        36.30 o                         
  -2   8  20       1357.11       1296.09        38.67 o                         
   1   8  20       2777.31       2766.89        77.10 o                         
   4   8  20       1395.79       1514.96        58.42 o                         
   7   8  20         42.73        -22.16        22.26 o                         
 -13   9  20        552.36        606.12        34.34 o                         
 -10   9  20       1858.93       1847.28        45.86 o                         
  -7   9  20       1423.96       1430.22        55.70 o                         
  -4   9  20       1206.43       1222.44        49.98 o                         
  -1   9  20       2408.05       2295.68        50.83 o                         
   2   9  20       1941.94       1905.51        74.49 o                         
   5   9  20        196.96        157.14        39.90 o                         
 -15  10  20        258.01        300.44        32.57 o                         
 -12  10  20       1557.99       1653.34        53.65 o                         
  -9  10  20       1718.42       1613.17        65.86 o                         
  -6  10  20       1237.13       1316.93        40.28 o                         
  -3  10  20       1316.71       1276.00        71.64 o                         
   0  10  20       2476.29       2506.52        57.55 o                         
   3  10  20       1168.19       1044.54        57.80 o                         
 -14  11  20        233.07        199.30        29.56 o                         
 -11  11  20       2517.11       2569.91        75.34 o                         
  -8  11  20        615.75        574.89        38.72 o                         
  -5  11  20       2278.19       2142.41        74.00 o                         
  -2  11  20        624.82        619.11        34.66 o                         
   1  11  20       2089.64       1901.71        95.35 o                         
   4  11  20        334.46        295.57        46.12 o                         
 -13  12  20        672.77        538.03        46.52 o                         
 -10  12  20        709.80        721.55        49.20 o                         
  -7  12  20        973.65       1088.51        46.21 o                         
  -4  12  20        491.12        555.50        30.52 o                         
  -1  12  20       1244.00       1371.28        67.09 o                         
   2  12  20        105.79         78.10        31.04 o                         
 -12  13  20       1093.38       1234.27        65.87 o                         
  -9  13  20         32.25         49.80        35.19 o                         
  -6  13  20        651.93        690.54        54.18 o                         
  -3  13  20         53.97         25.71        16.10 o                         
   0  13  20        599.00        518.88        46.32 o                         
 -11  14  20        318.30        348.58        44.99 o                         
  -8  14  20        182.44        195.95        33.95 o                         
  -5  14  20         55.96         18.25        19.32 o                         
  -2  14  20        706.10        707.99        34.03 o                         
 -10  15  20        311.83        257.54        33.66 o                         
  -7  15  20        204.38        219.13        28.13 o                         
  -4  15  20        547.64        480.12        35.05 o                         
   0   0  21        859.15        963.14        59.64 o                         
   1   1  21        197.78        217.14        20.23 o                         
  -1   2  21         92.63         86.40        13.51 o                         
   2   2  21         92.22         99.87        15.42 o                         
  -3   3  21        865.68        899.94        33.49 o                         
   0   3  21         87.98        115.15        15.37 o                         
   3   3  21        218.23        226.31        20.23 o                         
  -5   4  21       1218.70       1125.34        37.85 o                         
  -2   4  21        171.66        193.13        13.77 o                         
   1   4  21        568.12        529.66        28.86 o                         
   4   4  21        164.51        167.35        17.89 o                         
  -7   5  21          0.68        -22.66        16.31 o                         
  -4   5  21       1237.02       1203.98        35.70 o                         
  -1   5  21        103.00        110.83        17.65 o                         
   2   5  21          1.29         -9.74        11.31 o                         
   5   5  21          2.13        -18.62        12.41 o                         
  -9   6  21         62.29         60.31        15.51 o                         
  -6   6  21        132.35        110.58        17.44 o                         
  -3   6  21          0.57         -7.35        16.21 o                         
   0   6  21         98.12        103.26        14.08 o                         
   3   6  21       1266.24       1185.96        33.86 o                         
   6   6  21         26.53        -23.96        15.97 o                         
 -11   7  21          1.00        -20.97        15.22 o                         
  -8   7  21        116.22         78.45        16.10 o                         
  -5   7  21        124.08        116.70        13.93 o                         
  -2   7  21        161.46        176.82        28.31 o                         
   1   7  21       2656.33       2637.28        63.28 o                         
   4   7  21         55.63         55.98        22.60 o                         
   7   7  21          0.86         19.77        25.24 o                         
 -13   8  21        135.73        113.54        23.81 o                         
 -10   8  21          2.23        -21.27        14.18 o                         
  -7   8  21         55.27         73.06        13.97 o                         
  -4   8  21         29.84         37.10        10.24 o                         
  -1   8  21        675.91        739.46        33.22 o                         
   2   8  21        207.66        178.60        20.54 o                         
   5   8  21          0.94         -1.40        25.35 o                         
 -12   9  21        190.15        131.28        21.66 o                         
  -9   9  21        266.50        196.58        19.69 o                         
  -6   9  21        514.46        542.68        44.91 o                         
  -3   9  21         22.49         14.01        14.39 o                         
   0   9  21        137.65        150.49        20.23 o                         
   3   9  21          8.44          9.70        24.97 o                         
 -14  10  21         31.68        -24.12        16.96 o                         
 -11  10  21        208.79        174.82        22.41 o                         
  -8  10  21        205.76        120.71        37.05 o                         
  -5  10  21         75.08         65.17        15.07 o                         
  -2  10  21          1.01         17.82        15.77 o                         
   1  10  21          4.87         31.95        17.95 o                         
   4  10  21          5.09        -19.33        26.70 o                         
 -13  11  21          6.13        -30.13        26.94 o                         
 -10  11  21        239.14        253.53        34.15 o                         
  -7  11  21         77.58         29.28        26.61 o                         
  -4  11  21         29.26         56.28        22.34 o                         
  -1  11  21          1.22        -24.66        17.82 o                         
   2  11  21        149.82         94.40        26.53 o                         
 -12  12  21        179.01        148.61        38.50 o                         
  -9  12  21          2.49        -25.96        18.22 o                         
  -6  12  21        116.87        111.68        18.82 o                         
  -3  12  21          8.16         -7.13        11.16 o                         
   0  12  21        239.09        231.23        31.89 o                         
 -11  13  21        123.04         96.28        32.86 o                         
  -8  13  21          3.86          4.55        18.34 o                         
  -5  13  21         17.55         30.44        33.60 o                         
  -2  13  21          2.17          2.67        34.57 o                         
 -10  14  21         60.10         74.29        31.88 o                         
  -7  14  21          6.55          2.88        24.20 o                         
  -4  14  21         15.96         72.84        53.91 o                         
  -1   1  22       3284.28       3488.23        77.22 o                         
  -3   2  22       1686.92       1714.82        47.30 o                         
   0   2  22       1749.67       1847.30        45.53 o                         
  -5   3  22         23.36        -16.28        12.68 o                         
  -2   3  22       1233.73       1382.61        40.94 o                         
   1   3  22        743.48        745.55        30.55 o                         
  -7   4  22        415.61        494.67        29.43 o                         
  -4   4  22         75.02         86.23        15.46 o                         
  -1   4  22       1023.49       1180.13        42.34 o                         
   2   4  22        208.04        281.25        22.58 o                         
  -9   5  22        368.90        345.20        21.63 o                         
  -6   5  22         57.22         51.34        16.30 o                         
  -3   5  22         73.31         31.69        12.13 o                         
   0   5  22        236.61        206.53        16.00 o                         
   3   5  22       1990.79       2164.99        63.97 o                         
 -11   6  22        117.98        113.33        37.00 o                         
  -8   6  22       1511.80       1646.96        71.58 o                         
  -5   6  22          5.85          4.02        14.92 o                         
  -2   6  22         41.81         37.51        16.09 o                         
   1   6  22        890.09        899.97        34.42 o                         
   4   6  22         72.16         76.84        15.28 o                         
 -13   7  22         90.24         73.92        22.33 o                         
 -10   7  22        135.20        149.88        27.00 o                         
  -7   7  22       4215.90       4190.79        82.10 o                         
  -4   7  22         14.85         17.53        12.74 o                         
  -1   7  22        282.11        285.23        20.56 o                         
   2   7  22       1062.92       1056.32        48.60 o                         
   5   7  22        275.81        278.77        31.61 o                         
 -12   8  22        125.68        116.89        24.67 o                         
  -9   8  22       1660.73       1720.58        51.53 o                         
  -6   8  22       1887.76       1946.87        57.32 o                         
  -3   8  22        609.16        631.58        35.95 o                         
   0   8  22       2394.39       2310.91        59.67 o                         
   3   8  22         88.48         48.25        22.91 o                         
 -11   9  22        257.82        279.47        25.62 o                         
  -8   9  22       1412.85       1335.87        41.70 o                         
  -5   9  22       1192.50       1330.81        48.62 o                         
  -2   9  22        917.18       1006.19        51.22 o                         
   1   9  22        997.46       1086.45        41.03 o                         
   4   9  22         42.02          4.07        24.59 o                         
 -13  10  22         60.79         22.95        19.42 o                         
 -10  10  22        489.20        463.40        27.20 o                         
  -7  10  22        356.85        421.29        31.36 o                         
  -4  10  22        475.12        548.92        26.49 o                         
  -1  10  22        696.25        625.54        40.17 o                         
   2  10  22        430.27        369.54        32.18 o                         
 -12  11  22        862.15        840.54        50.35 o                         
  -9  11  22         45.03         -4.06        31.85 o                         
  -6  11  22        262.91        290.41        21.49 o                         
  -3  11  22        118.45        159.72        26.84 o                         
   0  11  22       1070.76       1108.10        53.11 o                         
 -11  12  22       1066.92       1000.61        53.16 o                         
  -8  12  22         38.48          6.25        32.06 o                         
  -5  12  22        130.15        102.24        23.69 o                         
  -2  12  22        256.76        265.50        22.59 o                         
 -10  13  22        313.98        309.66        40.18 o                         
  -7  13  22          8.25         -4.22        18.23 o                         
  -4  13  22        128.05        188.47        68.11 o                         
   0   1  23        271.00        320.95        28.59 o                         
  -2   2  23        242.49        285.20        23.14 o                         
   1   2  23        217.34        241.77        22.24 o                         
  -4   3  23        324.81        356.88        24.45 o                         
  -1   3  23         14.01         -3.24        12.13 o                         
   2   3  23          3.26        -12.95        13.06 o                         
  -6   4  23         81.00         47.52        17.28 o                         
  -3   4  23       1191.63       1236.24        43.44 o                         
   0   4  23         42.37         64.26        14.33 o                         
   3   4  23          2.09         19.55        15.09 o                         
  -8   5  23        615.81        556.06        31.55 o                         
  -5   5  23        275.40        283.95        26.50 o                         
  -2   5  23          8.01         -3.01        10.16 o                         
   1   5  23         19.21         17.80        10.89 o                         
   4   5  23         47.86         21.89        15.64 o                         
 -10   6  23        187.86        196.27        29.25 o                         
  -7   6  23        138.90        134.69        18.72 o                         
  -4   6  23         64.49         49.93        12.82 o                         
  -1   6  23        106.90         62.53        16.41 o                         
   2   6  23          1.20          0.22        13.03 o                         
   5   6  23          7.78        -25.05        16.70 o                         
 -12   7  23        186.76        183.84        26.27 o                         
  -9   7  23        431.65        392.70        35.85 o                         
  -6   7  23        367.30        339.66        23.02 o                         
  -3   7  23         33.47         12.75        10.18 o                         
   0   7  23        538.85        448.16        27.30 o                         
   3   7  23          6.99        -20.75        14.52 o                         
 -11   8  23        102.42         54.07        19.72 o                         
  -8   8  23         67.76         95.80        17.31 o                         
  -5   8  23        203.34        192.25        19.70 o                         
  -2   8  23        998.32       1021.71        44.17 o                         
   1   8  23         71.76         73.96        21.82 o                         
   4   8  23          1.97        -26.55        17.70 o                         
 -10   9  23        150.85        185.89        27.51 o                         
  -7   9  23         12.63         12.82        18.91 o                         
  -4   9  23        490.00        438.08        25.26 o                         
  -1   9  23        231.32        170.93        21.24 o                         
   2   9  23        246.00        258.85        37.46 o                         
  -9  10  23        148.78        123.61        30.05 o                         
  -6  10  23         12.49         -3.73        30.61 o                         
  -3  10  23        509.01        577.71        36.70 o                         
   0  10  23         42.07         27.80        23.17 o                         
 -11  11  23         73.78         57.14        28.57 o                         
  -8  11  23         76.25         56.57        21.51 o                         
  -5  11  23         75.16         63.85        29.33 o                         
  -2  11  23         16.48        -14.37        20.91 o                         
  -7  12  23         79.85         69.64        25.46 o                         
  -4  12  23         21.68         14.41        36.66 o                         
   0   0  24       2528.56       2628.85       102.46 o                         
   1   1  24       2325.63       2349.87        51.57 o                         
  -1   2  24       1507.56       1533.86        54.02 o                         
   2   2  24       1236.03       1288.46        53.17 o                         
  -3   3  24       1237.06       1157.47        39.89 o                         
   0   3  24       2233.02       2208.41        50.74 o                         
   3   3  24        582.59        610.13        33.43 o                         
  -5   4  24       1023.65       1030.17        41.61 o                         
  -2   4  24       1067.23       1013.78        48.66 o                         
   1   4  24        925.09        851.02        39.33 o                         
   4   4  24        709.09        699.78        38.72 o                         
  -7   5  24        799.86        765.18        36.86 o                         
  -4   5  24        137.68        205.31        20.48 o                         
  -1   5  24       1045.09       1059.66        33.04 o                         
   2   5  24       1088.65        970.91        42.49 o                         
   5   5  24        552.92        530.41        37.41 o                         
  -9   6  24        343.60        356.79        36.82 o                         
  -6   6  24        413.81        434.27        28.39 o                         
  -3   6  24         10.51          1.34        16.95 o                         
   0   6  24         78.20        124.22        19.93 o                         
   3   6  24        829.86        811.05        39.75 o                         
 -11   7  24        367.01        314.61        32.89 o                         
  -8   7  24        576.54        501.19        31.88 o                         
  -5   7  24         24.26         38.12        16.79 o                         
  -2   7  24        177.61        101.81        35.84 o                         
   1   7  24        571.55        613.76        28.15 o                         
   4   7  24        502.41        434.38        38.47 o                         
 -10   8  24        988.03        967.41        64.40 o                         
  -7   8  24        392.43        381.80        24.19 o                         
  -4   8  24         61.99         52.65        12.85 o                         
  -1   8  24         69.11         56.30        19.16 o                         
   2   8  24        798.60        837.21        47.16 o                         
  -9   9  24        717.68        709.57        29.56 o                         
  -6   9  24       1102.79       1006.56        42.65 o                         
  -3   9  24        345.90        376.22        26.00 o                         
   0   9  24       1014.25       1065.15        50.16 o                         
  -8  10  24        601.17        533.44        74.36 o                         
  -5  10  24        987.36        818.17        39.14 o                         
  -2  10  24       1095.33       1084.44        48.72 o                         
  -7  11  24        658.15        641.05        54.40 o                         
  -4  11  24        969.82        964.74        44.80 o                         
  -1   1  25         88.06         49.26        19.24 o                         
  -3   2  25        359.50        343.47        26.81 o                         
   0   2  25         21.18          6.06        14.14 o                         
  -5   3  25         35.82         34.21        17.60 o                         
  -2   3  25        142.43        129.98        19.99 o                         
   1   3  25         20.53         44.09        14.95 o                         
  -7   4  25        102.06         98.65        20.08 o                         
  -4   4  25        208.61        175.60        21.18 o                         
  -1   4  25         12.45        -15.48        13.89 o                         
   2   4  25        187.71        199.68        21.84 o                         
  -9   5  25          0.45        -37.01        24.68 o                         
  -6   5  25        107.86         92.73        21.53 o                         
  -3   5  25        210.64        242.91        23.37 o                         
   0   5  25         53.31         27.99        18.63 o                         
   3   5  25         31.07          1.88        19.05 o                         
  -8   6  25        223.32        226.58        24.10 o                         
  -5   6  25          4.67         30.78        19.44 o                         
  -2   6  25          6.66         24.35        12.56 o                         
   1   6  25        214.78        209.28        32.85 o                         
   4   6  25         21.38         -0.85        19.83 o                         
  -7   7  25         18.10         -1.04        14.01 o                         
  -4   7  25        290.15        214.73        18.90 o                         
  -1   7  25        253.17        242.81        35.56 o                         
   2   7  25         80.64         82.86        25.08 o                         
  -9   8  25        134.49        144.02        24.68 o                         
  -6   8  25        162.01        135.93        16.68 o                         
  -3   8  25         30.49          4.84        25.50 o                         
   0   8  25          6.51          5.90        17.61 o                         
  -8   9  25        109.87         51.57        27.42 o                         
  -5   9  25          8.35         15.67        22.22 o                         
  -2   9  25        172.65        156.52        31.30 o                         
  -4  10  25        171.02        109.43        24.28 o                         
   0   1  26        154.03        150.19        28.35 o                         
  -2   2  26        101.84        102.62        21.29 o                         
   1   2  26        662.76        628.64        32.87 o                         
  -4   3  26        632.89        687.95        37.52 o                         
  -1   3  26        141.03        154.49        22.13 o                         
   2   3  26       1030.80       1055.04        43.63 o                         
  -6   4  26       1329.28       1334.21        48.68 o                         
  -3   4  26         22.08         18.10        15.84 o                         
   0   4  26        455.71        540.74        39.60 o                         
   3   4  26        789.60        819.53        50.70 o                         
  -8   5  26        136.96        155.74        25.47 o                         
  -5   5  26        598.44        589.03        36.40 o                         
  -2   5  26         46.36         61.25        16.35 o                         
   1   5  26       1005.06        968.88        36.28 o                         
  -7   6  26        524.33        469.57        36.20 o                         
  -4   6  26         45.97         79.23        17.73 o                         
  -1   6  26         18.83         56.33        33.45 o                         
   2   6  26        836.37        795.95        55.67 o                         
  -6   7  26        411.90        470.57        27.64 o                         
  -3   7  26        248.79        148.40        26.04 o                         
   0   7  26        390.14        396.14        42.12 o                         
  -5   8  26         96.03         68.32        18.37 o                         
  -2   8  26          3.15        -26.66        31.47 o                         
   0   0  27         15.09         40.34        54.81 o                         
   1   1  27         65.43         52.43        27.06 o                         
  -1   2  27         20.10          1.30        20.52 o                         
   2   2  27        183.03        185.64        25.48 o                         
  -3   3  27         75.27         50.15        28.42 o                         
   0   3  27         53.97         23.09        24.40 o                         
   3   3  27        132.84        105.05        22.53 o                         
  -5   4  27         15.20         -3.18        17.73 o                         
  -2   4  27         58.91         26.33        22.83 o                         
   1   4  27        172.94        132.38        27.36 o                         
  -4   5  27         30.00          2.73        21.07 o                         
  -1   5  27        495.13        489.73        30.98 o                         
  -3   6  27          5.17          3.56        18.56 o                         
  -1   1  28         36.51          2.34        27.25 o                         
                                                                                
